# Supplementary material for: Confinement anisotropy drives polar organization of two DNA molecules interacting in a nanoscale cavity
Source: Nat Commun. 2022 Jul 28;13:4358. doi: 10.1038/s41467-022-31398-x (PMC9334635; doi:10.1038/s41467-022-31398-x)
Supplement: Supplementary file 4 — Source Data [file 41467_2022_31398_MOESM4_ESM.xlsx]

## Sheet: Fig.2
Figure 2
Panel b
eccentricity = 0		Edge length in unit of pixel. 1 um = 6.25 pixel
Xedges	-10	Yedges	-10	Histogram	0	0	0	0	0	0	0	0	0	0	0	0	0	0	0	0	0	0	0	0	0	0	0	0	0	0	0	0	0	0	0	0	0	0	0	0	0	0	0	0	0	0	0	0	0
	-9.69231		-9.69231		0	0	0	0	0	0	0	0	0	0	0	0	0	0	0	0	0	0	0	0	0	0	0	0	0	0	0	0	0	0	0	0	0	0	0	0	0	0	0	0	0	0	0	0	0
	-9.38462		-9.38462		0	0	0	0	0	0	0	0	0	0	0	0	0	0	0	0	0	0	0	0	0	0	0	0	0	0	0	0	0	0	0	0	0	0	0	0	0	0	0	0	0	0	0	0	0
	-9.07692		-9.07692		0	0	0	0	0	0	0	0	0	0	0	0	0	0	0	0	0	0	0	0	0	0	0	0	0	0	0	0	0	0	0	0	0	0	0	0	0	0	0	0	0	0	0	0	0
	-8.76923		-8.76923		0	0	0	0	0	0	0	0	0	0	0	0	0	0	0	0	0	0	0	0	0	0	0	0	0	0	0	0	0	0	0	0	0	0	0	0	0	0	0	0	0	0	0	0	0
	-8.46154		-8.46154		0	0	0	0	0	0	0	0	0	0	0	0	0	0	0	0	0	0	0	0	0	0	0	0	0	0	0	0	0	0	0	0	0	0	0	0	0	0	0	0	0	0	0	0	0
	-8.15385		-8.15385		0	0	0	0	0	0	0	0	0	0	0	0	0	0	0	0	0	0	0	0	0	0	0	0	0	0	0	0	0	0	0	0	0	0	0	0	0	0	0	0	0	0	0	0	0
	-7.84615		-7.84615		0	0	0	0	0	0	0	0	0	0	0	0	0	0	0	0	0	0	0	0	0	0	0	0	0	0	0	0	0	0	0	0	0	0	0	0	0	0	0	0	0	0.000528442	0	0	0
	-7.53846		-7.53846		0	0	0	0	0	0	0	0	0	0	0	0	0	0	0	0	0	0	0	0	0	0	0	0	0	0	0	0	0	0	0	0	0	0	0	0	0	0	0	0	0	0	0	0	0
	-7.23077		-7.23077		0	0	0	0	0	0	0	0	0	0	0	0	0	0	0	0	0	0	0	0	0	0	0	0	0	0	0	0	0	0	0	0	0	0	0	0	0	0	0	0	0	0	0	0	0
	-6.92308		-6.92308		0	0	0	0	0	0	0	0	0	0	0	0	0	0	0	0	0	0	0	0	0	0	0	0	0	0	0	0	0	0	0	0	0	0	0	0	0	0	0	0	0	0	0	0	0
	-6.61538		-6.61538		0	0	0	0	0	0	0	0	0	0	0	0	0	0	0	0	0	0	0	0	0	0	0	0	0	0	0	0	0.000528442	0	0	0	0	0	0	0	0	0	0	0	0	0	0	0	0
	-6.30769		-6.30769		0	0	0	0	0	0	0	0	0	0	0	0	0	0	0	0	0	0	0	0	0	0	0	0	0	0	0	0.000528442	0	0.00105688	0.000528442	0	0	0.000528442	0	0	0	0	0	0	0	0	0	0	0
	-6		-6		0	0	0	0	0	0	0	0	0	0	0	0	0	0	0	0	0	0	0	0	0	0	0	0	0.000528442	0	0.000528442	0	0	0	0	0	0	0	0	0	0	0	0	0.000528442	0	0	0	0	0
	-5.69231		-5.69231		0	0	0	0	0	0	0	0	0	0	0	0	0	0	0	0	0	0	0	0	0	0	0	0	0	0.000528442	0	0.000528442	0.00105688	0	0.00105688	0.00105688	0	0.00105688	0.000528442	0.00105688	0	0.000528442	0	0.000528442	0	0	0	0	0
	-5.38462		-5.38462		0	0	0	0	0	0	0	0	0	0	0	0	0	0	0	0	0	0	0	0	0	0	0.000528442	0.00105688	0.000528442	0.00211377	0.000528442	0.00158533	0	0	0.00105688	0.00211377	0.00105688	0.00105688	0.00158533	0.00211377	0.00105688	0	0	0.00105688	0	0	0.000528442	0	0
	-5.07692		-5.07692		0	0	0	0	0	0	0	0	0	0	0	0	0	0	0.000528442	0.000528442	0	0	0.000528442	0.00105688	0	0.000528442	0.00105688	0	0.000528442	0.00264221	0.00158533	0.00105688	0.00158533	0.00211377	0.00105688	0.00317065	0.00158533	0.00211377	0.00211377	0.00158533	0.00158533	0.00211377	0.00264221	0.00211377	0	0.00211377	0	0	0.000528442
	-4.76923		-4.76923		0	0	0	0	0	0	0	0	0	0	0	0	0	0	0	0	0	0	0.000528442	0.000528442	0.00105688	0.00105688	0.00105688	0.00105688	0.00158533	0.00317065	0.00264221	0.00422754	0.00211377	0.00739819	0.00422754	0.00475598	0.00581286	0.0063413	0.00528442	0.00528442	0.00422754	0.00528442	0.000528442	0.00105688	0.00158533	0.000528442	0.00158533	0.00105688	0
	-4.46154		-4.46154		0	0	0	0	0	0	0	0	0	0	0	0	0	0	0.000528442	0	0.000528442	0.000528442	0.000528442	0.00211377	0	0.00264221	0.00158533	0.00369909	0.00317065	0.0063413	0.00264221	0.00475598	0.0063413	0.00528442	0.00528442	0.00581286	0.00528442	0.0100404	0.00581286	0.00739819	0.00475598	0.00739819	0.00581286	0.00528442	0.00686975	0.00105688	0.000528442	0.00105688	0
	-4.15385		-4.15385		0	0	0	0	0	0	0	0	0	0	0	0	0	0	0	0.000528442	0	0.000528442	0	0.000528442	0.00105688	0.00317065	0.00264221	0.00422754	0.00369909	0.00898352	0.00581286	0.00581286	0.0063413	0.0137395	0.0105688	0.0110973	0.00792663	0.00528442	0.0110973	0.0126826	0.00528442	0.00845507	0.00528442	0.00475598	0.00528442	0.00422754	0.00422754	0.00264221	0.00105688
	-3.84615		-3.84615		0	0	0	0	0	0	0	0	0	0	0	0	0.000528442	0	0	0	0.00105688	0.00158533	0.00211377	0.000528442	0.00211377	0.00528442	0.00475598	0.0063413	0.00317065	0.0105688	0.00845507	0.00951196	0.0147964	0.0132111	0.0105688	0.0158533	0.0121542	0.0147964	0.00951196	0.00898352	0.0126826	0.0105688	0.0116257	0.00951196	0.00845507	0.00528442	0.00581286	0.00211377	0.00105688
	-3.53846		-3.53846		0	0	0	0	0	0	0	0	0	0	0	0	0	0.000528442	0	0.00105688	0.000528442	0.00105688	0.00105688	0.00211377	0.00369909	0.00317065	0.00317065	0.00528442	0.00792663	0.00951196	0.0121542	0.0105688	0.0105688	0.0169101	0.0142679	0.0110973	0.0153248	0.017967	0.0153248	0.0158533	0.0174386	0.0169101	0.0110973	0.0132111	0.00898352	0.00581286	0.00898352	0.00369909	0.00211377
	-3.23077		-3.23077		0	0	0	0	0	0.000528442	0	0	0	0	0	0	0	0.00105688	0	0.000528442	0.00158533	0.00264221	0.00158533	0.00317065	0.00528442	0.00475598	0.00898352	0.00951196	0.0105688	0.0142679	0.0137395	0.0216661	0.00951196	0.0121542	0.0137395	0.0264221	0.0163817	0.0184955	0.0126826	0.0195524	0.0184955	0.0147964	0.0147964	0.0142679	0.0116257	0.0105688	0.00898352	0.00792663	0.00422754
	-2.92308		-2.92308		0	0	0	0	0	0	0	0	0	0	0	0	0	0	0.00105688	0	0.00264221	0.00105688	0.00158533	0.0063413	0.00792663	0.0110973	0.00898352	0.0105688	0.0137395	0.0163817	0.0121542	0.0137395	0.0163817	0.0126826	0.0153248	0.017967	0.0158533	0.0184955	0.0153248	0.0190239	0.0248368	0.0121542	0.0190239	0.0121542	0.0195524	0.0132111	0.0121542	0.0121542	0.0100404
	-2.61538		-2.61538		0	0	0	0	0	0	0	0	0	0	0	0	0.00211377	0.00211377	0.000528442	0.000528442	0.00264221	0.00158533	0.00317065	0.00528442	0.00792663	0.00581286	0.0110973	0.0116257	0.0169101	0.0105688	0.0105688	0.0126826	0.0200808	0.0184955	0.0211377	0.0147964	0.0206092	0.0195524	0.0200808	0.0153248	0.0132111	0.0190239	0.0174386	0.0121542	0.0169101	0.0174386	0.0116257	0.0110973	0.00951196
	-2.30769		-2.30769		0	0	0	0	0	0	0	0	0	0	0	0	0.000528442	0.000528442	0.000528442	0.00105688	0.00211377	0.00105688	0.00581286	0.00581286	0.00792663	0.0116257	0.0137395	0.0137395	0.0184955	0.0174386	0.0158533	0.0142679	0.0211377	0.0132111	0.0169101	0.017967	0.0174386	0.0100404	0.0153248	0.0216661	0.0216661	0.0195524	0.0206092	0.0142679	0.0163817	0.0132111	0.0105688	0.0132111	0.00528442
	-2		-2		0	0	0	0	0	0	0	0	0	0	0	0	0	0.000528442	0.00158533	0.00264221	0.00422754	0.00211377	0.00422754	0.00898352	0.0063413	0.00845507	0.0110973	0.0126826	0.0147964	0.0121542	0.0200808	0.0132111	0.0216661	0.0190239	0.0206092	0.0147964	0.0163817	0.0174386	0.0142679	0.0137395	0.0132111	0.0184955	0.0221946	0.0216661	0.0147964	0.0184955	0.0174386	0.0153248	0.00845507
	-1.69231		-1.69231		0	0	0	0	0	0	0	0.000528442	0	0	0	0	0.000528442	0	0.00105688	0.00211377	0.00369909	0.00317065	0.00317065	0.00581286	0.0063413	0.0105688	0.0137395	0.00898352	0.0126826	0.0174386	0.0190239	0.0184955	0.0237799	0.0158533	0.0174386	0.0184955	0.0105688	0.0190239	0.017967	0.0190239	0.0100404	0.0147964	0.0200808	0.0184955	0.0232515	0.0206092	0.0153248	0.0142679	0.0116257
	-1.38462		-1.38462		0	0	0	0	0	0	0	0	0	0	0	0.000528442	0	0.00158533	0.000528442	0.00475598	0.00211377	0.00369909	0.0063413	0.0063413	0.00686975	0.0137395	0.0142679	0.0121542	0.00951196	0.0190239	0.017967	0.0200808	0.0158533	0.0158533	0.0190239	0.0137395	0.017967	0.0126826	0.0147964	0.0158533	0.0158533	0.0142679	0.0184955	0.0195524	0.0195524	0.0184955	0.017967	0.0116257	0.0142679
	-1.07692		-1.07692		0	0	0	0	0	0	0	0	0	0	0	0.000528442	0	0.00158533	0.00105688	0.00475598	0.00264221	0.00369909	0.00686975	0.00951196	0.00845507	0.0105688	0.0147964	0.0153248	0.0184955	0.0211377	0.0137395	0.0163817	0.0142679	0.0169101	0.0153248	0.017967	0.0158533	0.0174386	0.0195524	0.0184955	0.0153248	0.0126826	0.0163817	0.0184955	0.0137395	0.0137395	0.0158533	0.0116257	0.0126826
	-0.769231		-0.769231		0	0	0	0	0	0	0	0	0	0	0.000528442	0	0	0	0.00211377	0.00211377	0.00422754	0.00369909	0.00898352	0.00792663	0.00792663	0.0142679	0.0147964	0.0137395	0.0116257	0.0121542	0.0116257	0.0190239	0.0184955	0.0142679	0.0126826	0.00898352	0.0142679	0.0142679	0.0132111	0.0116257	0.0200808	0.0142679	0.0153248	0.0216661	0.017967	0.017967	0.0126826	0.0174386	0.0153248
	-0.461538		-0.461538		0	0	0	0	0	0	0	0	0	0	0	0.000528442	0	0.00105688	0.00105688	0.00264221	0.00264221	0.00211377	0.00581286	0.00845507	0.0116257	0.0121542	0.0206092	0.0158533	0.0121542	0.0195524	0.0174386	0.0153248	0.0169101	0.0153248	0.0142679	0.0121542	0.0158533	0.0105688	0.0153248	0.0126826	0.0158533	0.0121542	0.0221946	0.0163817	0.0216661	0.0116257	0.0200808	0.0169101	0.00792663
	-0.153846		-0.153846		0	0	0	0	0	0	0	0	0	0	0	0.000528442	0	0.000528442	0.00317065	0.00211377	0.00528442	0.00264221	0.00581286	0.00898352	0.00686975	0.0121542	0.0132111	0.0132111	0.0142679	0.0137395	0.0206092	0.0195524	0.0137395	0.0153248	0.0147964	0.0163817	0.0121542	0.0132111	0.0153248	0.0169101	0.0147964	0.0169101	0.0121542	0.017967	0.0163817	0.0137395	0.0121542	0.0116257	0.00845507
	0.153846		0.153846		0	0	0	0	0	0	0	0	0	0	0	0	0.000528442	0.00158533	0.000528442	0.000528442	0.00528442	0.00264221	0.00528442	0.00739819	0.0142679	0.0147964	0.00739819	0.0174386	0.0137395	0.0132111	0.0137395	0.0153248	0.0190239	0.0195524	0.0147964	0.0116257	0.0126826	0.0174386	0.0174386	0.0174386	0.0137395	0.0158533	0.0142679	0.0163817	0.0174386	0.0121542	0.0174386	0.0100404	0.0116257
	0.461538		0.461538		0	0	0	0	0	0	0	0	0	0	0	0	0.00105688	0.000528442	0.00105688	0.00158533	0.00369909	0.000528442	0.00581286	0.00898352	0.0105688	0.0121542	0.0163817	0.0153248	0.0126826	0.0174386	0.0158533	0.0195524	0.017967	0.0200808	0.0163817	0.0184955	0.0132111	0.0158533	0.0142679	0.0195524	0.0158533	0.0158533	0.0163817	0.0174386	0.0174386	0.0153248	0.0100404	0.0137395	0.0121542
	0.769231		0.769231		0	0	0	0	0	0	0	0	0	0	0	0	0	0	0	0.00422754	0.00317065	0.00317065	0.00739819	0.00845507	0.00792663	0.0116257	0.0153248	0.0200808	0.0132111	0.0232515	0.0184955	0.017967	0.0142679	0.0158533	0.0169101	0.0206092	0.0137395	0.0147964	0.0116257	0.0153248	0.017967	0.0169101	0.0163817	0.0147964	0.0169101	0.0116257	0.00792663	0.0137395	0.00845507
	1.07692		1.07692		0	0	0	0	0	0	0	0	0	0	0	0	0	0	0.000528442	0.00158533	0.00211377	0.00475598	0.00475598	0.0063413	0.0132111	0.0153248	0.0126826	0.0169101	0.0206092	0.0248368	0.0158533	0.0258937	0.0221946	0.0206092	0.0153248	0.0211377	0.0153248	0.0105688	0.0200808	0.0206092	0.0169101	0.0216661	0.0153248	0.0169101	0.0190239	0.0147964	0.0147964	0.0110973	0.00845507
	1.38462		1.38462		0	0	0	0	0	0	0	0	0	0	0	0	0	0.000528442	0	0.00317065	0.00211377	0.00105688	0.00369909	0.00686975	0.0116257	0.0147964	0.0121542	0.0153248	0.0184955	0.0206092	0.0169101	0.0216661	0.022723	0.0184955	0.0163817	0.0126826	0.0232515	0.0163817	0.0211377	0.0147964	0.0190239	0.0132111	0.0158533	0.0169101	0.0163817	0.0169101	0.0184955	0.00951196	0.0063413
	1.69231		1.69231		0	0	0	0	0	0	0	0	0	0	0	0	0	0.000528442	0	0	0.00158533	0.00422754	0.00317065	0.00528442	0.00845507	0.00686975	0.0116257	0.0132111	0.0295928	0.0184955	0.0280074	0.0190239	0.0206092	0.0232515	0.0195524	0.0206092	0.0200808	0.0163817	0.0163817	0.0163817	0.0174386	0.022723	0.0206092	0.0174386	0.0163817	0.0110973	0.0116257	0.0132111	0.0116257
	2		2		0	0	0	0	0	0	0	0	0	0	0	0	0	0	0	0	0.00211377	0.00158533	0.00317065	0.00528442	0.00739819	0.00898352	0.0132111	0.0147964	0.00951196	0.0158533	0.0232515	0.0184955	0.0211377	0.0174386	0.0206092	0.0221946	0.0237799	0.0200808	0.0211377	0.0253652	0.0195524	0.0200808	0.0253652	0.0174386	0.0163817	0.00686975	0.00951196	0.0132111	0.00528442
	2.30769		2.30769		0	0	0	0	0	0	0	0	0	0	0	0	0	0.000528442	0	0.00105688	0.000528442	0.00105688	0.00369909	0.00317065	0.00317065	0.00581286	0.0121542	0.00898352	0.0132111	0.0116257	0.0153248	0.022723	0.0248368	0.0216661	0.0285359	0.0280074	0.0163817	0.0243083	0.0184955	0.022723	0.0243083	0.0126826	0.0174386	0.0158533	0.0121542	0.0121542	0.0105688	0.0100404	0.00686975
	2.61538		2.61538		0	0	0	0	0	0	0	0	0	0	0	0	0	0	0	0	0.000528442	0.00369909	0.00528442	0.00369909	0.00422754	0.00739819	0.00792663	0.0105688	0.0132111	0.0190239	0.0153248	0.0190239	0.022723	0.0206092	0.0184955	0.0243083	0.0206092	0.0258937	0.0264221	0.0174386	0.0169101	0.027479	0.0153248	0.0132111	0.00792663	0.00792663	0.00792663	0.00475598	0.00264221
	2.92308		2.92308		0	0	0	0	0	0	0	0	0	0	0	0	0	0	0.000528442	0	0	0.000528442	0.00158533	0.00158533	0.00317065	0.00581286	0.00739819	0.00792663	0.0116257	0.0132111	0.0147964	0.0216661	0.0190239	0.0216661	0.0253652	0.0248368	0.0184955	0.0174386	0.0169101	0.0200808	0.022723	0.0253652	0.0142679	0.0132111	0.0121542	0.00951196	0.00739819	0.00528442	0.00264221
	3.23077		3.23077		0	0	0	0	0	0	0	0	0	0	0	0	0	0	0	0	0	0.000528442	0.00105688	0.000528442	0.00317065	0.00211377	0.00264221	0.0063413	0.00686975	0.00739819	0.0116257	0.0132111	0.0110973	0.0142679	0.0153248	0.0137395	0.0195524	0.0153248	0.0237799	0.0163817	0.0221946	0.0163817	0.0105688	0.0116257	0.00845507	0.00739819	0.00528442	0.00369909	0.00264221
	3.53846		3.53846		0	0	0	0	0	0	0	0	0	0	0	0	0	0	0	0	0	0	0.000528442	0.000528442	0.00158533	0.00211377	0.00422754	0.00264221	0.0063413	0.00845507	0.00951196	0.0116257	0.0116257	0.0105688	0.017967	0.00951196	0.0174386	0.0158533	0.0195524	0.0132111	0.0153248	0.00898352	0.00898352	0.00581286	0.0063413	0.00317065	0.00264221	0.00158533	0.000528442
	3.84615		3.84615		0	0	0	0	0	0	0	0	0	0	0	0	0	0	0	0	0	0.000528442	0	0	0	0.00158533	0.000528442	0.000528442	0.00211377	0.00317065	0.00369909	0.00951196	0.00845507	0.0100404	0.0116257	0.00898352	0.0110973	0.0126826	0.0147964	0.00845507	0.00792663	0.00422754	0.0063413	0.0063413	0.00317065	0.00475598	0.00211377	0.00158533	0
	4.15385		4.15385		0	0	0	0	0	0	0	0	0	0	0	0	0	0	0	0	0	0	0	0	0	0	0.00264221	0.00105688	0.00317065	0.00158533	0.00686975	0.00475598	0.00475598	0.00951196	0.00739819	0.00845507	0.00845507	0.0100404	0.00686975	0.00792663	0.00528442	0.00739819	0.00475598	0.00369909	0.00158533	0.000528442	0.000528442	0	0
	4.46154		4.46154		0	0	0	0	0	0	0	0	0	0	0	0	0	0	0	0	0	0	0	0	0	0	0	0	0	0	0.00211377	0.00264221	0.00317065	0.00264221	0.00317065	0.00422754	0.00475598	0.00369909	0.00528442	0.00422754	0.00264221	0.00264221	0.00211377	0.00317065	0.00105688	0.000528442	0	0.000528442	0
	4.76923		4.76923		0	0	0	0	0	0	0	0	0	0	0	0	0	0	0	0	0	0	0	0	0	0	0	0	0.000528442	0	0	0.00105688	0	0.00105688	0.00158533	0.00369909	0.00158533	0.00105688	0.00317065	0.000528442	0.00317065	0	0.00264221	0	0	0	0.000528442	0	0
	5.07692		5.07692		0	0	0	0	0	0	0	0	0	0	0	0	0	0	0	0	0	0	0	0	0	0	0	0	0.000528442	0	0	0	0	0.00105688	0.00264221	0.000528442	0.00105688	0.000528442	0.00105688	0.00211377	0.000528442	0.00158533	0.00105688	0	0	0.000528442	0	0	0
	5.38462		5.38462		0	0	0	0	0	0	0	0	0	0	0	0	0	0	0	0	0	0	0	0	0	0	0	0	0	0.000528442	0	0	0	0	0	0	0	0.00158533	0.000528442	0	0.000528442	0	0.00105688	0	0.000528442	0	0	0	0
	5.69231		5.69231		0	0	0	0	0	0	0	0	0	0	0	0	0	0	0	0	0	0	0	0	0	0	0	0	0	0	0	0	0	0	0	0	0	0	0	0	0.000528442	0	0	0	0	0	0	0	0
	6		6		0	0	0	0	0	0	0	0	0	0	0	0	0	0	0	0	0	0	0	0	0	0	0	0	0	0	0	0	0	0	0	0	0	0	0	0	0	0	0	0	0	0	0	0	0
	6.30769		6.30769		0	0	0	0	0	0	0	0	0	0	0	0	0	0	0	0	0	0	0	0	0	0	0	0	0	0	0	0	0	0	0	0	0	0	0	0	0	0	0	0	0	0	0	0	0
	6.61538		6.61538		0	0	0	0	0	0	0	0	0	0	0	0	0	0	0	0	0	0	0	0	0	0	0	0	0	0	0	0	0	0	0	0	0	0	0	0	0	0	0	0	0	0	0	0	0
	6.92308		6.92308		0	0	0	0	0	0	0	0	0	0	0	0	0	0	0	0	0	0	0	0	0	0	0	0	0	0	0	0	0	0	0	0	0	0	0	0	0	0	0	0	0	0	0	0	0
	7.23077		7.23077		0	0	0	0	0	0	0	0	0	0	0	0	0	0	0	0	0	0	0	0	0	0	0	0	0	0	0	0	0	0	0	0	0	0	0	0	0	0	0	0	0	0	0	0	0
	7.53846		7.53846		0	0	0	0	0	0	0	0	0	0	0	0	0	0	0	0	0	0	0	0	0	0	0	0	0	0	0	0	0	0	0	0	0	0	0	0	0	0	0	0	0	0	0	0	0
	7.84615		7.84615		0	0	0	0	0	0	0	0	0	0	0	0	0	0	0	0	0	0	0	0	0	0	0	0	0	0	0	0	0	0	0	0	0	0	0	0	0	0	0	0	0	0	0	0	0
	8.15385		8.15385		0	0	0	0	0	0	0	0	0	0	0	0	0	0	0	0	0	0	0	0	0	0	0	0	0	0	0	0	0	0	0	0	0	0	0	0	0	0	0	0	0	0	0	0	0
	8.46154		8.46154		0	0	0	0	0	0	0	0	0	0	0	0	0	0	0	0	0	0	0	0	0	0	0	0	0	0	0	0	0	0	0	0	0	0	0	0	0	0	0	0	0	0	0	0	0
	8.76923		8.76923		0	0	0	0	0	0	0	0	0	0	0	0	0	0	0	0	0	0	0	0	0	0	0	0	0	0	0	0	0	0	0	0	0	0	0	0	0	0	0	0	0	0	0	0	0
	9.07692		9.07692		0	0	0	0	0	0	0	0	0	0	0	0	0	0	0	0	0	0	0	0	0	0	0	0	0	0	0	0	0	0	0	0	0	0	0	0	0	0	0	0	0	0	0	0	0
	9.38462		9.38462		0	0	0	0	0	0	0	0	0	0	0	0	0	0	0	0	0	0	0	0	0	0	0	0	0	0	0	0	0	0	0	0	0	0	0	0	0	0	0	0	0	0	0	0	0
	9.69231		9.69231		0	0	0	0	0	0	0	0	0	0	0	0	0	0	0	0	0	0	0	0	0	0	0	0	0	0	0	0	0	0	0	0	0	0	0	0	0	0	0	0	0	0	0	0	0
	10		10
eccentricity = 0.3
Xedges	-10	Yedges	-10	Histogram	0	0	0	0	0	0	0	0	0	0	0	0	0	0	0	0	0	0	0	0	0	0	0	0	0	0	0	0	0	0	0	0	0	0	0	0	0	0	0	0	0	0	0	0	0
	-9.75		-9.75		0	0	0	0	0	0	0	0	0	0	0	0	0	0	0	0	0	0	0	0	0	0	0	0	0	0	0	0	0	0	0	0	0	0	0	0	0	0	0	0	0	0	0	0	0
	-9.5		-9.5		0	0	0	0	0	0	0	0	0	0	0	0	0	0	0	0	0	0	0	0	0	0	0	0	0	0	0	0	0	0	0	0	0	0	0	0	0	0	0	0	0	0	0	0	0
	-9.25		-9.25		0	0	0	0	0	0	0	0	0	0	0	0	0	0	0	0	0	0	0	0	0	0	0	0	0	0	0	0	0	0	0	0	0	0	0	0	0	0	0	0	0	0	0	0	0
	-9		-9		0	0	0	0	0	0	0	0	0	0	0	0	0	0	0	0	0	0	0	0	0	0	0	0	0	0	0	0	0	0	0	0	0	0	0	0	0	0	0	0	0	0	0	0	0
	-8.75		-8.75		0	0	0	0	0	0	0	0	0	0	0	0	0	0	0	0	0	0	0	0	0	0	0	0	0	0	0	0	0	0	0	0	0	0	0	0	0	0	0	0	0	0	0	0	0
	-8.5		-8.5		0	0	0	0	0	0	0	0	0	0	0	0	0	0	0	0	0	0	0	0	0	0	0	0	0	0	0	0	0	0	0	0	0	0	0	0	0	0	0	0	0	0	0	0	0
	-8.25		-8.25		0	0	0	0	0	0	0	0	0	0	0	0	0	0	0	0	0	0	0	0	0	0	0	0	0	0	0	0	0	0	0	0	0	0	0	0	0	0	0	0	0	0.000528442	0	0	0
	-8		-8		0	0	0	0	0	0	0	0	0	0	0	0	0	0	0	0	0	0	0	0	0	0	0	0	0	0	0	0	0	0	0	0	0	0	0	0	0	0	0	0	0	0	0	0	0
	-7.75		-7.75		0	0	0	0	0	0	0	0	0	0	0	0	0	0	0	0	0	0	0	0	0	0	0	0	0	0	0	0	0	0	0	0	0	0	0	0	0	0	0	0	0	0	0	0	0
	-7.5		-7.5		0	0	0	0	0	0	0	0	0	0	0	0	0	0	0	0	0	0	0	0	0	0	0	0	0	0	0	0	0	0	0	0	0	0	0	0	0	0	0	0	0	0	0	0	0
	-7.25		-7.25		0	0	0	0	0	0	0	0	0	0	0	0	0	0	0	0	0	0	0	0	0	0	0	0	0	0	0	0	0.000528442	0	0	0	0	0	0	0	0	0	0	0	0	0	0	0	0
	-7		-7		0	0	0	0	0	0	0	0	0	0	0	0	0	0	0	0	0	0	0	0	0	0	0	0	0	0	0	0.000528442	0	0.00105688	0.000528442	0	0	0.000528442	0	0	0	0	0	0	0	0	0	0	0
	-6.75		-6.75		0	0	0	0	0	0	0	0	0	0	0	0	0	0	0	0	0	0	0	0	0	0	0	0	0.000528442	0	0.000528442	0	0	0	0	0	0	0	0	0	0	0	0	0.000528442	0	0	0	0	0
	-6.5		-6.5		0	0	0	0	0	0	0	0	0	0	0	0	0	0	0	0	0	0	0	0	0	0	0	0	0	0.000528442	0	0.000528442	0.00105688	0	0.00105688	0.00105688	0	0.00105688	0.000528442	0.00105688	0	0.000528442	0	0.000528442	0	0	0	0	0
	-6.25		-6.25		0	0	0	0	0	0	0	0	0	0	0	0	0	0	0	0	0	0	0	0	0	0	0.000528442	0.00105688	0.000528442	0.00211377	0.000528442	0.00158533	0	0	0.00105688	0.00211377	0.00105688	0.00105688	0.00158533	0.00211377	0.00105688	0	0	0.00105688	0	0	0.000528442	0	0
	-6		-6		0	0	0	0	0	0	0	0	0	0	0	0	0	0	0.000528442	0.000528442	0	0	0.000528442	0.00105688	0	0.000528442	0.00105688	0	0.000528442	0.00264221	0.00158533	0.00105688	0.00158533	0.00211377	0.00105688	0.00317065	0.00158533	0.00211377	0.00211377	0.00158533	0.00158533	0.00211377	0.00264221	0.00211377	0	0.00211377	0	0	0.000528442
	-5.75		-5.75		0	0	0	0	0	0	0	0	0	0	0	0	0	0	0	0	0	0	0.000528442	0.000528442	0.00105688	0.00105688	0.00105688	0.00105688	0.00158533	0.00317065	0.00264221	0.00422754	0.00211377	0.00739819	0.00422754	0.00475598	0.00581286	0.0063413	0.00528442	0.00528442	0.00422754	0.00528442	0.000528442	0.00105688	0.00158533	0.000528442	0.00158533	0.00105688	0
	-5.5		-5.5		0	0	0	0	0	0	0	0	0	0	0	0	0	0	0.000528442	0	0.000528442	0.000528442	0.000528442	0.00211377	0	0.00264221	0.00158533	0.00369909	0.00317065	0.0063413	0.00264221	0.00475598	0.0063413	0.00528442	0.00528442	0.00581286	0.00528442	0.0100404	0.00581286	0.00739819	0.00475598	0.00739819	0.00581286	0.00528442	0.00686975	0.00105688	0.000528442	0.00105688	0
	-5.25		-5.25		0	0	0	0	0	0	0	0	0	0	0	0	0	0	0	0.000528442	0	0.000528442	0	0.000528442	0.00105688	0.00317065	0.00264221	0.00422754	0.00369909	0.00898352	0.00581286	0.00581286	0.0063413	0.0137395	0.0105688	0.0110973	0.00792663	0.00528442	0.0110973	0.0126826	0.00528442	0.00845507	0.00528442	0.00475598	0.00528442	0.00422754	0.00422754	0.00264221	0.00105688
	-5		-5		0	0	0	0	0	0	0	0	0	0	0	0	0.000528442	0	0	0	0.00105688	0.00158533	0.00211377	0.000528442	0.00211377	0.00528442	0.00475598	0.0063413	0.00317065	0.0105688	0.00845507	0.00951196	0.0147964	0.0132111	0.0105688	0.0158533	0.0121542	0.0147964	0.00951196	0.00898352	0.0126826	0.0105688	0.0116257	0.00951196	0.00845507	0.00528442	0.00581286	0.00211377	0.00105688
	-4.75		-4.75		0	0	0	0	0	0	0	0	0	0	0	0	0	0.000528442	0	0.00105688	0.000528442	0.00105688	0.00105688	0.00211377	0.00369909	0.00317065	0.00317065	0.00528442	0.00792663	0.00951196	0.0121542	0.0105688	0.0105688	0.0169101	0.0142679	0.0110973	0.0153248	0.017967	0.0153248	0.0158533	0.0174386	0.0169101	0.0110973	0.0132111	0.00898352	0.00581286	0.00898352	0.00369909	0.00211377
	-4.5		-4.5		0	0	0	0	0	0.000528442	0	0	0	0	0	0	0	0.00105688	0	0.000528442	0.00158533	0.00264221	0.00158533	0.00317065	0.00528442	0.00475598	0.00898352	0.00951196	0.0105688	0.0142679	0.0137395	0.0216661	0.00951196	0.0121542	0.0137395	0.0264221	0.0163817	0.0184955	0.0126826	0.0195524	0.0184955	0.0147964	0.0147964	0.0142679	0.0116257	0.0105688	0.00898352	0.00792663	0.00422754
	-4.25		-4.25		0	0	0	0	0	0	0	0	0	0	0	0	0	0	0.00105688	0	0.00264221	0.00105688	0.00158533	0.0063413	0.00792663	0.0110973	0.00898352	0.0105688	0.0137395	0.0163817	0.0121542	0.0137395	0.0163817	0.0126826	0.0153248	0.017967	0.0158533	0.0184955	0.0153248	0.0190239	0.0248368	0.0121542	0.0190239	0.0121542	0.0195524	0.0132111	0.0121542	0.0121542	0.0100404
	-4		-4		0	0	0	0	0	0	0	0	0	0	0	0	0.00211377	0.00211377	0.000528442	0.000528442	0.00264221	0.00158533	0.00317065	0.00528442	0.00792663	0.00581286	0.0110973	0.0116257	0.0169101	0.0105688	0.0105688	0.0126826	0.0200808	0.0184955	0.0211377	0.0147964	0.0206092	0.0195524	0.0200808	0.0153248	0.0132111	0.0190239	0.0174386	0.0121542	0.0169101	0.0174386	0.0116257	0.0110973	0.00951196
	-3.75		-3.75		0	0	0	0	0	0	0	0	0	0	0	0	0.000528442	0.000528442	0.000528442	0.00105688	0.00211377	0.00105688	0.00581286	0.00581286	0.00792663	0.0116257	0.0137395	0.0137395	0.0184955	0.0174386	0.0158533	0.0142679	0.0211377	0.0132111	0.0169101	0.017967	0.0174386	0.0100404	0.0153248	0.0216661	0.0216661	0.0195524	0.0206092	0.0142679	0.0163817	0.0132111	0.0105688	0.0132111	0.00528442
	-3.5		-3.5		0	0	0	0	0	0	0	0	0	0	0	0	0	0.000528442	0.00158533	0.00264221	0.00422754	0.00211377	0.00422754	0.00898352	0.0063413	0.00845507	0.0110973	0.0126826	0.0147964	0.0121542	0.0200808	0.0132111	0.0216661	0.0190239	0.0206092	0.0147964	0.0163817	0.0174386	0.0142679	0.0137395	0.0132111	0.0184955	0.0221946	0.0216661	0.0147964	0.0184955	0.0174386	0.0153248	0.00845507
	-3.25		-3.25		0	0	0	0	0	0	0	0.000528442	0	0	0	0	0.000528442	0	0.00105688	0.00211377	0.00369909	0.00317065	0.00317065	0.00581286	0.0063413	0.0105688	0.0137395	0.00898352	0.0126826	0.0174386	0.0190239	0.0184955	0.0237799	0.0158533	0.0174386	0.0184955	0.0105688	0.0190239	0.017967	0.0190239	0.0100404	0.0147964	0.0200808	0.0184955	0.0232515	0.0206092	0.0153248	0.0142679	0.0116257
	-3		-3		0	0	0	0	0	0	0	0	0	0	0	0.000528442	0	0.00158533	0.000528442	0.00475598	0.00211377	0.00369909	0.0063413	0.0063413	0.00686975	0.0137395	0.0142679	0.0121542	0.00951196	0.0190239	0.017967	0.0200808	0.0158533	0.0158533	0.0190239	0.0137395	0.017967	0.0126826	0.0147964	0.0158533	0.0158533	0.0142679	0.0184955	0.0195524	0.0195524	0.0184955	0.017967	0.0116257	0.0142679
	-2.75		-2.75		0	0	0	0	0	0	0	0	0	0	0	0.000528442	0	0.00158533	0.00105688	0.00475598	0.00264221	0.00369909	0.00686975	0.00951196	0.00845507	0.0105688	0.0147964	0.0153248	0.0184955	0.0211377	0.0137395	0.0163817	0.0142679	0.0169101	0.0153248	0.017967	0.0158533	0.0174386	0.0195524	0.0184955	0.0153248	0.0126826	0.0163817	0.0184955	0.0137395	0.0137395	0.0158533	0.0116257	0.0126826
	-2.5		-2.5		0	0	0	0	0	0	0	0	0	0	0.000528442	0	0	0	0.00211377	0.00211377	0.00422754	0.00369909	0.00898352	0.00792663	0.00792663	0.0142679	0.0147964	0.0137395	0.0116257	0.0121542	0.0116257	0.0190239	0.0184955	0.0142679	0.0126826	0.00898352	0.0142679	0.0142679	0.0132111	0.0116257	0.0200808	0.0142679	0.0153248	0.0216661	0.017967	0.017967	0.0126826	0.0174386	0.0153248
	-2.25		-2.25		0	0	0	0	0	0	0	0	0	0	0	0.000528442	0	0.00105688	0.00105688	0.00264221	0.00264221	0.00211377	0.00581286	0.00845507	0.0116257	0.0121542	0.0206092	0.0158533	0.0121542	0.0195524	0.0174386	0.0153248	0.0169101	0.0153248	0.0142679	0.0121542	0.0158533	0.0105688	0.0153248	0.0126826	0.0158533	0.0121542	0.0221946	0.0163817	0.0216661	0.0116257	0.0200808	0.0169101	0.00792663
	-2		-2		0	0	0	0	0	0	0	0	0	0	0	0.000528442	0	0.000528442	0.00317065	0.00211377	0.00528442	0.00264221	0.00581286	0.00898352	0.00686975	0.0121542	0.0132111	0.0132111	0.0142679	0.0137395	0.0206092	0.0195524	0.0137395	0.0153248	0.0147964	0.0163817	0.0121542	0.0132111	0.0153248	0.0169101	0.0147964	0.0169101	0.0121542	0.017967	0.0163817	0.0137395	0.0121542	0.0116257	0.00845507
	-1.75		-1.75		0	0	0	0	0	0	0	0	0	0	0	0	0.000528442	0.00158533	0.000528442	0.000528442	0.00528442	0.00264221	0.00528442	0.00739819	0.0142679	0.0147964	0.00739819	0.0174386	0.0137395	0.0132111	0.0137395	0.0153248	0.0190239	0.0195524	0.0147964	0.0116257	0.0126826	0.0174386	0.0174386	0.0174386	0.0137395	0.0158533	0.0142679	0.0163817	0.0174386	0.0121542	0.0174386	0.0100404	0.0116257
	-1.5		-1.5		0	0	0	0	0	0	0	0	0	0	0	0	0.00105688	0.000528442	0.00105688	0.00158533	0.00369909	0.000528442	0.00581286	0.00898352	0.0105688	0.0121542	0.0163817	0.0153248	0.0126826	0.0174386	0.0158533	0.0195524	0.017967	0.0200808	0.0163817	0.0184955	0.0132111	0.0158533	0.0142679	0.0195524	0.0158533	0.0158533	0.0163817	0.0174386	0.0174386	0.0153248	0.0100404	0.0137395	0.0121542
	-1.25		-1.25		0	0	0	0	0	0	0	0	0	0	0	0	0	0	0	0.00422754	0.00317065	0.00317065	0.00739819	0.00845507	0.00792663	0.0116257	0.0153248	0.0200808	0.0132111	0.0232515	0.0184955	0.017967	0.0142679	0.0158533	0.0169101	0.0206092	0.0137395	0.0147964	0.0116257	0.0153248	0.017967	0.0169101	0.0163817	0.0147964	0.0169101	0.0116257	0.00792663	0.0137395	0.00845507
	-1		-1		0	0	0	0	0	0	0	0	0	0	0	0	0	0	0.000528442	0.00158533	0.00211377	0.00475598	0.00475598	0.0063413	0.0132111	0.0153248	0.0126826	0.0169101	0.0206092	0.0248368	0.0158533	0.0258937	0.0221946	0.0206092	0.0153248	0.0211377	0.0153248	0.0105688	0.0200808	0.0206092	0.0169101	0.0216661	0.0153248	0.0169101	0.0190239	0.0147964	0.0147964	0.0110973	0.00845507
	-0.75		-0.75		0	0	0	0	0	0	0	0	0	0	0	0	0	0.000528442	0	0.00317065	0.00211377	0.00105688	0.00369909	0.00686975	0.0116257	0.0147964	0.0121542	0.0153248	0.0184955	0.0206092	0.0169101	0.0216661	0.022723	0.0184955	0.0163817	0.0126826	0.0232515	0.0163817	0.0211377	0.0147964	0.0190239	0.0132111	0.0158533	0.0169101	0.0163817	0.0169101	0.0184955	0.00951196	0.0063413
	-0.5		-0.5		0	0	0	0	0	0	0	0	0	0	0	0	0	0.000528442	0	0	0.00158533	0.00422754	0.00317065	0.00528442	0.00845507	0.00686975	0.0116257	0.0132111	0.0295928	0.0184955	0.0280074	0.0190239	0.0206092	0.0232515	0.0195524	0.0206092	0.0200808	0.0163817	0.0163817	0.0163817	0.0174386	0.022723	0.0206092	0.0174386	0.0163817	0.0110973	0.0116257	0.0132111	0.0116257
	-0.25		-0.25		0	0	0	0	0	0	0	0	0	0	0	0	0	0	0	0	0.00211377	0.00158533	0.00317065	0.00528442	0.00739819	0.00898352	0.0132111	0.0147964	0.00951196	0.0158533	0.0232515	0.0184955	0.0211377	0.0174386	0.0206092	0.0221946	0.0237799	0.0200808	0.0211377	0.0253652	0.0195524	0.0200808	0.0253652	0.0174386	0.0163817	0.00686975	0.00951196	0.0132111	0.00528442
	0		0		0	0	0	0	0	0	0	0	0	0	0	0	0	0.000528442	0	0.00105688	0.000528442	0.00105688	0.00369909	0.00317065	0.00317065	0.00581286	0.0121542	0.00898352	0.0132111	0.0116257	0.0153248	0.022723	0.0248368	0.0216661	0.0285359	0.0280074	0.0163817	0.0243083	0.0184955	0.022723	0.0243083	0.0126826	0.0174386	0.0158533	0.0121542	0.0121542	0.0105688	0.0100404	0.00686975
	0.25		0.25		0	0	0	0	0	0	0	0	0	0	0	0	0	0	0	0	0.000528442	0.00369909	0.00528442	0.00369909	0.00422754	0.00739819	0.00792663	0.0105688	0.0132111	0.0190239	0.0153248	0.0190239	0.022723	0.0206092	0.0184955	0.0243083	0.0206092	0.0258937	0.0264221	0.0174386	0.0169101	0.027479	0.0153248	0.0132111	0.00792663	0.00792663	0.00792663	0.00475598	0.00264221
	0.5		0.5		0	0	0	0	0	0	0	0	0	0	0	0	0	0	0.000528442	0	0	0.000528442	0.00158533	0.00158533	0.00317065	0.00581286	0.00739819	0.00792663	0.0116257	0.0132111	0.0147964	0.0216661	0.0190239	0.0216661	0.0253652	0.0248368	0.0184955	0.0174386	0.0169101	0.0200808	0.022723	0.0253652	0.0142679	0.0132111	0.0121542	0.00951196	0.00739819	0.00528442	0.00264221
	0.75		0.75		0	0	0	0	0	0	0	0	0	0	0	0	0	0	0	0	0	0.000528442	0.00105688	0.000528442	0.00317065	0.00211377	0.00264221	0.0063413	0.00686975	0.00739819	0.0116257	0.0132111	0.0110973	0.0142679	0.0153248	0.0137395	0.0195524	0.0153248	0.0237799	0.0163817	0.0221946	0.0163817	0.0105688	0.0116257	0.00845507	0.00739819	0.00528442	0.00369909	0.00264221
	1		1		0	0	0	0	0	0	0	0	0	0	0	0	0	0	0	0	0	0	0.000528442	0.000528442	0.00158533	0.00211377	0.00422754	0.00264221	0.0063413	0.00845507	0.00951196	0.0116257	0.0116257	0.0105688	0.017967	0.00951196	0.0174386	0.0158533	0.0195524	0.0132111	0.0153248	0.00898352	0.00898352	0.00581286	0.0063413	0.00317065	0.00264221	0.00158533	0.000528442
	1.25		1.25		0	0	0	0	0	0	0	0	0	0	0	0	0	0	0	0	0	0.000528442	0	0	0	0.00158533	0.000528442	0.000528442	0.00211377	0.00317065	0.00369909	0.00951196	0.00845507	0.0100404	0.0116257	0.00898352	0.0110973	0.0126826	0.0147964	0.00845507	0.00792663	0.00422754	0.0063413	0.0063413	0.00317065	0.00475598	0.00211377	0.00158533	0
	1.5		1.5		0	0	0	0	0	0	0	0	0	0	0	0	0	0	0	0	0	0	0	0	0	0	0.00264221	0.00105688	0.00317065	0.00158533	0.00686975	0.00475598	0.00475598	0.00951196	0.00739819	0.00845507	0.00845507	0.0100404	0.00686975	0.00792663	0.00528442	0.00739819	0.00475598	0.00369909	0.00158533	0.000528442	0.000528442	0	0
	1.75		1.75		0	0	0	0	0	0	0	0	0	0	0	0	0	0	0	0	0	0	0	0	0	0	0	0	0	0	0.00211377	0.00264221	0.00317065	0.00264221	0.00317065	0.00422754	0.00475598	0.00369909	0.00528442	0.00422754	0.00264221	0.00264221	0.00211377	0.00317065	0.00105688	0.000528442	0	0.000528442	0
	2		2		0	0	0	0	0	0	0	0	0	0	0	0	0	0	0	0	0	0	0	0	0	0	0	0	0.000528442	0	0	0.00105688	0	0.00105688	0.00158533	0.00369909	0.00158533	0.00105688	0.00317065	0.000528442	0.00317065	0	0.00264221	0	0	0	0.000528442	0	0
	2.25		2.25		0	0	0	0	0	0	0	0	0	0	0	0	0	0	0	0	0	0	0	0	0	0	0	0	0.000528442	0	0	0	0	0.00105688	0.00264221	0.000528442	0.00105688	0.000528442	0.00105688	0.00211377	0.000528442	0.00158533	0.00105688	0	0	0.000528442	0	0	0
	2.5		2.5		0	0	0	0	0	0	0	0	0	0	0	0	0	0	0	0	0	0	0	0	0	0	0	0	0	0.000528442	0	0	0	0	0	0	0	0.00158533	0.000528442	0	0.000528442	0	0.00105688	0	0.000528442	0	0	0	0
	2.75		2.75		0	0	0	0	0	0	0	0	0	0	0	0	0	0	0	0	0	0	0	0	0	0	0	0	0	0	0	0	0	0	0	0	0	0	0	0	0.000528442	0	0	0	0	0	0	0	0
	3		3		0	0	0	0	0	0	0	0	0	0	0	0	0	0	0	0	0	0	0	0	0	0	0	0	0	0	0	0	0	0	0	0	0	0	0	0	0	0	0	0	0	0	0	0	0
	3.25		3.25		0	0	0	0	0	0	0	0	0	0	0	0	0	0	0	0	0	0	0	0	0	0	0	0	0	0	0	0	0	0	0	0	0	0	0	0	0	0	0	0	0	0	0	0	0
	3.5		3.5		0	0	0	0	0	0	0	0	0	0	0	0	0	0	0	0	0	0	0	0	0	0	0	0	0	0	0	0	0	0	0	0	0	0	0	0	0	0	0	0	0	0	0	0	0
	3.75		3.75		0	0	0	0	0	0	0	0	0	0	0	0	0	0	0	0	0	0	0	0	0	0	0	0	0	0	0	0	0	0	0	0	0	0	0	0	0	0	0	0	0	0	0	0	0
	4		4		0	0	0	0	0	0	0	0	0	0	0	0	0	0	0	0	0	0	0	0	0	0	0	0	0	0	0	0	0	0	0	0	0	0	0	0	0	0	0	0	0	0	0	0	0
	4.25		4.25		0	0	0	0	0	0	0	0	0	0	0	0	0	0	0	0	0	0	0	0	0	0	0	0	0	0	0	0	0	0	0	0	0	0	0	0	0	0	0	0	0	0	0	0	0
	4.5		4.5		0	0	0	0	0	0	0	0	0	0	0	0	0	0	0	0	0	0	0	0	0	0	0	0	0	0	0	0	0	0	0	0	0	0	0	0	0	0	0	0	0	0	0	0	0
	4.75		4.75		0	0	0	0	0	0	0	0	0	0	0	0	0	0	0	0	0	0	0	0	0	0	0	0	0	0	0	0	0	0	0	0	0	0	0	0	0	0	0	0	0	0	0	0	0
	5		5		0	0	0	0	0	0	0	0	0	0	0	0	0	0	0	0	0	0	0	0	0	0	0	0	0	0	0	0	0	0	0	0	0	0	0	0	0	0	0	0	0	0	0	0	0
	5.25		5.25		0	0	0	0	0	0	0	0	0	0	0	0	0	0	0	0	0	0	0	0	0	0	0	0	0	0	0	0	0	0	0	0	0	0	0	0	0	0	0	0	0	0	0	0	0
	5.5		5.5		0	0	0	0	0	0	0	0	0	0	0	0	0	0	0	0	0	0	0	0	0	0	0	0	0	0	0	0	0	0	0	0	0	0	0	0	0	0	0	0	0	0	0	0	0
	5.75		5.75		0	0	0	0	0	0	0	0	0	0	0	0	0	0	0	0	0	0	0	0	0	0	0	0	0	0	0	0	0	0	0	0	0	0	0	0	0	0	0	0	0	0	0	0	0
	6		6		0	0	0	0	0	0	0	0	0	0	0	0	0	0	0	0	0	0	0	0	0	0	0	0	0	0	0	0	0	0	0	0	0	0	0	0	0	0	0	0	0	0	0	0	0
	6.25		6.25		0	0	0	0	0	0	0	0	0	0	0	0	0	0	0	0	0	0	0	0	0	0	0	0	0	0	0	0	0	0	0	0	0	0	0	0	0	0	0	0	0	0	0	0	0
	6.5		6.5		0	0	0	0	0	0	0	0	0	0	0	0	0	0	0	0	0	0	0	0	0	0	0	0	0	0	0	0	0	0	0	0	0	0	0	0	0	0	0	0	0	0	0	0	0
	6.75		6.75		0	0	0	0	0	0	0	0	0	0	0	0	0	0	0	0	0	0	0	0	0	0	0	0	0	0	0	0	0	0	0	0	0	0	0	0	0	0	0	0	0	0	0	0	0
	7		7		0	0	0	0	0	0	0	0	0	0	0	0	0	0	0	0	0	0	0	0	0	0	0	0	0	0	0	0	0	0	0	0	0	0	0	0	0	0	0	0	0	0	0	0	0
	7.25		7.25		0	0	0	0	0	0	0	0	0	0	0	0	0	0	0	0	0	0	0	0	0	0	0	0	0	0	0	0	0	0	0	0	0	0	0	0	0	0	0	0	0	0	0	0	0
	7.5		7.5		0	0	0	0	0	0	0	0	0	0	0	0	0	0	0	0	0	0	0	0	0	0	0	0	0	0	0	0	0	0	0	0	0	0	0	0	0	0	0	0	0	0	0	0	0
	7.75		7.75		0	0	0	0	0	0	0	0	0	0	0	0	0	0	0	0	0	0	0	0	0	0	0	0	0	0	0	0	0	0	0	0	0	0	0	0	0	0	0	0	0	0	0	0	0
	8		8		0	0	0	0	0	0	0	0	0	0	0	0	0	0	0	0	0	0	0	0	0	0	0	0	0	0	0	0	0	0	0	0	0	0	0	0	0	0	0	0	0	0	0	0	0
	8.25		8.25		0	0	0	0	0	0	0	0	0	0	0	0	0	0	0	0	0	0	0	0	0	0	0	0	0	0	0	0	0	0	0	0	0	0	0	0	0	0	0	0	0	0	0	0	0
	8.5		8.5		0	0	0	0	0	0	0	0	0	0	0	0	0	0	0	0	0	0	0	0	0	0	0	0	0	0	0	0	0	0	0	0	0	0	0	0	0	0	0	0	0	0	0	0	0
	8.75		8.75		0	0	0	0	0	0	0	0	0	0	0	0	0	0	0	0	0	0	0	0	0	0	0	0	0	0	0	0	0	0	0	0	0	0	0	0	0	0	0	0	0	0	0	0	0
	9		9		0	0	0	0	0	0	0	0	0	0	0	0	0	0	0	0	0	0	0	0	0	0	0	0	0	0	0	0	0	0	0	0	0	0	0	0	0	0	0	0	0	0	0	0	0
	9.25		9.25		0	0	0	0	0	0	0	0	0	0	0	0	0	0	0	0	0	0	0	0	0	0	0	0	0	0	0	0	0	0	0	0	0	0	0	0	0	0	0	0	0	0	0	0	0
	9.5		9.5		0	0	0	0	0	0	0	0	0	0	0	0	0	0	0	0	0	0	0	0	0	0	0	0	0	0	0	0	0	0	0	0	0	0	0	0	0	0	0	0	0	0	0	0	0
	9.75		9.75		0	0	0	0	0	0	0	0	0	0	0	0	0	0	0	0	0	0	0	0	0	0	0	0	0	0	0	0	0	0	0	0	0	0	0	0	0	0	0	0	0	0	0	0	0
	10		10
eccentricity = 0.6
Xedges	-10	Yedges	-10	Histogram	0	0	0	0	0	0	0	0	0	0	0	0	0	0	0	0	0	0	0	0	0	0	0	0	0	0	0	0	0	0	0	0	0	0	0	0	0	0	0	0	0	0	0	0	0
	-9.75		-9.75		0	0	0	0	0	0	0	0	0	0	0	0	0	0	0	0	0	0	0	0	0	0	0	0	0	0	0	0	0	0	0	0	0	0	0	0	0	0	0	0	0	0	0	0	0
	-9.5		-9.5		0	0	0	0	0	0	0	0	0	0	0	0	0	0	0	0	0	0	0	0	0	0	0	0	0	0	0	0	0	0	0	0	0	0	0	0	0	0	0	0	0	0	0	0	0
	-9.25		-9.25		0	0	0	0	0	0	0	0	0	0	0	0	0	0	0	0	0	0	0	0	0	0	0	0	0	0	0	0	0	0	0	0	0	0	0	0	0	0	0	0	0	0	0	0	0
	-9		-9		0	0	0	0	0	0	0	0	0	0	0	0	0	0	0	0	0	0	0	0	0	0	0	0	0	0	0	0	0	0	0	0	0	0	0	0	0	0	0	0	0	0	0	0	0
	-8.75		-8.75		0	0	0	0	0	0	0	0	0	0	0	0	0	0	0	0	0	0	0	0	0	0	0	0	0	0	0	0	0	0	0	0	0	0	0	0	0	0	0	0	0	0	0	0	0
	-8.5		-8.5		0	0	0	0	0	0	0	0	0	0	0	0	0	0	0	0	0	0	0	0	0	0	0	0	0	0	0	0	0	0	0	0	0	0	0	0	0	0	0	0	0	0	0	0	0
	-8.25		-8.25		0	0	0	0	0	0	0	0	0	0	0	0	0	0	0	0	0	0	0	0	0	0	0	0	0	0	0	0	0	0	0	0	0	0	0	0	0	0	0	0	0	0	0	0	0
	-8		-8		0	0	0	0	0	0	0	0	0	0	0	0	0	0	0	0	0	0	0	0	0	0	0	0	0	0	0	0	0	0	0	0	0	0	0	0	0	0	0	0	0	0	0	0	0
	-7.75		-7.75		0	0	0	0	0	0	0	0	0	0	0	0	0	0	0	0	0	0	0	0	0	0	0	0	0	0	0	0	0	0	0	0	0	0	0	0	0	0	0	0	0	0	0	0	0
	-7.5		-7.5		0	0	0	0	0	0	0	0	0	0	0	0	0	0	0	0	0	0	0	0	0	0	0	0	0	0	0	0	0	0	0	0	0	0	0	0	0	0	0	0	0	0	0	0	0
	-7.25		-7.25		0	0	0	0	0	0	0	0	0	0	0	0	0	0	0	0	0	0	0	0	0	0	0	0	0	0	0	0	0	0	0	0	0	0	0	0	0	0	0	0	0	0	0	0	0
	-7		-7		0	0	0	0	0	0	0	0	0	0	0	0	0	0	0	0	0	0	0	0	0	0	0	0	0	0	0	0	0	0	0	0	0	0	0	0	0	0	0	0	0	0	0	0	0
	-6.75		-6.75		0	0	0	0	0	0	0	0	0	0	0	0	0	0	0	0	0	0	0	0	0	0	0	0	0	0	0	0	0	0	0	0	0	0	0	0	0	0	0	0	0	0	0	0	0
	-6.5		-6.5		0	0	0	0	0	0	0	0	0	0	0	0	0	0	0	0	0	0	0	0	0	0	0	0	0	0	0	0	0	0	0	0	0	0	0	0	0	0	0	0	0	0	0	0	0
	-6.25		-6.25		0	0	0	0	0	0	0	0	0	0	0	0	0	0	0	0	0	0	0	0	0	0	0	0	0	0	0	0	0	0	0	0	0	0	0	0	0	0	0	0	0	0	0	0	0
	-6		-6		0	0	0	0	0	0	0	0	0	0	0	0	0	0	0	0	0	0	0	0	0	0	0	0	0	0	0	0	0	0	0	0	0	0	0	0	0	0	0	0	0	0	0	0	0
	-5.75		-5.75		0	0	0	0	0	0	0	0	0	0	0	0	0	0	0	0	0	0	0	0	0	0	0	0	0	0	0	0	0	0	0	0	0	0	0	0	0	0	0	0	0	0	0	0	0
	-5.5		-5.5		0	0	0	0	0	0	0	0	0	0	0	0	0	0	0	0	0	0	0	0	0	0	0	0	0	0	0	0	0	0	0	0	0	0	0	0	0	0	0	0	0	0	0	0	0
	-5.25		-5.25		0	0	0	0	0	0	0	0	0	0	0	0	0	0	0	0	0	0	0	0	0	0	0	0	0	0	0	0	0	0	0	0	0	0	0	0	0	0	0	0	0	0	0	0	0
	-5		-5		0	0	0	0	0	0	0	0	0	0	0	0	0	0	0	0	0	0	0	0	0	0	0	0	0	0	0	0	0	0	0	0	0	0	0	0.000217663	0	0	0.000217663	0	0	0	0	0	0
	-4.75		-4.75		0	0	0	0	0	0	0	0	0	0	0	0	0	0	0	0	0	0	0	0	0	0	0	0	0	0	0	0	0	0	0	0	0	0	0	0	0	0	0	0	0	0	0	0	0
	-4.5		-4.5		0	0	0	0	0	0	0	0	0	0	0	0	0	0	0	0	0	0	0	0	0	0	0	0	0	0	0	0	0	0.000217663	0	0	0	0	0	0	0	0	0	0	0	0	0	0	0
	-4.25		-4.25		0	0	0	0	0	0	0	0	0	0	0	0	0	0	0	0	0	0	0	0	0	0	0	0	0	0	0	0	0	0	0	0	0	0	0.000217663	0	0.00065299	0	0.000217663	0.000217663	0.000217663	0	0	0.000435327	0.000217663
	-4		-4		0	0	0	0	0	0	0	0	0	0	0	0	0	0	0	0	0	0	0	0	0	0	0	0	0	0	0	0	0	0	0.000217663	0	0.000435327	0.000435327	0.000435327	0.000435327	0.00065299	0.000870654	0.00152364	0.000435327	0.00065299	0.00065299	0.00065299	0.00065299	0.000217663
	-3.75		-3.75		0	0	0	0	0	0	0	0	0	0	0	0	0	0	0	0	0	0	0	0	0	0	0	0	0	0.000217663	0	0.000217663	0.000435327	0.000435327	0.00065299	0.00108832	0	0.000217663	0.000870654	0.00152364	0.00174131	0.00261196	0.00195897	0.00217663	0.00174131	0.0023943	0.00195897	0.00152364	0.0023943
	-3.5		-3.5		0	0	0	0	0	0	0	0	0	0	0	0	0	0	0	0	0	0	0	0	0	0	0	0	0	0	0.000217663	0.00065299	0.000217663	0.00065299	0.00152364	0.00261196	0.00108832	0.00195897	0.00217663	0.00348261	0.00348261	0.00370028	0.00304729	0.00348261	0.00348261	0.00391794	0.00195897	0.00304729	0.00370028
	-3.25		-3.25		0	0	0	0	0	0	0	0	0	0	0	0	0	0	0	0	0	0	0	0	0	0	0	0	0.000217663	0.000435327	0.000435327	0.00108832	0.000870654	0.00152364	0.00217663	0.00152364	0.00370028	0.00457093	0.00391794	0.00587691	0.00935953	0.00565925	0.00522392	0.00718289	0.00631224	0.00848887	0.00609457	0.00761822	0.00391794
	-3		-3		0	0	0	0	0	0	0	0	0	0	0	0	0	0	0	0	0	0	0	0	0	0	0	0	0.000217663	0.00065299	0.000435327	0.00108832	0.00348261	0.00217663	0.00391794	0.00478859	0.00718289	0.00718289	0.0100125	0.0106655	0.0119715	0.0111008	0.00957719	0.0119715	0.0106655	0.00979485	0.0089242	0.00848887	0.00914186
	-2.75		-2.75		0	0	0	0	0	0	0	0	0	0	0	0	0	0	0	0	0	0	0	0	0	0.000217663	0	0.000217663	0.000435327	0.000435327	0.00195897	0.00304729	0.00326495	0.00391794	0.0100125	0.0113185	0.00957719	0.0126245	0.0156718	0.0150188	0.0180661	0.0113185	0.0152364	0.0152364	0.0148011	0.0132775	0.0156718	0.0145834	0.0178484
	-2.5		-2.5		0	0	0	0	0	0	0	0	0	0	0	0	0	0	0	0	0	0	0	0	0	0	0.000435327	0.000435327	0.00108832	0.00195897	0.00326495	0.00544158	0.00761822	0.0100125	0.0119715	0.0163248	0.0191544	0.0180661	0.0204604	0.0243783	0.019372	0.0204604	0.0174131	0.0187191	0.0180661	0.0161071	0.0195897	0.0158894	0.0169777
	-2.25		-2.25		0	0	0	0	0	0	0	0	0	0	0	0	0	0	0	0	0	0	0	0	0.000217663	0.000217663	0.000217663	0.00174131	0.0023943	0.00348261	0.0065299	0.00870654	0.00848887	0.0139305	0.0139305	0.020025	0.0171954	0.020678	0.0241606	0.0198074	0.021331	0.0274256	0.019372	0.021984	0.0228547	0.021331	0.020678	0.0182837	0.0263373
	-2		-2		0	0	0	0	0	0	0	0	0	0	0	0	0	0	0	0	0	0	0	0	0	0	0.000435327	0.00108832	0.00217663	0.00631224	0.0113185	0.0128421	0.0165424	0.0217663	0.0263373	0.0274256	0.025249	0.0230723	0.0267726	0.0241606	0.0237253	0.02329	0.0222017	0.0224193	0.0237253	0.0230723	0.0224193	0.020025	0.022637
	-1.75		-1.75		0	0	0	0	0	0	0	0	0	0	0	0	0	0	0	0	0	0	0	0	0	0.00130598	0.00152364	0.00370028	0.00478859	0.00674756	0.0108832	0.0150188	0.0267726	0.0215487	0.0272079	0.0267726	0.0280786	0.0328672	0.023943	0.023943	0.0243783	0.020025	0.0211133	0.0228547	0.02329	0.0211133	0.0178484	0.0259019	0.024596
	-1.5		-1.5		0	0	0	0	0	0	0	0	0	0	0	0	0	0	0	0	0	0	0	0.000217663	0.000217663	0.000435327	0.00152364	0.00261196	0.00718289	0.00935953	0.020025	0.02329	0.0306905	0.0309082	0.0306905	0.0330848	0.0333025	0.0313435	0.0311259	0.0243783	0.0189367	0.0204604	0.023943	0.0185014	0.0235076	0.0282962	0.0224193	0.0230723	0.0306905
	-1.25		-1.25		0	0	0	0	0	0	0	0	0	0	0	0	0	0	0	0	0	0.000217663	0	0.000217663	0.00130598	0.00152364	0.0023943	0.00457093	0.00783588	0.0108832	0.0187191	0.0282962	0.0311259	0.0350438	0.0356968	0.0319965	0.0298199	0.0298199	0.025249	0.0217663	0.021984	0.0195897	0.0182837	0.0141481	0.022637	0.0189367	0.0198074	0.0217663	0.019372
	-1		-1		0	0	0	0	0	0	0	0	0	0	0	0	0	0	0	0	0	0	0	0.00065299	0.000217663	0.00130598	0.00217663	0.00457093	0.0102302	0.0161071	0.0228547	0.0313435	0.0402677	0.0385264	0.0343908	0.0387441	0.0261196	0.0265549	0.0215487	0.0228547	0.0228547	0.0198074	0.0150188	0.0198074	0.0169777	0.019372	0.0176307	0.0217663	0.0263373
	-0.75		-0.75		0	0	0	0	0	0	0	0	0	0	0	0	0	0	0	0	0	0.000435327	0.000217663	0	0.00152364	0.00130598	0.00370028	0.00544158	0.0111008	0.020678	0.0282962	0.0417914	0.0389617	0.0409207	0.0402677	0.0343908	0.0276432	0.0300375	0.0243783	0.0204604	0.0224193	0.0171954	0.0185014	0.0148011	0.0167601	0.0167601	0.0174131	0.0180661	0.020025
	-0.5		-0.5		0	0	0	0	0	0	0	0	0	0	0	0	0	0	0	0.000217663	0	0	0	0.000435327	0.00065299	0.00195897	0.00478859	0.00718289	0.00957719	0.019372	0.0306905	0.0393971	0.043968	0.0396147	0.0467976	0.0350438	0.0326495	0.0293846	0.0237253	0.0235076	0.0174131	0.0174131	0.0178484	0.0171954	0.0182837	0.0169777	0.0169777	0.021331	0.0191544
	-0.25		-0.25		0	0	0	0	0	0	0	0	0	0	0	0	0	0	0	0	0	0	0.000435327	0.000435327	0.00130598	0.00174131	0.00304729	0.00544158	0.0113185	0.0191544	0.0289492	0.043315	0.0407031	0.0481036	0.044621	0.0387441	0.0352615	0.0276432	0.0180661	0.0204604	0.021331	0.0187191	0.0202427	0.0171954	0.0171954	0.0176307	0.0161071	0.0222017	0.0224193
	0		0		0	0	0	0	0	0	0	0	0	0	0	0	0	0	0	0	0.000217663	0	0	0.000435327	0.000435327	0.00152364	0.00370028	0.00544158	0.0117538	0.0215487	0.0250313	0.0411384	0.0415737	0.0454916	0.0415737	0.0391794	0.0361321	0.0248136	0.0263373	0.021331	0.0148011	0.0180661	0.0182837	0.0208957	0.0163248	0.0180661	0.0195897	0.022637	0.0230723
	0.25		0.25		0	0	0	0	0	0	0	0	0	0	0	0	0	0	0	0	0	0	0	0	0.00152364	0.00108832	0.00370028	0.0041356	0.00935953	0.0182837	0.0289492	0.0346085	0.0448387	0.0478859	0.0396147	0.0415737	0.0317789	0.0324318	0.0243783	0.0191544	0.022637	0.0202427	0.0163248	0.0187191	0.0176307	0.0161071	0.020678	0.0176307	0.0256843
	0.5		0.5		0	0	0	0	0	0	0	0	0	0	0	0	0	0	0	0	0	0	0	0.000217663	0.000870654	0.000870654	0.00174131	0.00522392	0.00827121	0.0167601	0.021984	0.0304729	0.0393971	0.0385264	0.0393971	0.0428797	0.0343908	0.0296022	0.0289492	0.022637	0.0208957	0.0215487	0.0141481	0.0174131	0.0158894	0.0187191	0.0189367	0.020025	0.0217663
	0.75		0.75		0	0	0	0	0	0	0	0	0	0	0	0	0	0	0	0	0	0.000217663	0.000217663	0.000435327	0.000435327	0.00065299	0.00217663	0.00348261	0.00674756	0.0115362	0.0185014	0.0267726	0.0370028	0.0407031	0.0372204	0.0356968	0.0333025	0.0302552	0.0243783	0.0300375	0.0274256	0.0211133	0.0224193	0.0217663	0.0211133	0.0202427	0.0211133	0.0224193	0.0285139
	1		1		0	0	0	0	0	0	0	0	0	0	0	0	0	0	0	0	0	0	0.000435327	0	0.00065299	0	0.000870654	0.00326495	0.00631224	0.00979485	0.0167601	0.022637	0.0230723	0.0350438	0.0407031	0.044621	0.0378734	0.0304729	0.0296022	0.0265549	0.0254666	0.0204604	0.019372	0.0211133	0.0224193	0.0204604	0.0228547	0.025249	0.0267726
	1.25		1.25		0	0	0	0	0	0	0	0	0	0	0	0	0	0	0	0	0	0	0.000217663	0.000217663	0	0.000217663	0.00152364	0.00174131	0.00370028	0.0065299	0.0106655	0.0152364	0.0228547	0.02329	0.0311259	0.0337378	0.0374381	0.0328672	0.0326495	0.0328672	0.025249	0.02329	0.0228547	0.0235076	0.0235076	0.025249	0.0274256	0.0237253	0.0289492
	1.5		1.5		0	0	0	0	0	0	0	0	0	0	0	0	0	0	0	0	0	0	0	0.00065299	0.000435327	0.000217663	0.00065299	0.00130598	0.00282962	0.00348261	0.00848887	0.0148011	0.0167601	0.019372	0.0265549	0.0311259	0.0309082	0.0272079	0.0285139	0.0309082	0.0315612	0.0298199	0.0278609	0.0243783	0.02329	0.025249	0.0298199	0.0282962	0.0250313
	1.75		1.75		0	0	0	0	0	0	0	0	0	0	0	0	0	0	0	0	0.000217663	0	0	0	0.000217663	0	0.000217663	0.000870654	0.000870654	0.00174131	0.00478859	0.00565925	0.0121891	0.0180661	0.0228547	0.0263373	0.0254666	0.0269903	0.0289492	0.0267726	0.0309082	0.0298199	0.0330848	0.0337378	0.0272079	0.0230723	0.0272079	0.0241606	0.0319965
	2		2		0	0	0	0	0	0	0	0	0	0	0	0	0	0	0	0	0	0	0	0	0	0	0	0.000217663	0.00065299	0.00195897	0.00326495	0.0065299	0.00848887	0.00914186	0.0134951	0.0176307	0.022637	0.0187191	0.0254666	0.0296022	0.020678	0.0256843	0.0304729	0.0263373	0.0254666	0.0289492	0.0293846	0.0287316	0.0300375
	2.25		2.25		0	0	0	0	0	0	0	0	0	0	0	0	0	0	0	0	0	0	0	0	0.000217663	0	0	0.000435327	0.00065299	0.00174131	0.000870654	0.00217663	0.00435327	0.00522392	0.00696523	0.00848887	0.0117538	0.0145834	0.0156718	0.0165424	0.020678	0.021331	0.0208957	0.019372	0.0208957	0.0274256	0.0259019	0.0241606	0.0272079
	2.5		2.5		0	0	0	0	0	0	0	0	0	0	0	0	0	0	0	0	0	0	0	0	0	0	0	0	0.00065299	0.000870654	0.000870654	0.000435327	0.00261196	0.00195897	0.0041356	0.00761822	0.00674756	0.00914186	0.0106655	0.0119715	0.0117538	0.0163248	0.0130598	0.0195897	0.0180661	0.0156718	0.0165424	0.0174131	0.0137128
	2.75		2.75		0	0	0	0	0	0	0	0	0	0	0	0	0	0	0	0	0	0	0	0	0	0	0.000217663	0.000217663	0.000435327	0.000217663	0	0.00174131	0.000870654	0.00152364	0.00195897	0.00391794	0.00282962	0.00348261	0.00783588	0.00478859	0.00914186	0.00718289	0.00805355	0.00805355	0.0113185	0.00979485	0.0106655	0.0111008	0.00979485
	3		3		0	0	0	0	0	0	0	0	0	0	0	0	0	0	0	0	0	0	0	0	0	0	0	0	0.000217663	0.000217663	0	0	0.000217663	0.000870654	0.00108832	0.00130598	0.00195897	0.00130598	0.00282962	0.00370028	0.00304729	0.00348261	0.00609457	0.00740056	0.00391794	0.00740056	0.00457093	0.00740056	0.00348261
	3.25		3.25		0	0	0	0	0	0	0	0	0	0	0	0	0	0	0	0	0	0	0	0	0	0	0	0	0	0	0.000435327	0.000217663	0.000217663	0.000217663	0.00065299	0.000435327	0.000217663	0.000435327	0.00130598	0.00174131	0.00130598	0.00195897	0.00108832	0.00195897	0.00174131	0.00108832	0.00174131	0.00174131	0.00174131
	3.5		3.5		0	0	0	0	0	0	0	0	0	0	0	0	0	0	0	0	0	0	0	0	0	0	0	0	0	0	0	0	0	0	0	0	0	0.000870654	0.00065299	0.00065299	0.00065299	0.000870654	0.00108832	0.000435327	0.00108832	0.00174131	0.000435327	0.000870654	0.000435327
	3.75		3.75		0	0	0	0	0	0	0	0	0	0	0	0	0	0	0	0	0	0	0	0	0	0	0	0	0	0	0	0	0	0	0.000435327	0	0.000217663	0	0	0.000217663	0	0.000217663	0	0.00065299	0.000217663	0.000435327	0	0	0.000217663
	4		4		0	0	0	0	0	0	0	0	0	0	0	0	0	0	0	0	0	0	0	0	0	0	0	0	0	0	0	0	0	0	0.000217663	0	0	0	0	0	0	0	0	0	0	0	0	0	0
	4.25		4.25		0	0	0	0	0	0	0	0	0	0	0	0	0	0	0	0	0	0	0	0	0	0	0	0	0	0	0	0	0	0	0	0	0	0	0	0	0	0	0	0	0	0	0	0	0
	4.5		4.5		0	0	0	0	0	0	0	0	0	0	0	0	0	0	0	0	0	0	0	0	0	0	0	0	0	0	0	0	0	0	0	0	0	0	0	0	0	0	0	0	0	0	0	0	0
	4.75		4.75		0	0	0	0	0	0	0	0	0	0	0	0	0	0	0	0	0	0	0	0	0	0	0	0	0	0	0	0	0	0	0	0	0	0	0	0	0	0	0	0	0	0	0	0	0
	5		5		0	0	0	0	0	0	0	0	0	0	0	0	0	0	0	0	0	0	0	0	0	0	0	0	0	0	0	0	0	0	0	0	0	0	0	0	0	0	0	0	0	0	0	0	0
	5.25		5.25		0	0	0	0	0	0	0	0	0	0	0	0	0	0	0	0	0	0	0	0	0	0	0	0	0	0	0	0	0	0	0	0	0	0	0	0	0	0	0	0	0	0	0	0	0
	5.5		5.5		0	0	0	0	0	0	0	0	0	0	0	0	0	0	0	0	0	0	0	0	0	0	0	0	0	0	0	0	0	0	0	0	0	0	0	0	0	0	0	0	0	0	0	0	0
	5.75		5.75		0	0	0	0	0	0	0	0	0	0	0	0	0	0	0	0	0	0	0	0	0	0	0	0	0	0	0	0	0	0	0	0	0	0	0	0	0	0	0	0	0	0	0	0	0
	6		6		0	0	0	0	0	0	0	0	0	0	0	0	0	0	0	0	0	0	0	0	0	0	0	0	0	0	0	0	0	0	0	0	0	0	0	0	0	0	0	0	0	0	0	0	0
	6.25		6.25		0	0	0	0	0	0	0	0	0	0	0	0	0	0	0	0	0	0	0	0	0	0	0	0	0	0	0	0	0	0	0	0	0	0	0	0	0	0	0	0	0	0	0	0	0
	6.5		6.5		0	0	0	0	0	0	0	0	0	0	0	0	0	0	0	0	0	0	0	0	0	0	0	0	0	0	0	0	0	0	0	0	0	0	0	0	0	0	0	0	0	0	0	0	0
	6.75		6.75		0	0	0	0	0	0	0	0	0	0	0	0	0	0	0	0	0	0	0	0	0	0	0	0	0	0	0	0	0	0	0	0	0	0	0	0	0	0	0	0	0	0	0	0	0
	7		7		0	0	0	0	0	0	0	0	0	0	0	0	0	0	0	0	0	0	0	0	0	0	0	0	0	0	0	0	0	0	0	0	0	0	0	0	0	0	0	0	0	0	0	0	0
	7.25		7.25		0	0	0	0	0	0	0	0	0	0	0	0	0	0	0	0	0	0	0	0	0	0	0	0	0	0	0	0	0	0	0	0	0	0	0	0	0	0	0	0	0	0	0	0	0
	7.5		7.5		0	0	0	0	0	0	0	0	0	0	0	0	0	0	0	0	0	0	0	0	0	0	0	0	0	0	0	0	0	0	0	0	0	0	0	0	0	0	0	0	0	0	0	0	0
	7.75		7.75		0	0	0	0	0	0	0	0	0	0	0	0	0	0	0	0	0	0	0	0	0	0	0	0	0	0	0	0	0	0	0	0	0	0	0	0	0	0	0	0	0	0	0	0	0
	8		8		0	0	0	0	0	0	0	0	0	0	0	0	0	0	0	0	0	0	0	0	0	0	0	0	0	0	0	0	0	0	0	0	0	0	0	0	0	0	0	0	0	0	0	0	0
	8.25		8.25		0	0	0	0	0	0	0	0	0	0	0	0	0	0	0	0	0	0	0	0	0	0	0	0	0	0	0	0	0	0	0	0	0	0	0	0	0	0	0	0	0	0	0	0	0
	8.5		8.5		0	0	0	0	0	0	0	0	0	0	0	0	0	0	0	0	0	0	0	0	0	0	0	0	0	0	0	0	0	0	0	0	0	0	0	0	0	0	0	0	0	0	0	0	0
	8.75		8.75		0	0	0	0	0	0	0	0	0	0	0	0	0	0	0	0	0	0	0	0	0	0	0	0	0	0	0	0	0	0	0	0	0	0	0	0	0	0	0	0	0	0	0	0	0
	9		9		0	0	0	0	0	0	0	0	0	0	0	0	0	0	0	0	0	0	0	0	0	0	0	0	0	0	0	0	0	0	0	0	0	0	0	0	0	0	0	0	0	0	0	0	0
	9.25		9.25		0	0	0	0	0	0	0	0	0	0	0	0	0	0	0	0	0	0	0	0	0	0	0	0	0	0	0	0	0	0	0	0	0	0	0	0	0	0	0	0	0	0	0	0	0
	9.5		9.5		0	0	0	0	0	0	0	0	0	0	0	0	0	0	0	0	0	0	0	0	0	0	0	0	0	0	0	0	0	0	0	0	0	0	0	0	0	0	0	0	0	0	0	0	0
	9.75		9.75		0	0	0	0	0	0	0	0	0	0	0	0	0	0	0	0	0	0	0	0	0	0	0	0	0	0	0	0	0	0	0	0	0	0	0	0	0	0	0	0	0	0	0	0	0
	10		10
eccentricity = 0.9
Xedges	-10	Yedges	-10	Histogram	0	0	0	0	0	0	0	0	0	0	0	0	0	0	0	0	0	0	0	0	0	0	0	0	0	0	0	0	0	0	0	0	0	0	0	0	0	0	0	0	0	0	0	0	0
	-9.75		-9.75		0	0	0	0	0	0	0	0	0	0	0	0	0	0	0	0	0	0	0	0	0	0	0	0	0	0	0	0	0	0	0	0	0	0	0	0	0	0	0	0	0	0	0	0	0
	-9.5		-9.5		0	0	0	0	0	0	0	0	0	0	0	0	0	0	0	0	0	0	0	0	0	0	0	0	0	0	0	0	0	0	0	0	0	0	0	0	0	0	0	0	0	0	0	0	0
	-9.25		-9.25		0	0	0	0	0	0	0	0	0	0	0	0	0	0	0	0	0	0	0	0	0	0	0	0	0	0	0	0	0	0	0	0	0	0	0	0	0	0	0	0	0	0	0	0	0
	-9		-9		0	0	0	0	0	0	0	0	0	0	0	0	0	0	0	0	0	0	0	0	0	0	0	0	0	0	0	0	0	0	0	0	0	0	0	0	0	0	0	0	0	0	0	0	0
	-8.75		-8.75		0	0	0	0	0	0	0	0	0	0	0	0	0	0	0	0	0	0	0	0	0	0	0	0	0	0	0	0	0	0	0	0	0	0	0	0	0	0	0	0	0	0	0	0	0
	-8.5		-8.5		0	0	0	0	0	0	0	0	0	0	0	0	0	0	0	0	0	0	0	0	0	0	0	0	0	0	0	0	0	0	0	0	0	0	0	0	0	0	0	0	0	0	0	0	0
	-8.25		-8.25		0	0	0	0	0	0	0	0	0	0	0	0	0	0	0	0	0	0	0	0	0	0	0	0	0	0	0	0	0	0	0	0	0	0	0	0	0	0	0	0	0	0	0	0	0
	-8		-8		0	0	0	0	0	0	0	0	0	0	0	0	0	0	0	0	0	0	0	0	0	0	0	0	0	0	0	0	0	0	0	0	0	0	0	0	0	0	0	0	0	0	0	0	0
	-7.75		-7.75		0	0	0	0	0	0	0	0	0	0	0	0	0	0	0	0	0	0	0	0	0	0	0	0	0	0	0	0	0	0	0	0	0	0	0	0	0	0	0	0	0	0	0	0	0
	-7.5		-7.5		0	0	0	0	0	0	0	0	0	0	0	0	0	0	0	0	0	0	0	0	0	0	0	0	0	0	0	0	0	0	0	0	0	0	0	0	0	0	0	0	0	0	0	0	0
	-7.25		-7.25		0	0	0	0	0	0	0	0	0	0	0	0	0	0	0	0	0	0	0	0	0	0	0	0	0	0	0	0	0	0	0	0	0	0	0	0	0	0	0	0	0	0	0	0	0
	-7		-7		0	0	0	0	0	0	0	0	0	0	0	0	0	0	0	0	0	0	0	0	0	0	0	0	0	0	0	0	0	0	0	0	0	0	0	0	0	0	0	0	0	0	0	0	0
	-6.75		-6.75		0	0	0	0	0	0	0	0	0	0	0	0	0	0	0	0	0	0	0	0	0	0	0	0	0	0	0	0	0	0	0	0	0	0	0	0	0	0	0	0	0	0	0	0	0
	-6.5		-6.5		0	0	0	0	0	0	0	0	0	0	0	0	0	0	0	0	0	0	0	0	0	0	0	0	0	0	0	0	0	0	0	0	0	0	0	0	0	0	0	0	0	0	0	0	0
	-6.25		-6.25		0	0	0	0	0	0	0	0	0	0	0	0	0	0	0	0	0	0	0	0	0	0	0	0	0	0	0	0	0	0	0	0	0	0	0	0	0	0	0	0	0	0	0	0	0
	-6		-6		0	0	0	0	0	0	0	0	0	0	0	0	0	0	0	0	0	0	0	0	0	0	0	0	0	0	0	0	0	0	0	0	0	0	0	0	0	0	0	0	0	0	0	0	0
	-5.75		-5.75		0	0	0	0	0	0	0	0	0	0	0	0	0	0	0	0	0	0	0	0	0	0	0	0	0	0	0	0	0	0	0	0	0	0	0	0	0	0	0	0	0	0	0	0	0
	-5.5		-5.5		0	0	0	0	0	0	0	0	0	0	0	0	0	0	0	0	0	0	0	0	0	0	0	0	0	0	0	0	0	0	0	0	0	0	0	0	0	0	0	0	0	0	0	0	0
	-5.25		-5.25		0	0	0	0	0	0	0	0	0	0	0	0	0	0	0	0	0	0	0	0	0	0	0	0	0	0	0	0	0	0	0	0	0	0	0	0	0	0	0	0	0	0	0	0	0
	-5		-5		0	0	0	0	0	0	0	0	0	0	0	0	0	0	0	0	0	0	0	0	0	0	0	0	0	0	0	0	0	0	0	0	0	0	0	0	0	0	0	0	0	0	0	0	0
	-4.75		-4.75		0	0	0	0	0	0	0	0	0	0	0	0	0	0	0	0	0	0	0	0	0	0	0	0	0	0	0	0	0	0	0	0	0	0	0	0	0	0	0	0	0	0	0	0	0
	-4.5		-4.5		0	0	0	0	0	0	0	0	0	0	0	0	0	0	0	0	0	0	0	0	0	0	0	0	0	0	0	0	0	0	0	0	0	0	0	0	0	0	0	0	0	0	0	0	0
	-4.25		-4.25		0	0	0	0	0	0	0	0	0	0	0	0	0	0	0	0	0	0	0	0	0	0	0	0	0	0	0	0	0	0	0	0	0	0	0	0	0	0	0	0	0	0	0	0	0
	-4		-4		0	0	0	0	0	0	0	0	0	0	0	0	0	0	0	0	0	0	0	0	0	0	0	0	0	0	0	0	0	0	0	0	0	0	0	0	0	0	0	0	0	0	0	0	0
	-3.75		-3.75		0	0	0	0	0	0	0	0	0	0	0	0	0	0	0	0	0	0	0	0	0	0	0	0	0	0	0	0	0.0004	0	0	0	0	0	0	0	0	0	0	0	0	0	0	0	0
	-3.5		-3.5		0	0	0	0	0	0	0	0	0	0	0	0	0	0	0	0	0	0	0	0	0	0	0	0	0	0	0	0.0004	0	0	0	0	0	0.0004	0	0	0	0	0	0	0.0012	0	0	0	0
	-3.25		-3.25		0	0	0	0	0	0	0	0	0	0	0	0	0	0	0	0	0	0	0	0	0.0004	0	0	0	0	0	0	0.0004	0.0004	0	0	0	0.0004	0	0	0	0	0	0.0004	0.0004	0.0012	0	0	0	0
	-3		-3		0	0	0	0	0	0	0	0	0	0	0	0	0	0	0	0	0	0	0	0	0	0	0	0	0	0	0.0004	0	0.0004	0	0	0.0008	0.0004	0.0004	0	0.0008	0.0004	0.0008	0.0004	0	0.0012	0.002	0.0008	0.0004	0.0004
	-2.75		-2.75		0	0	0	0	0	0	0	0	0	0	0	0	0	0	0	0	0	0.0004	0	0	0.0004	0.0004	0	0	0	0	0	0.0004	0.0008	0.0004	0.0008	0.0016	0.002	0.0004	0.002	0.0032	0.002	0.0036	0.0024	0.0028	0.0016	0.0008	0.0024	0.002	0.0024
	-2.5		-2.5		0	0	0	0	0	0	0	0	0	0	0	0	0	0	0	0.0004	0.0004	0.0004	0	0.0004	0.0004	0.0008	0.002	0.0012	0.0008	0.002	0.0012	0.0028	0.0012	0.0012	0.0032	0.0016	0.002	0.0024	0.0044	0.0024	0.004	0.0052	0.0028	0.0048	0.0048	0.004	0.004	0.0052	0.0024
	-2.25		-2.25		0	0	0	0	0	0	0	0	0	0	0	0	0	0	0.0004	0	0.0004	0	0.0004	0.0008	0	0.0008	0.0008	0.0036	0.0016	0.0012	0.0016	0.0012	0.0044	0.0048	0.0028	0.0044	0.006	0.0064	0.0056	0.008	0.0084	0.0072	0.0068	0.0076	0.006	0.0036	0.0076	0.0064	0.0052
	-2		-2		0	0	0	0	0	0	0	0	0	0	0	0	0.0008	0	0	0.0008	0	0.0004	0.0004	0.0016	0.0024	0.0028	0.0004	0.0024	0.004	0.0072	0.0076	0.0084	0.0048	0.0076	0.0104	0.0064	0.008	0.0088	0.0116	0.0116	0.0108	0.0108	0.0084	0.0112	0.012	0.0104	0.01	0.0108	0.0144
	-1.75		-1.75		0	0	0	0	0	0	0	0	0	0	0.0004	0.0004	0.0004	0	0	0	0	0	0.002	0.0016	0.0036	0.002	0.004	0.0048	0.0076	0.0104	0.0128	0.0056	0.012	0.012	0.0088	0.0208	0.014	0.0156	0.0152	0.0128	0.0132	0.0156	0.0132	0.0144	0.0168	0.0132	0.0124	0.014	0.0176
	-1.5		-1.5		0	0	0	0	0	0	0	0	0	0	0	0.0004	0	0	0.0012	0.0004	0.0016	0	0.0024	0.0028	0.0064	0.0072	0.0076	0.014	0.0152	0.0184	0.0144	0.018	0.0196	0.0212	0.016	0.0212	0.0184	0.0164	0.0148	0.0168	0.0152	0.0124	0.0132	0.016	0.012	0.0136	0.0204	0.0188	0.0164
	-1.25		-1.25		0	0	0	0	0	0	0.0004	0	0	0.0012	0.0004	0.0004	0	0.0008	0.0012	0	0.0012	0.0032	0.0044	0.0056	0.0096	0.016	0.0156	0.0192	0.0256	0.0252	0.0304	0.0312	0.022	0.0272	0.0264	0.026	0.0216	0.0184	0.0188	0.0136	0.0124	0.0208	0.0148	0.0136	0.0132	0.0136	0.0116	0.018	0.0176
	-1		-1		0	0	0	0	0	0	0	0	0.0004	0.0008	0	0.0008	0	0.0012	0.0004	0.0012	0.004	0.0044	0.0052	0.0108	0.0192	0.0192	0.0272	0.03	0.0328	0.034	0.0304	0.0336	0.036	0.0308	0.0236	0.0196	0.0184	0.0252	0.0216	0.0164	0.0136	0.0204	0.0188	0.0148	0.0152	0.0092	0.0132	0.0152	0.0204
	-0.75		-0.75		0	0	0	0	0	0	0	0	0	0.0004	0.0004	0.0012	0.0008	0.0016	0.0016	0.0012	0.004	0.0064	0.0128	0.0176	0.0332	0.0308	0.0388	0.0452	0.05	0.044	0.0344	0.0296	0.0364	0.0376	0.028	0.0236	0.026	0.022	0.0256	0.0128	0.014	0.018	0.012	0.012	0.0144	0.0144	0.01	0.0124	0.0168
	-0.5		-0.5		0	0	0	0	0	0	0.0004	0	0.0004	0.0004	0.0004	0.0012	0.0008	0.0008	0.0024	0.002	0.0048	0.0116	0.0192	0.0272	0.034	0.0452	0.0512	0.0604	0.0544	0.0572	0.0444	0.0396	0.0472	0.0368	0.0308	0.0216	0.0268	0.02	0.018	0.026	0.0196	0.0172	0.01	0.0128	0.0104	0.0112	0.012	0.0108	0.0144
	-0.25		-0.25		0	0	0	0	0	0	0	0	0	0.0004	0	0.0004	0.0008	0.002	0.002	0.0048	0.006	0.0116	0.0272	0.0308	0.0416	0.0476	0.0436	0.0644	0.066	0.056	0.0524	0.0496	0.0388	0.034	0.0284	0.0268	0.0224	0.0248	0.022	0.0176	0.014	0.0108	0.01	0.01	0.0068	0.0104	0.0092	0.018	0.018
	0		0		0	0	0	0	0.0004	0	0	0	0	0	0.0008	0.0008	0.0004	0.0008	0.0008	0.0048	0.0056	0.0112	0.0164	0.0248	0.04	0.0592	0.0524	0.0636	0.0648	0.0516	0.0532	0.0484	0.0356	0.038	0.0288	0.028	0.0252	0.022	0.0144	0.016	0.0164	0.0124	0.0116	0.0104	0.0108	0.0112	0.0132	0.0124	0.0116
	0.25		0.25		0	0	0	0	0	0.0004	0	0	0.0004	0.0008	0.0008	0.0012	0	0.0004	0.0024	0.004	0.0068	0.0112	0.0208	0.0336	0.0348	0.0512	0.06	0.0544	0.0592	0.05	0.046	0.0412	0.0372	0.0284	0.0368	0.0284	0.0244	0.0236	0.0208	0.02	0.0112	0.0116	0.0132	0.012	0.0144	0.0124	0.0152	0.0148	0.0164
	0.5		0.5		0	0	0	0	0	0	0	0	0	0	0.0004	0.0008	0.0012	0.0008	0.0016	0.0012	0.0048	0.0096	0.008	0.0164	0.0256	0.032	0.0476	0.0456	0.0488	0.0444	0.0452	0.0352	0.0284	0.0288	0.0292	0.0256	0.0308	0.022	0.0176	0.0204	0.0116	0.0132	0.0136	0.0112	0.0132	0.0136	0.0144	0.0164	0.0232
	0.75		0.75		0	0	0	0	0	0	0	0	0	0	0	0.0004	0.0008	0.0004	0.0016	0.0016	0.0032	0.0056	0.006	0.0144	0.018	0.0268	0.0296	0.0364	0.0332	0.0328	0.036	0.034	0.0292	0.022	0.0268	0.022	0.018	0.0204	0.0204	0.018	0.0176	0.0148	0.0164	0.0212	0.0168	0.0144	0.0148	0.0156	0.0176
	1		1		0	0	0	0	0.0004	0	0	0.0004	0	0.0004	0.0004	0	0.0012	0.0004	0.0012	0.0044	0.0044	0.004	0.004	0.0064	0.008	0.0124	0.0148	0.0224	0.02	0.0244	0.0264	0.0268	0.0244	0.026	0.0272	0.0204	0.0176	0.0148	0.0208	0.0168	0.0144	0.018	0.0196	0.016	0.024	0.0168	0.0208	0.0148	0.028
	1.25		1.25		0	0	0	0	0	0	0	0	0	0.0004	0.0004	0	0.0004	0.0008	0.0012	0.0008	0.0012	0.0036	0.0036	0.006	0.0044	0.0068	0.0112	0.0148	0.0128	0.0152	0.0164	0.0144	0.0176	0.0208	0.0236	0.0176	0.018	0.016	0.0144	0.0156	0.016	0.0168	0.0216	0.0216	0.016	0.0212	0.02	0.0184	0.018
	1.5		1.5		0	0	0	0	0	0	0	0	0	0	0	0	0.0004	0	0	0.0004	0.002	0.0008	0.0012	0.0028	0.0016	0.0032	0.0048	0.0052	0.008	0.0052	0.0116	0.0128	0.0092	0.0176	0.0132	0.012	0.0132	0.0128	0.0108	0.0132	0.0156	0.0136	0.0108	0.0112	0.0164	0.014	0.0112	0.012	0.0192
	1.75		1.75		0	0	0	0	0	0	0	0	0	0	0	0	0.0008	0.0004	0.0004	0	0	0	0.0004	0.0004	0.0012	0.0016	0.0024	0.0044	0.0044	0.0044	0.0044	0.006	0.0072	0.0052	0.0088	0.0068	0.0076	0.0076	0.0096	0.0108	0.0124	0.0128	0.0128	0.014	0.0104	0.0148	0.0136	0.0116	0.012
	2		2		0	0	0	0	0	0	0	0	0	0	0	0	0	0	0.0004	0	0	0.0008	0.0004	0.0012	0.0004	0.0016	0.0012	0.0004	0.0012	0.0024	0.0004	0.0044	0.0068	0.0044	0.0044	0.0064	0.0052	0.006	0.006	0.0136	0.006	0.0064	0.006	0.0128	0.0064	0.0088	0.0124	0.0088	0.0076
	2.25		2.25		0	0	0	0	0	0.0004	0	0	0	0	0	0	0	0	0	0	0	0	0.0004	0.0004	0.0012	0.0004	0.0008	0.0008	0.0004	0.0012	0.0016	0.0024	0.0024	0.0024	0.0012	0.0028	0.002	0.0044	0.0024	0.0036	0.0044	0.0032	0.0036	0.0024	0.0064	0.0068	0.0032	0.0028	0.0028
	2.5		2.5		0	0	0	0	0	0	0	0	0	0	0	0	0	0	0	0	0	0.0004	0	0	0	0.0008	0.0004	0	0.0004	0.0004	0.0008	0	0.0008	0.0004	0.0004	0.0008	0.0008	0.0012	0.0008	0.0016	0.0024	0.002	0.002	0.0008	0.002	0.0028	0.0012	0.0012	0.0008
	2.75		2.75		0	0	0	0	0	0	0	0	0	0	0	0	0	0	0	0	0	0	0	0	0	0	0	0.0004	0	0.0008	0	0.0004	0	0	0.0004	0.0008	0.0004	0	0	0	0.0004	0	0.0012	0.0004	0.0004	0.0004	0	0.0004	0
	3		3		0	0	0	0	0	0	0	0	0	0	0	0	0	0	0	0	0	0	0	0	0	0	0	0	0	0	0	0	0	0	0	0.0004	0	0	0	0	0	0	0	0	0	0	0	0	0
	3.25		3.25		0	0	0	0	0	0	0	0	0	0	0	0	0	0	0	0	0	0	0	0	0	0	0	0	0	0	0	0	0	0	0	0	0	0	0	0	0	0	0	0	0	0	0	0	0.0008
	3.5		3.5		0	0	0	0	0	0	0	0	0	0	0	0	0	0	0	0	0	0	0	0	0	0	0	0	0	0	0	0	0	0	0	0	0	0	0	0	0	0	0	0	0	0	0	0	0
	3.75		3.75		0	0	0	0	0	0	0	0	0	0	0	0	0	0	0	0	0	0	0	0	0	0	0	0	0	0	0	0	0	0	0	0	0	0	0	0	0	0	0	0	0	0	0	0	0
	4		4		0	0	0	0	0	0	0	0	0	0	0	0	0	0	0	0	0	0	0	0	0	0	0	0	0	0	0	0	0	0	0	0	0	0	0	0	0	0	0	0	0	0	0	0	0
	4.25		4.25		0	0	0	0	0	0	0	0	0	0	0	0	0	0	0	0	0	0	0	0	0	0	0	0	0	0	0	0	0	0	0	0	0	0	0	0	0	0	0	0	0	0	0	0	0
	4.5		4.5		0	0	0	0	0	0	0	0	0	0	0	0	0	0	0	0	0	0	0	0	0	0	0	0	0	0	0	0	0	0	0	0	0	0	0	0	0	0	0	0	0	0	0	0	0
	4.75		4.75		0	0	0	0	0	0	0	0	0	0	0	0	0	0	0	0	0	0	0	0	0	0	0	0	0	0	0	0	0	0	0	0	0	0	0	0	0	0	0	0	0	0	0	0	0
	5		5		0	0	0	0	0	0	0	0	0	0	0	0	0	0	0	0	0	0	0	0	0	0	0	0	0	0	0	0	0	0	0	0	0	0	0	0	0	0	0	0	0	0	0	0	0
	5.25		5.25		0	0	0	0	0	0	0	0	0	0	0	0	0	0	0	0	0	0	0	0	0	0	0	0	0	0	0	0	0	0	0	0	0	0	0	0	0	0	0	0	0	0	0	0	0
	5.5		5.5		0	0	0	0	0	0	0	0	0	0	0	0	0	0	0	0	0	0	0	0	0	0	0	0	0	0	0	0	0	0	0	0	0	0	0	0	0	0	0	0	0	0	0	0	0
	5.75		5.75		0	0	0	0	0	0	0	0	0	0	0	0	0	0	0	0	0	0	0	0	0	0	0	0	0	0	0	0	0	0	0	0	0	0	0	0	0	0	0	0	0	0	0	0	0
	6		6		0	0	0	0	0	0	0	0	0	0	0	0	0	0	0	0	0	0	0	0	0	0	0	0	0	0	0	0	0	0	0	0	0	0	0	0	0	0	0	0	0	0	0	0	0
	6.25		6.25		0	0	0	0	0	0	0	0	0	0	0	0	0	0	0	0	0	0	0	0	0	0	0	0	0	0	0	0	0	0	0	0	0	0	0	0	0	0	0	0	0	0	0	0	0
	6.5		6.5		0	0	0	0	0	0	0	0	0	0	0	0	0	0	0	0	0	0	0	0	0	0	0	0	0	0	0	0	0	0	0	0	0	0	0	0	0	0	0	0	0	0	0	0	0
	6.75		6.75		0	0	0	0	0	0	0	0	0	0	0	0	0	0	0	0	0	0	0	0	0	0	0	0	0	0	0	0	0	0	0	0	0	0	0	0	0	0	0	0	0	0	0	0	0
	7		7		0	0	0	0	0	0	0	0	0	0	0	0	0	0	0	0	0	0	0	0	0	0	0	0	0	0	0	0	0	0	0	0	0	0	0	0	0	0	0	0	0	0	0	0	0
	7.25		7.25		0	0	0	0	0	0	0	0	0	0	0	0	0	0	0	0	0	0	0	0	0	0	0	0	0	0	0	0	0	0	0	0	0	0	0	0	0	0	0	0	0	0	0	0	0
	7.5		7.5		0	0	0	0	0	0	0	0	0	0	0	0	0	0	0	0	0	0	0	0	0	0	0	0	0	0	0	0	0	0	0	0	0	0	0	0	0	0	0	0	0	0	0	0	0
	7.75		7.75		0	0	0	0	0	0	0	0	0	0	0	0	0	0	0	0	0	0	0	0	0	0	0	0	0	0	0	0	0	0	0	0	0	0	0	0	0	0	0	0	0	0	0	0	0
	8		8		0	0	0	0	0	0	0	0	0	0	0	0	0	0	0	0	0	0	0	0	0	0	0	0	0	0	0	0	0	0	0	0	0	0	0	0	0	0	0	0	0	0	0	0	0
	8.25		8.25		0	0	0	0	0	0	0	0	0	0	0	0	0	0	0	0	0	0	0	0	0	0	0	0	0	0	0	0	0	0	0	0	0	0	0	0	0	0	0	0	0	0	0	0	0
	8.5		8.5		0	0	0	0	0	0	0	0	0	0	0	0	0	0	0	0	0	0	0	0	0	0	0	0	0	0	0	0	0	0	0	0	0	0	0	0	0	0	0	0	0	0	0	0	0
	8.75		8.75		0	0	0	0	0	0	0	0	0	0	0	0	0	0	0	0	0	0	0	0	0	0	0	0	0	0	0	0	0	0	0	0	0	0	0	0	0	0	0	0	0	0	0	0	0
	9		9		0	0	0	0	0	0	0	0	0	0	0	0	0	0	0	0	0	0	0	0	0	0	0	0	0	0	0	0	0	0	0	0	0	0	0	0	0	0	0	0	0	0	0	0	0
	9.25		9.25		0	0	0	0	0	0	0	0	0	0	0	0	0	0	0	0	0	0	0	0	0	0	0	0	0	0	0	0	0	0	0	0	0	0	0	0	0	0	0	0	0	0	0	0	0
	9.5		9.5		0	0	0	0	0	0	0	0	0	0	0	0	0	0	0	0	0	0	0	0	0	0	0	0	0	0	0	0	0	0	0	0	0	0	0	0	0	0	0	0	0	0	0	0	0
	9.75		9.75		0	0	0	0	0	0	0	0	0	0	0	0	0	0	0	0	0	0	0	0	0	0	0	0	0	0	0	0	0	0	0	0	0	0	0	0	0	0	0	0	0	0	0	0	0
	10		10
Probability density cross-section
eccentricity=0
x position	-7	probability density	8.80737e-05	probability standard deviation	0.000196939
	-6.68889		0.000176147		0.00024911
	-6.37778		0.000264221		0.000403604
	-6.06667		0.000616516		0.000563947
	-5.75556		0.00132111		0.00104582
	-5.44444		0.00220184		0.00111753
	-5.13333		0.00405139		0.00099644
	-4.82222		0.00246606		0.00099644
	-4.51111		0.00651745		0.00128237
	-4.2		0.008367		0.000563947
	-3.88889		0.00986425		0.00256474
	-3.57778		0.0128588		0.00120761
	-3.26667		0.0146202		0.00395057
	-2.95556		0.0159413		0.00231183
	-2.64444		0.0129468		0.000902487
	-2.33333		0.0165579		0.00393877
	-2.02222		0.0162936		0.00298022
	-1.71111		0.0177909		0.00182208
	-1.4		0.016734		0.00203905
	-1.08889		0.016734		0.00223506
	-0.777778		0.0149725		0.00138699
	-0.466667		0.0147083		0.00409803
	-0.155556		0.0136514		0.00119793
	0.155556		0.014356		0.00214473
	0.466667		0.0145322		0.00182421
	0.777778		0.015589		0.00274162
	1.08889		0.0163817		0.00209163
	1.4		0.0153248		0.00167108
	1.71111		0.0161175		0.00307754
	2.02222		0.0174386		0.00213567
	2.33333		0.017967		0.00172588
	2.64444		0.0137395		0.00230343
	2.95556		0.0133872		0.00416841
	3.26667		0.0139156		0.00263633
	3.57778		0.0106569		0.00264954
	3.88889		0.00915966		0.00229668
	4.2		0.00581286		0.00139813
	4.51111		0.00343487		0.00124866
	4.82222		0.00264221		0.00143103
	5.13333		0.00096881		0.000830885
	5.44444		0.000528442		0.000305096
	5.75556		0.00105688		0.000305096
	6.06667		0.000264221		0.000264221
	6.37778		0		0
	6.68889		0		0
	7		0		0
eccentricity=0.3
x position	-7	probability density	0	probability standard deviation	0
	-6.74074		0		0
	-6.48148		0		0
	-6.22222		0		0
	-5.96296		0		0
	-5.7037		0		0
	-5.44444		0		0
	-5.18519		0.00114286		0.00111066
	-4.92593		0.00152381		0.00111066
	-4.66667		0.00361905		0.00184674
	-4.40741		0.00514286		0.00131966
	-4.14815		0.0112381		0.00426769
	-3.88889		0.0209524		0.00541435
	-3.62963		0.0224762		0.00618974
	-3.37037		0.0333333		0.00421637
	-3.11111		0.032		0.00604743
	-2.85185		0.036381		0.00981646
	-2.59259		0.032		0.00744077
	-2.33333		0.0270476		0.00675049
	-2.07407		0.0228571		0.0046967
	-1.81481		0.0175238		0.00525797
	-1.55556		0.0179048		0.0052303
	-1.2963		0.012		0.00349149
	-1.03704		0.0102857		0.00291373
	-0.777778		0.00971429		0.00354306
	-0.518519		0.0102857		0.00407637
	-0.259259		0.00780952		0.00453157
	0		0.00819048		0.00453157
	0.259259		0.00933333		0.00276026
	0.518519		0.0072381		0.00212105
	0.777778		0.0102857		0.00316443
	1.03704		0.0127619		0.00420776
	1.2963		0.0161905		0.00458727
	1.55556		0.0217143		0.00663667
	1.81481		0.028		0.00467346
	2.07407		0.0272381		0.00565044
	2.33333		0.0299048		0.00632886
	2.59259		0.028381		0.00582122
	2.85185		0.0312381		0.00866614
	3.11111		0.0226667		0.00276026
	3.37037		0.0222857		0.00880734
	3.62963		0.0171429		0.00506108
	3.88889		0.0133333		0.00293852
	4.14815		0.0106667		0.00213809
	4.40741		0.00457143		0.00274709
	4.66667		0.00228571		0.000933139
	4.92593		0.00152381		0.00111066
	5.18519		0.000952381		0.00117417
	5.44444		0.000761905		0.00120468
	5.7037		0		0
	5.96296		0		0
	6.22222		0		0
	6.48148		0		0
	6.74074		0		0
	7		0		0
eccentricity=0.6
x position	-7	probability density	0	probability standard deviation	0
	-6.74074		0		0
	-6.48148		3.10948e-05		7.61663e-05
	-6.22222		3.10948e-05		7.61663e-05
	-5.96296		9.32843e-05		0.000158553
	-5.7037		0.000124379		0.000158553
	-5.44444		0.000279853		0.000191681
	-5.18519		0.000963938		0.000448455
	-4.92593		0.00130598		0.000435327
	-4.66667		0.00326495		0.000959413
	-4.40741		0.00519283		0.00108163
	-4.14815		0.00973266		0.00167681
	-3.88889		0.0181904		0.00307351
	-3.62963		0.0260574		0.00410475
	-3.37037		0.0367851		0.00583472
	-3.11111		0.0409207		0.00258068
	-2.85185		0.0430352		0.00372619
	-2.59259		0.041356		0.00305837
	-2.33333		0.0382155		0.00305363
	-2.07407		0.0330226		0.00259823
	-1.81481		0.0291669		0.00220751
	-1.55556		0.0243161		0.00304665
	-1.2963		0.0225126		0.00335363
	-1.03704		0.020989		0.00373008
	-0.777778		0.0191855		0.00164714
	-0.518519		0.0182526		0.00245274
	-0.259259		0.0182837		0.00221669
	0		0.0175996		0.00161394
	0.259259		0.0177862		0.00128358
	0.518519		0.018688		0.00176995
	0.777778		0.0206158		0.00193188
	1.03704		0.0229479		0.00300222
	1.2963		0.0249069		0.00356113
	1.55556		0.0279542		0.00223147
	1.81481		0.0323697		0.0033412
	2.07407		0.0379356		0.00405665
	2.33333		0.0392727		0.00405188
	2.59259		0.0421956		0.00370563
	2.85185		0.0412006		0.00513864
	3.11111		0.0337689		0.00302819
	3.37037		0.0264616		0.00449381
	3.62963		0.0175685		0.0029196
	3.88889		0.0119715		0.00176447
	4.14815		0.00687194		0.00215116
	4.40741		0.00407341		0.00148866
	4.66667		0.00167912		0.000714503
	4.92593		0.000684085		0.000410168
	5.18519		0.000310948		0.000196661
	5.44444		6.21895e-05		9.83303e-05
	5.7037		3.10948e-05		7.61663e-05
	5.96296		0		0
	6.22222		3.10948e-05		7.61663e-05
	6.48148		0		0
	6.74074		0		0
	7		0		0
eccentricity=0.9
x position	-7	probability density	0.000971429	probability standard deviation	0.000559883
	-6.74074		0.00177143		0.000517451
	-6.48148		0.0028		0.0015418
	-6.22222		0.00502857		0.00112848
	-5.96296		0.0096		0.00237126
	-5.7037		0.0157714		0.00689466
	-5.44444		0.0235429		0.00695595
	-5.18519		0.0324571		0.0076058
	-4.92593		0.0418286		0.0112017
	-4.66667		0.0461714		0.00920337
	-4.40741		0.0528571		0.00992873
	-4.14815		0.0537714		0.0104414
	-3.88889		0.048		0.00779744
	-3.62963		0.0445143		0.00670936
	-3.37037		0.0396571		0.00687331
	-3.11111		0.0361143		0.00584256
	-2.85185		0.0322286		0.00557077
	-2.59259		0.0298286		0.00306021
	-2.33333		0.0251429		0.0025784
	-2.07407		0.0248		0.00365982
	-1.81481		0.0221143		0.00155235
	-1.55556		0.0198286		0.00331822
	-1.2963		0.0186857		0.00381105
	-1.03704		0.0149143		0.00287423
	-0.777778		0.014		0.00256571
	-0.518519		0.0124		0.00208395
	-0.259259		0.0128		0.00354562
	0		0.0124		0.00306874
	0.259259		0.0125143		0.00152262
	0.518519		0.0126857		0.00219833
	0.777778		0.0143429		0.00237538
	1.03704		0.0168571		0.00329452
	1.2963		0.0184		0.00281222
	1.55556		0.0246857		0.00412776
	1.81481		0.0270286		0.00254655
	2.07407		0.0343429		0.00361222
	2.33333		0.0406286		0.0032836
	2.59259		0.0465143		0.00504025
	2.85185		0.0506857		0.00956115
	3.11111		0.0538857		0.00858627
	3.37037		0.0510857		0.0118596
	3.62963		0.0489714		0.00905313
	3.88889		0.0412571		0.00613907
	4.14815		0.0388571		0.00626803
	4.40741		0.0317143		0.00721495
	4.66667		0.0259429		0.00391001
	4.92593		0.0225714		0.00523224
	5.18519		0.0188		0.00438699
	5.44444		0.0163429		0.00562618
	5.7037		0.0134286		0.00301506
	5.96296		0.00891429		0.00306661
	6.22222		0.00645714		0.00274999
	6.48148		0.00422857		0.00138328
	6.74074		0.00331429		0.00114571
	7		0.000971429		0.000471212
Panel c
eccentricity=0
X mesh	-13	-12.675	-12.35	-12.025	-11.7	-11.375	-11.05	-10.725	-10.4	-10.075	-9.75	-9.425	-9.1	-8.775	-8.45	-8.125	-7.8	-7.475	-7.15	-6.825	-6.5	-6.175	-5.85	-5.525	-5.2	-4.875	-4.55	-4.225	-3.9	-3.575	-3.25	-2.925	-2.6	-2.275	-1.95	-1.625	-1.3	-0.975	-0.65	-0.325	0	0.325	0.65	0.975	1.3	1.625	1.95	2.275	2.6
	-13	-12.675	-12.35	-12.025	-11.7	-11.375	-11.05	-10.725	-10.4	-10.075	-9.75	-9.425	-9.1	-8.775	-8.45	-8.125	-7.8	-7.475	-7.15	-6.825	-6.5	-6.175	-5.85	-5.525	-5.2	-4.875	-4.55	-4.225	-3.9	-3.575	-3.25	-2.925	-2.6	-2.275	-1.95	-1.625	-1.3	-0.975	-0.65	-0.325	0	0.325	0.65	0.975	1.3	1.625	1.95	2.275	2.6
	-13	-12.675	-12.35	-12.025	-11.7	-11.375	-11.05	-10.725	-10.4	-10.075	-9.75	-9.425	-9.1	-8.775	-8.45	-8.125	-7.8	-7.475	-7.15	-6.825	-6.5	-6.175	-5.85	-5.525	-5.2	-4.875	-4.55	-4.225	-3.9	-3.575	-3.25	-2.925	-2.6	-2.275	-1.95	-1.625	-1.3	-0.975	-0.65	-0.325	0	0.325	0.65	0.975	1.3	1.625	1.95	2.275	2.6
	-13	-12.675	-12.35	-12.025	-11.7	-11.375	-11.05	-10.725	-10.4	-10.075	-9.75	-9.425	-9.1	-8.775	-8.45	-8.125	-7.8	-7.475	-7.15	-6.825	-6.5	-6.175	-5.85	-5.525	-5.2	-4.875	-4.55	-4.225	-3.9	-3.575	-3.25	-2.925	-2.6	-2.275	-1.95	-1.625	-1.3	-0.975	-0.65	-0.325	0	0.325	0.65	0.975	1.3	1.625	1.95	2.275	2.6
	-13	-12.675	-12.35	-12.025	-11.7	-11.375	-11.05	-10.725	-10.4	-10.075	-9.75	-9.425	-9.1	-8.775	-8.45	-8.125	-7.8	-7.475	-7.15	-6.825	-6.5	-6.175	-5.85	-5.525	-5.2	-4.875	-4.55	-4.225	-3.9	-3.575	-3.25	-2.925	-2.6	-2.275	-1.95	-1.625	-1.3	-0.975	-0.65	-0.325	0	0.325	0.65	0.975	1.3	1.625	1.95	2.275	2.6
	-13	-12.675	-12.35	-12.025	-11.7	-11.375	-11.05	-10.725	-10.4	-10.075	-9.75	-9.425	-9.1	-8.775	-8.45	-8.125	-7.8	-7.475	-7.15	-6.825	-6.5	-6.175	-5.85	-5.525	-5.2	-4.875	-4.55	-4.225	-3.9	-3.575	-3.25	-2.925	-2.6	-2.275	-1.95	-1.625	-1.3	-0.975	-0.65	-0.325	0	0.325	0.65	0.975	1.3	1.625	1.95	2.275	2.6
	-13	-12.675	-12.35	-12.025	-11.7	-11.375	-11.05	-10.725	-10.4	-10.075	-9.75	-9.425	-9.1	-8.775	-8.45	-8.125	-7.8	-7.475	-7.15	-6.825	-6.5	-6.175	-5.85	-5.525	-5.2	-4.875	-4.55	-4.225	-3.9	-3.575	-3.25	-2.925	-2.6	-2.275	-1.95	-1.625	-1.3	-0.975	-0.65	-0.325	0	0.325	0.65	0.975	1.3	1.625	1.95	2.275	2.6
	-13	-12.675	-12.35	-12.025	-11.7	-11.375	-11.05	-10.725	-10.4	-10.075	-9.75	-9.425	-9.1	-8.775	-8.45	-8.125	-7.8	-7.475	-7.15	-6.825	-6.5	-6.175	-5.85	-5.525	-5.2	-4.875	-4.55	-4.225	-3.9	-3.575	-3.25	-2.925	-2.6	-2.275	-1.95	-1.625	-1.3	-0.975	-0.65	-0.325	0	0.325	0.65	0.975	1.3	1.625	1.95	2.275	2.6
	-13	-12.675	-12.35	-12.025	-11.7	-11.375	-11.05	-10.725	-10.4	-10.075	-9.75	-9.425	-9.1	-8.775	-8.45	-8.125	-7.8	-7.475	-7.15	-6.825	-6.5	-6.175	-5.85	-5.525	-5.2	-4.875	-4.55	-4.225	-3.9	-3.575	-3.25	-2.925	-2.6	-2.275	-1.95	-1.625	-1.3	-0.975	-0.65	-0.325	0	0.325	0.65	0.975	1.3	1.625	1.95	2.275	2.6
	-13	-12.675	-12.35	-12.025	-11.7	-11.375	-11.05	-10.725	-10.4	-10.075	-9.75	-9.425	-9.1	-8.775	-8.45	-8.125	-7.8	-7.475	-7.15	-6.825	-6.5	-6.175	-5.85	-5.525	-5.2	-4.875	-4.55	-4.225	-3.9	-3.575	-3.25	-2.925	-2.6	-2.275	-1.95	-1.625	-1.3	-0.975	-0.65	-0.325	0	0.325	0.65	0.975	1.3	1.625	1.95	2.275	2.6
	-13	-12.675	-12.35	-12.025	-11.7	-11.375	-11.05	-10.725	-10.4	-10.075	-9.75	-9.425	-9.1	-8.775	-8.45	-8.125	-7.8	-7.475	-7.15	-6.825	-6.5	-6.175	-5.85	-5.525	-5.2	-4.875	-4.55	-4.225	-3.9	-3.575	-3.25	-2.925	-2.6	-2.275	-1.95	-1.625	-1.3	-0.975	-0.65	-0.325	0	0.325	0.65	0.975	1.3	1.625	1.95	2.275	2.6
	-13	-12.675	-12.35	-12.025	-11.7	-11.375	-11.05	-10.725	-10.4	-10.075	-9.75	-9.425	-9.1	-8.775	-8.45	-8.125	-7.8	-7.475	-7.15	-6.825	-6.5	-6.175	-5.85	-5.525	-5.2	-4.875	-4.55	-4.225	-3.9	-3.575	-3.25	-2.925	-2.6	-2.275	-1.95	-1.625	-1.3	-0.975	-0.65	-0.325	0	0.325	0.65	0.975	1.3	1.625	1.95	2.275	2.6
	-13	-12.675	-12.35	-12.025	-11.7	-11.375	-11.05	-10.725	-10.4	-10.075	-9.75	-9.425	-9.1	-8.775	-8.45	-8.125	-7.8	-7.475	-7.15	-6.825	-6.5	-6.175	-5.85	-5.525	-5.2	-4.875	-4.55	-4.225	-3.9	-3.575	-3.25	-2.925	-2.6	-2.275	-1.95	-1.625	-1.3	-0.975	-0.65	-0.325	0	0.325	0.65	0.975	1.3	1.625	1.95	2.275	2.6
	-13	-12.675	-12.35	-12.025	-11.7	-11.375	-11.05	-10.725	-10.4	-10.075	-9.75	-9.425	-9.1	-8.775	-8.45	-8.125	-7.8	-7.475	-7.15	-6.825	-6.5	-6.175	-5.85	-5.525	-5.2	-4.875	-4.55	-4.225	-3.9	-3.575	-3.25	-2.925	-2.6	-2.275	-1.95	-1.625	-1.3	-0.975	-0.65	-0.325	0	0.325	0.65	0.975	1.3	1.625	1.95	2.275	2.6
	-13	-12.675	-12.35	-12.025	-11.7	-11.375	-11.05	-10.725	-10.4	-10.075	-9.75	-9.425	-9.1	-8.775	-8.45	-8.125	-7.8	-7.475	-7.15	-6.825	-6.5	-6.175	-5.85	-5.525	-5.2	-4.875	-4.55	-4.225	-3.9	-3.575	-3.25	-2.925	-2.6	-2.275	-1.95	-1.625	-1.3	-0.975	-0.65	-0.325	0	0.325	0.65	0.975	1.3	1.625	1.95	2.275	2.6
	-13	-12.675	-12.35	-12.025	-11.7	-11.375	-11.05	-10.725	-10.4	-10.075	-9.75	-9.425	-9.1	-8.775	-8.45	-8.125	-7.8	-7.475	-7.15	-6.825	-6.5	-6.175	-5.85	-5.525	-5.2	-4.875	-4.55	-4.225	-3.9	-3.575	-3.25	-2.925	-2.6	-2.275	-1.95	-1.625	-1.3	-0.975	-0.65	-0.325	0	0.325	0.65	0.975	1.3	1.625	1.95	2.275	2.6
	-13	-12.675	-12.35	-12.025	-11.7	-11.375	-11.05	-10.725	-10.4	-10.075	-9.75	-9.425	-9.1	-8.775	-8.45	-8.125	-7.8	-7.475	-7.15	-6.825	-6.5	-6.175	-5.85	-5.525	-5.2	-4.875	-4.55	-4.225	-3.9	-3.575	-3.25	-2.925	-2.6	-2.275	-1.95	-1.625	-1.3	-0.975	-0.65	-0.325	0	0.325	0.65	0.975	1.3	1.625	1.95	2.275	2.6
	-13	-12.675	-12.35	-12.025	-11.7	-11.375	-11.05	-10.725	-10.4	-10.075	-9.75	-9.425	-9.1	-8.775	-8.45	-8.125	-7.8	-7.475	-7.15	-6.825	-6.5	-6.175	-5.85	-5.525	-5.2	-4.875	-4.55	-4.225	-3.9	-3.575	-3.25	-2.925	-2.6	-2.275	-1.95	-1.625	-1.3	-0.975	-0.65	-0.325	0	0.325	0.65	0.975	1.3	1.625	1.95	2.275	2.6
	-13	-12.675	-12.35	-12.025	-11.7	-11.375	-11.05	-10.725	-10.4	-10.075	-9.75	-9.425	-9.1	-8.775	-8.45	-8.125	-7.8	-7.475	-7.15	-6.825	-6.5	-6.175	-5.85	-5.525	-5.2	-4.875	-4.55	-4.225	-3.9	-3.575	-3.25	-2.925	-2.6	-2.275	-1.95	-1.625	-1.3	-0.975	-0.65	-0.325	0	0.325	0.65	0.975	1.3	1.625	1.95	2.275	2.6
	-13	-12.675	-12.35	-12.025	-11.7	-11.375	-11.05	-10.725	-10.4	-10.075	-9.75	-9.425	-9.1	-8.775	-8.45	-8.125	-7.8	-7.475	-7.15	-6.825	-6.5	-6.175	-5.85	-5.525	-5.2	-4.875	-4.55	-4.225	-3.9	-3.575	-3.25	-2.925	-2.6	-2.275	-1.95	-1.625	-1.3	-0.975	-0.65	-0.325	0	0.325	0.65	0.975	1.3	1.625	1.95	2.275	2.6
	-13	-12.675	-12.35	-12.025	-11.7	-11.375	-11.05	-10.725	-10.4	-10.075	-9.75	-9.425	-9.1	-8.775	-8.45	-8.125	-7.8	-7.475	-7.15	-6.825	-6.5	-6.175	-5.85	-5.525	-5.2	-4.875	-4.55	-4.225	-3.9	-3.575	-3.25	-2.925	-2.6	-2.275	-1.95	-1.625	-1.3	-0.975	-0.65	-0.325	0	0.325	0.65	0.975	1.3	1.625	1.95	2.275	2.6
	-13	-12.675	-12.35	-12.025	-11.7	-11.375	-11.05	-10.725	-10.4	-10.075	-9.75	-9.425	-9.1	-8.775	-8.45	-8.125	-7.8	-7.475	-7.15	-6.825	-6.5	-6.175	-5.85	-5.525	-5.2	-4.875	-4.55	-4.225	-3.9	-3.575	-3.25	-2.925	-2.6	-2.275	-1.95	-1.625	-1.3	-0.975	-0.65	-0.325	0	0.325	0.65	0.975	1.3	1.625	1.95	2.275	2.6
	-13	-12.675	-12.35	-12.025	-11.7	-11.375	-11.05	-10.725	-10.4	-10.075	-9.75	-9.425	-9.1	-8.775	-8.45	-8.125	-7.8	-7.475	-7.15	-6.825	-6.5	-6.175	-5.85	-5.525	-5.2	-4.875	-4.55	-4.225	-3.9	-3.575	-3.25	-2.925	-2.6	-2.275	-1.95	-1.625	-1.3	-0.975	-0.65	-0.325	0	0.325	0.65	0.975	1.3	1.625	1.95	2.275	2.6
	-13	-12.675	-12.35	-12.025	-11.7	-11.375	-11.05	-10.725	-10.4	-10.075	-9.75	-9.425	-9.1	-8.775	-8.45	-8.125	-7.8	-7.475	-7.15	-6.825	-6.5	-6.175	-5.85	-5.525	-5.2	-4.875	-4.55	-4.225	-3.9	-3.575	-3.25	-2.925	-2.6	-2.275	-1.95	-1.625	-1.3	-0.975	-0.65	-0.325	0	0.325	0.65	0.975	1.3	1.625	1.95	2.275	2.6
	-13	-12.675	-12.35	-12.025	-11.7	-11.375	-11.05	-10.725	-10.4	-10.075	-9.75	-9.425	-9.1	-8.775	-8.45	-8.125	-7.8	-7.475	-7.15	-6.825	-6.5	-6.175	-5.85	-5.525	-5.2	-4.875	-4.55	-4.225	-3.9	-3.575	-3.25	-2.925	-2.6	-2.275	-1.95	-1.625	-1.3	-0.975	-0.65	-0.325	0	0.325	0.65	0.975	1.3	1.625	1.95	2.275	2.6
	-13	-12.675	-12.35	-12.025	-11.7	-11.375	-11.05	-10.725	-10.4	-10.075	-9.75	-9.425	-9.1	-8.775	-8.45	-8.125	-7.8	-7.475	-7.15	-6.825	-6.5	-6.175	-5.85	-5.525	-5.2	-4.875	-4.55	-4.225	-3.9	-3.575	-3.25	-2.925	-2.6	-2.275	-1.95	-1.625	-1.3	-0.975	-0.65	-0.325	0	0.325	0.65	0.975	1.3	1.625	1.95	2.275	2.6
	-13	-12.675	-12.35	-12.025	-11.7	-11.375	-11.05	-10.725	-10.4	-10.075	-9.75	-9.425	-9.1	-8.775	-8.45	-8.125	-7.8	-7.475	-7.15	-6.825	-6.5	-6.175	-5.85	-5.525	-5.2	-4.875	-4.55	-4.225	-3.9	-3.575	-3.25	-2.925	-2.6	-2.275	-1.95	-1.625	-1.3	-0.975	-0.65	-0.325	0	0.325	0.65	0.975	1.3	1.625	1.95	2.275	2.6
	-13	-12.675	-12.35	-12.025	-11.7	-11.375	-11.05	-10.725	-10.4	-10.075	-9.75	-9.425	-9.1	-8.775	-8.45	-8.125	-7.8	-7.475	-7.15	-6.825	-6.5	-6.175	-5.85	-5.525	-5.2	-4.875	-4.55	-4.225	-3.9	-3.575	-3.25	-2.925	-2.6	-2.275	-1.95	-1.625	-1.3	-0.975	-0.65	-0.325	0	0.325	0.65	0.975	1.3	1.625	1.95	2.275	2.6
	-13	-12.675	-12.35	-12.025	-11.7	-11.375	-11.05	-10.725	-10.4	-10.075	-9.75	-9.425	-9.1	-8.775	-8.45	-8.125	-7.8	-7.475	-7.15	-6.825	-6.5	-6.175	-5.85	-5.525	-5.2	-4.875	-4.55	-4.225	-3.9	-3.575	-3.25	-2.925	-2.6	-2.275	-1.95	-1.625	-1.3	-0.975	-0.65	-0.325	0	0.325	0.65	0.975	1.3	1.625	1.95	2.275	2.6
	-13	-12.675	-12.35	-12.025	-11.7	-11.375	-11.05	-10.725	-10.4	-10.075	-9.75	-9.425	-9.1	-8.775	-8.45	-8.125	-7.8	-7.475	-7.15	-6.825	-6.5	-6.175	-5.85	-5.525	-5.2	-4.875	-4.55	-4.225	-3.9	-3.575	-3.25	-2.925	-2.6	-2.275	-1.95	-1.625	-1.3	-0.975	-0.65	-0.325	0	0.325	0.65	0.975	1.3	1.625	1.95	2.275	2.6
	-13	-12.675	-12.35	-12.025	-11.7	-11.375	-11.05	-10.725	-10.4	-10.075	-9.75	-9.425	-9.1	-8.775	-8.45	-8.125	-7.8	-7.475	-7.15	-6.825	-6.5	-6.175	-5.85	-5.525	-5.2	-4.875	-4.55	-4.225	-3.9	-3.575	-3.25	-2.925	-2.6	-2.275	-1.95	-1.625	-1.3	-0.975	-0.65	-0.325	0	0.325	0.65	0.975	1.3	1.625	1.95	2.275	2.6
	-13	-12.675	-12.35	-12.025	-11.7	-11.375	-11.05	-10.725	-10.4	-10.075	-9.75	-9.425	-9.1	-8.775	-8.45	-8.125	-7.8	-7.475	-7.15	-6.825	-6.5	-6.175	-5.85	-5.525	-5.2	-4.875	-4.55	-4.225	-3.9	-3.575	-3.25	-2.925	-2.6	-2.275	-1.95	-1.625	-1.3	-0.975	-0.65	-0.325	0	0.325	0.65	0.975	1.3	1.625	1.95	2.275	2.6
	-13	-12.675	-12.35	-12.025	-11.7	-11.375	-11.05	-10.725	-10.4	-10.075	-9.75	-9.425	-9.1	-8.775	-8.45	-8.125	-7.8	-7.475	-7.15	-6.825	-6.5	-6.175	-5.85	-5.525	-5.2	-4.875	-4.55	-4.225	-3.9	-3.575	-3.25	-2.925	-2.6	-2.275	-1.95	-1.625	-1.3	-0.975	-0.65	-0.325	0	0.325	0.65	0.975	1.3	1.625	1.95	2.275	2.6
	-13	-12.675	-12.35	-12.025	-11.7	-11.375	-11.05	-10.725	-10.4	-10.075	-9.75	-9.425	-9.1	-8.775	-8.45	-8.125	-7.8	-7.475	-7.15	-6.825	-6.5	-6.175	-5.85	-5.525	-5.2	-4.875	-4.55	-4.225	-3.9	-3.575	-3.25	-2.925	-2.6	-2.275	-1.95	-1.625	-1.3	-0.975	-0.65	-0.325	0	0.325	0.65	0.975	1.3	1.625	1.95	2.275	2.6
	-13	-12.675	-12.35	-12.025	-11.7	-11.375	-11.05	-10.725	-10.4	-10.075	-9.75	-9.425	-9.1	-8.775	-8.45	-8.125	-7.8	-7.475	-7.15	-6.825	-6.5	-6.175	-5.85	-5.525	-5.2	-4.875	-4.55	-4.225	-3.9	-3.575	-3.25	-2.925	-2.6	-2.275	-1.95	-1.625	-1.3	-0.975	-0.65	-0.325	0	0.325	0.65	0.975	1.3	1.625	1.95	2.275	2.6
	-13	-12.675	-12.35	-12.025	-11.7	-11.375	-11.05	-10.725	-10.4	-10.075	-9.75	-9.425	-9.1	-8.775	-8.45	-8.125	-7.8	-7.475	-7.15	-6.825	-6.5	-6.175	-5.85	-5.525	-5.2	-4.875	-4.55	-4.225	-3.9	-3.575	-3.25	-2.925	-2.6	-2.275	-1.95	-1.625	-1.3	-0.975	-0.65	-0.325	0	0.325	0.65	0.975	1.3	1.625	1.95	2.275	2.6
	-13	-12.675	-12.35	-12.025	-11.7	-11.375	-11.05	-10.725	-10.4	-10.075	-9.75	-9.425	-9.1	-8.775	-8.45	-8.125	-7.8	-7.475	-7.15	-6.825	-6.5	-6.175	-5.85	-5.525	-5.2	-4.875	-4.55	-4.225	-3.9	-3.575	-3.25	-2.925	-2.6	-2.275	-1.95	-1.625	-1.3	-0.975	-0.65	-0.325	0	0.325	0.65	0.975	1.3	1.625	1.95	2.275	2.6
	-13	-12.675	-12.35	-12.025	-11.7	-11.375	-11.05	-10.725	-10.4	-10.075	-9.75	-9.425	-9.1	-8.775	-8.45	-8.125	-7.8	-7.475	-7.15	-6.825	-6.5	-6.175	-5.85	-5.525	-5.2	-4.875	-4.55	-4.225	-3.9	-3.575	-3.25	-2.925	-2.6	-2.275	-1.95	-1.625	-1.3	-0.975	-0.65	-0.325	0	0.325	0.65	0.975	1.3	1.625	1.95	2.275	2.6
	-13	-12.675	-12.35	-12.025	-11.7	-11.375	-11.05	-10.725	-10.4	-10.075	-9.75	-9.425	-9.1	-8.775	-8.45	-8.125	-7.8	-7.475	-7.15	-6.825	-6.5	-6.175	-5.85	-5.525	-5.2	-4.875	-4.55	-4.225	-3.9	-3.575	-3.25	-2.925	-2.6	-2.275	-1.95	-1.625	-1.3	-0.975	-0.65	-0.325	0	0.325	0.65	0.975	1.3	1.625	1.95	2.275	2.6
	-13	-12.675	-12.35	-12.025	-11.7	-11.375	-11.05	-10.725	-10.4	-10.075	-9.75	-9.425	-9.1	-8.775	-8.45	-8.125	-7.8	-7.475	-7.15	-6.825	-6.5	-6.175	-5.85	-5.525	-5.2	-4.875	-4.55	-4.225	-3.9	-3.575	-3.25	-2.925	-2.6	-2.275	-1.95	-1.625	-1.3	-0.975	-0.65	-0.325	0	0.325	0.65	0.975	1.3	1.625	1.95	2.275	2.6
	-13	-12.675	-12.35	-12.025	-11.7	-11.375	-11.05	-10.725	-10.4	-10.075	-9.75	-9.425	-9.1	-8.775	-8.45	-8.125	-7.8	-7.475	-7.15	-6.825	-6.5	-6.175	-5.85	-5.525	-5.2	-4.875	-4.55	-4.225	-3.9	-3.575	-3.25	-2.925	-2.6	-2.275	-1.95	-1.625	-1.3	-0.975	-0.65	-0.325	0	0.325	0.65	0.975	1.3	1.625	1.95	2.275	2.6
	-13	-12.675	-12.35	-12.025	-11.7	-11.375	-11.05	-10.725	-10.4	-10.075	-9.75	-9.425	-9.1	-8.775	-8.45	-8.125	-7.8	-7.475	-7.15	-6.825	-6.5	-6.175	-5.85	-5.525	-5.2	-4.875	-4.55	-4.225	-3.9	-3.575	-3.25	-2.925	-2.6	-2.275	-1.95	-1.625	-1.3	-0.975	-0.65	-0.325	0	0.325	0.65	0.975	1.3	1.625	1.95	2.275	2.6
	-13	-12.675	-12.35	-12.025	-11.7	-11.375	-11.05	-10.725	-10.4	-10.075	-9.75	-9.425	-9.1	-8.775	-8.45	-8.125	-7.8	-7.475	-7.15	-6.825	-6.5	-6.175	-5.85	-5.525	-5.2	-4.875	-4.55	-4.225	-3.9	-3.575	-3.25	-2.925	-2.6	-2.275	-1.95	-1.625	-1.3	-0.975	-0.65	-0.325	0	0.325	0.65	0.975	1.3	1.625	1.95	2.275	2.6
	-13	-12.675	-12.35	-12.025	-11.7	-11.375	-11.05	-10.725	-10.4	-10.075	-9.75	-9.425	-9.1	-8.775	-8.45	-8.125	-7.8	-7.475	-7.15	-6.825	-6.5	-6.175	-5.85	-5.525	-5.2	-4.875	-4.55	-4.225	-3.9	-3.575	-3.25	-2.925	-2.6	-2.275	-1.95	-1.625	-1.3	-0.975	-0.65	-0.325	0	0.325	0.65	0.975	1.3	1.625	1.95	2.275	2.6
	-13	-12.675	-12.35	-12.025	-11.7	-11.375	-11.05	-10.725	-10.4	-10.075	-9.75	-9.425	-9.1	-8.775	-8.45	-8.125	-7.8	-7.475	-7.15	-6.825	-6.5	-6.175	-5.85	-5.525	-5.2	-4.875	-4.55	-4.225	-3.9	-3.575	-3.25	-2.925	-2.6	-2.275	-1.95	-1.625	-1.3	-0.975	-0.65	-0.325	0	0.325	0.65	0.975	1.3	1.625	1.95	2.275	2.6
	-13	-12.675	-12.35	-12.025	-11.7	-11.375	-11.05	-10.725	-10.4	-10.075	-9.75	-9.425	-9.1	-8.775	-8.45	-8.125	-7.8	-7.475	-7.15	-6.825	-6.5	-6.175	-5.85	-5.525	-5.2	-4.875	-4.55	-4.225	-3.9	-3.575	-3.25	-2.925	-2.6	-2.275	-1.95	-1.625	-1.3	-0.975	-0.65	-0.325	0	0.325	0.65	0.975	1.3	1.625	1.95	2.275	2.6
	-13	-12.675	-12.35	-12.025	-11.7	-11.375	-11.05	-10.725	-10.4	-10.075	-9.75	-9.425	-9.1	-8.775	-8.45	-8.125	-7.8	-7.475	-7.15	-6.825	-6.5	-6.175	-5.85	-5.525	-5.2	-4.875	-4.55	-4.225	-3.9	-3.575	-3.25	-2.925	-2.6	-2.275	-1.95	-1.625	-1.3	-0.975	-0.65	-0.325	0	0.325	0.65	0.975	1.3	1.625	1.95	2.275	2.6
	-13	-12.675	-12.35	-12.025	-11.7	-11.375	-11.05	-10.725	-10.4	-10.075	-9.75	-9.425	-9.1	-8.775	-8.45	-8.125	-7.8	-7.475	-7.15	-6.825	-6.5	-6.175	-5.85	-5.525	-5.2	-4.875	-4.55	-4.225	-3.9	-3.575	-3.25	-2.925	-2.6	-2.275	-1.95	-1.625	-1.3	-0.975	-0.65	-0.325	0	0.325	0.65	0.975	1.3	1.625	1.95	2.275	2.6
	-13	-12.675	-12.35	-12.025	-11.7	-11.375	-11.05	-10.725	-10.4	-10.075	-9.75	-9.425	-9.1	-8.775	-8.45	-8.125	-7.8	-7.475	-7.15	-6.825	-6.5	-6.175	-5.85	-5.525	-5.2	-4.875	-4.55	-4.225	-3.9	-3.575	-3.25	-2.925	-2.6	-2.275	-1.95	-1.625	-1.3	-0.975	-0.65	-0.325	0	0.325	0.65	0.975	1.3	1.625	1.95	2.275	2.6
	-13	-12.675	-12.35	-12.025	-11.7	-11.375	-11.05	-10.725	-10.4	-10.075	-9.75	-9.425	-9.1	-8.775	-8.45	-8.125	-7.8	-7.475	-7.15	-6.825	-6.5	-6.175	-5.85	-5.525	-5.2	-4.875	-4.55	-4.225	-3.9	-3.575	-3.25	-2.925	-2.6	-2.275	-1.95	-1.625	-1.3	-0.975	-0.65	-0.325	0	0.325	0.65	0.975	1.3	1.625	1.95	2.275	2.6
	-13	-12.675	-12.35	-12.025	-11.7	-11.375	-11.05	-10.725	-10.4	-10.075	-9.75	-9.425	-9.1	-8.775	-8.45	-8.125	-7.8	-7.475	-7.15	-6.825	-6.5	-6.175	-5.85	-5.525	-5.2	-4.875	-4.55	-4.225	-3.9	-3.575	-3.25	-2.925	-2.6	-2.275	-1.95	-1.625	-1.3	-0.975	-0.65	-0.325	0	0.325	0.65	0.975	1.3	1.625	1.95	2.275	2.6
	-13	-12.675	-12.35	-12.025	-11.7	-11.375	-11.05	-10.725	-10.4	-10.075	-9.75	-9.425	-9.1	-8.775	-8.45	-8.125	-7.8	-7.475	-7.15	-6.825	-6.5	-6.175	-5.85	-5.525	-5.2	-4.875	-4.55	-4.225	-3.9	-3.575	-3.25	-2.925	-2.6	-2.275	-1.95	-1.625	-1.3	-0.975	-0.65	-0.325	0	0.325	0.65	0.975	1.3	1.625	1.95	2.275	2.6
	-13	-12.675	-12.35	-12.025	-11.7	-11.375	-11.05	-10.725	-10.4	-10.075	-9.75	-9.425	-9.1	-8.775	-8.45	-8.125	-7.8	-7.475	-7.15	-6.825	-6.5	-6.175	-5.85	-5.525	-5.2	-4.875	-4.55	-4.225	-3.9	-3.575	-3.25	-2.925	-2.6	-2.275	-1.95	-1.625	-1.3	-0.975	-0.65	-0.325	0	0.325	0.65	0.975	1.3	1.625	1.95	2.275	2.6
	-13	-12.675	-12.35	-12.025	-11.7	-11.375	-11.05	-10.725	-10.4	-10.075	-9.75	-9.425	-9.1	-8.775	-8.45	-8.125	-7.8	-7.475	-7.15	-6.825	-6.5	-6.175	-5.85	-5.525	-5.2	-4.875	-4.55	-4.225	-3.9	-3.575	-3.25	-2.925	-2.6	-2.275	-1.95	-1.625	-1.3	-0.975	-0.65	-0.325	0	0.325	0.65	0.975	1.3	1.625	1.95	2.275	2.6
	-13	-12.675	-12.35	-12.025	-11.7	-11.375	-11.05	-10.725	-10.4	-10.075	-9.75	-9.425	-9.1	-8.775	-8.45	-8.125	-7.8	-7.475	-7.15	-6.825	-6.5	-6.175	-5.85	-5.525	-5.2	-4.875	-4.55	-4.225	-3.9	-3.575	-3.25	-2.925	-2.6	-2.275	-1.95	-1.625	-1.3	-0.975	-0.65	-0.325	0	0.325	0.65	0.975	1.3	1.625	1.95	2.275	2.6
	-13	-12.675	-12.35	-12.025	-11.7	-11.375	-11.05	-10.725	-10.4	-10.075	-9.75	-9.425	-9.1	-8.775	-8.45	-8.125	-7.8	-7.475	-7.15	-6.825	-6.5	-6.175	-5.85	-5.525	-5.2	-4.875	-4.55	-4.225	-3.9	-3.575	-3.25	-2.925	-2.6	-2.275	-1.95	-1.625	-1.3	-0.975	-0.65	-0.325	0	0.325	0.65	0.975	1.3	1.625	1.95	2.275	2.6
	-13	-12.675	-12.35	-12.025	-11.7	-11.375	-11.05	-10.725	-10.4	-10.075	-9.75	-9.425	-9.1	-8.775	-8.45	-8.125	-7.8	-7.475	-7.15	-6.825	-6.5	-6.175	-5.85	-5.525	-5.2	-4.875	-4.55	-4.225	-3.9	-3.575	-3.25	-2.925	-2.6	-2.275	-1.95	-1.625	-1.3	-0.975	-0.65	-0.325	0	0.325	0.65	0.975	1.3	1.625	1.95	2.275	2.6
	-13	-12.675	-12.35	-12.025	-11.7	-11.375	-11.05	-10.725	-10.4	-10.075	-9.75	-9.425	-9.1	-8.775	-8.45	-8.125	-7.8	-7.475	-7.15	-6.825	-6.5	-6.175	-5.85	-5.525	-5.2	-4.875	-4.55	-4.225	-3.9	-3.575	-3.25	-2.925	-2.6	-2.275	-1.95	-1.625	-1.3	-0.975	-0.65	-0.325	0	0.325	0.65	0.975	1.3	1.625	1.95	2.275	2.6
	-13	-12.675	-12.35	-12.025	-11.7	-11.375	-11.05	-10.725	-10.4	-10.075	-9.75	-9.425	-9.1	-8.775	-8.45	-8.125	-7.8	-7.475	-7.15	-6.825	-6.5	-6.175	-5.85	-5.525	-5.2	-4.875	-4.55	-4.225	-3.9	-3.575	-3.25	-2.925	-2.6	-2.275	-1.95	-1.625	-1.3	-0.975	-0.65	-0.325	0	0.325	0.65	0.975	1.3	1.625	1.95	2.275	2.6
	-13	-12.675	-12.35	-12.025	-11.7	-11.375	-11.05	-10.725	-10.4	-10.075	-9.75	-9.425	-9.1	-8.775	-8.45	-8.125	-7.8	-7.475	-7.15	-6.825	-6.5	-6.175	-5.85	-5.525	-5.2	-4.875	-4.55	-4.225	-3.9	-3.575	-3.25	-2.925	-2.6	-2.275	-1.95	-1.625	-1.3	-0.975	-0.65	-0.325	0	0.325	0.65	0.975	1.3	1.625	1.95	2.275	2.6
	-13	-12.675	-12.35	-12.025	-11.7	-11.375	-11.05	-10.725	-10.4	-10.075	-9.75	-9.425	-9.1	-8.775	-8.45	-8.125	-7.8	-7.475	-7.15	-6.825	-6.5	-6.175	-5.85	-5.525	-5.2	-4.875	-4.55	-4.225	-3.9	-3.575	-3.25	-2.925	-2.6	-2.275	-1.95	-1.625	-1.3	-0.975	-0.65	-0.325	0	0.325	0.65	0.975	1.3	1.625	1.95	2.275	2.6
	-13	-12.675	-12.35	-12.025	-11.7	-11.375	-11.05	-10.725	-10.4	-10.075	-9.75	-9.425	-9.1	-8.775	-8.45	-8.125	-7.8	-7.475	-7.15	-6.825	-6.5	-6.175	-5.85	-5.525	-5.2	-4.875	-4.55	-4.225	-3.9	-3.575	-3.25	-2.925	-2.6	-2.275	-1.95	-1.625	-1.3	-0.975	-0.65	-0.325	0	0.325	0.65	0.975	1.3	1.625	1.95	2.275	2.6
	-13	-12.675	-12.35	-12.025	-11.7	-11.375	-11.05	-10.725	-10.4	-10.075	-9.75	-9.425	-9.1	-8.775	-8.45	-8.125	-7.8	-7.475	-7.15	-6.825	-6.5	-6.175	-5.85	-5.525	-5.2	-4.875	-4.55	-4.225	-3.9	-3.575	-3.25	-2.925	-2.6	-2.275	-1.95	-1.625	-1.3	-0.975	-0.65	-0.325	0	0.325	0.65	0.975	1.3	1.625	1.95	2.275	2.6
	-13	-12.675	-12.35	-12.025	-11.7	-11.375	-11.05	-10.725	-10.4	-10.075	-9.75	-9.425	-9.1	-8.775	-8.45	-8.125	-7.8	-7.475	-7.15	-6.825	-6.5	-6.175	-5.85	-5.525	-5.2	-4.875	-4.55	-4.225	-3.9	-3.575	-3.25	-2.925	-2.6	-2.275	-1.95	-1.625	-1.3	-0.975	-0.65	-0.325	0	0.325	0.65	0.975	1.3	1.625	1.95	2.275	2.6
	-13	-12.675	-12.35	-12.025	-11.7	-11.375	-11.05	-10.725	-10.4	-10.075	-9.75	-9.425	-9.1	-8.775	-8.45	-8.125	-7.8	-7.475	-7.15	-6.825	-6.5	-6.175	-5.85	-5.525	-5.2	-4.875	-4.55	-4.225	-3.9	-3.575	-3.25	-2.925	-2.6	-2.275	-1.95	-1.625	-1.3	-0.975	-0.65	-0.325	0	0.325	0.65	0.975	1.3	1.625	1.95	2.275	2.6
	-13	-12.675	-12.35	-12.025	-11.7	-11.375	-11.05	-10.725	-10.4	-10.075	-9.75	-9.425	-9.1	-8.775	-8.45	-8.125	-7.8	-7.475	-7.15	-6.825	-6.5	-6.175	-5.85	-5.525	-5.2	-4.875	-4.55	-4.225	-3.9	-3.575	-3.25	-2.925	-2.6	-2.275	-1.95	-1.625	-1.3	-0.975	-0.65	-0.325	0	0.325	0.65	0.975	1.3	1.625	1.95	2.275	2.6
	-13	-12.675	-12.35	-12.025	-11.7	-11.375	-11.05	-10.725	-10.4	-10.075	-9.75	-9.425	-9.1	-8.775	-8.45	-8.125	-7.8	-7.475	-7.15	-6.825	-6.5	-6.175	-5.85	-5.525	-5.2	-4.875	-4.55	-4.225	-3.9	-3.575	-3.25	-2.925	-2.6	-2.275	-1.95	-1.625	-1.3	-0.975	-0.65	-0.325	0	0.325	0.65	0.975	1.3	1.625	1.95	2.275	2.6
	-13	-12.675	-12.35	-12.025	-11.7	-11.375	-11.05	-10.725	-10.4	-10.075	-9.75	-9.425	-9.1	-8.775	-8.45	-8.125	-7.8	-7.475	-7.15	-6.825	-6.5	-6.175	-5.85	-5.525	-5.2	-4.875	-4.55	-4.225	-3.9	-3.575	-3.25	-2.925	-2.6	-2.275	-1.95	-1.625	-1.3	-0.975	-0.65	-0.325	0	0.325	0.65	0.975	1.3	1.625	1.95	2.275	2.6
	-13	-12.675	-12.35	-12.025	-11.7	-11.375	-11.05	-10.725	-10.4	-10.075	-9.75	-9.425	-9.1	-8.775	-8.45	-8.125	-7.8	-7.475	-7.15	-6.825	-6.5	-6.175	-5.85	-5.525	-5.2	-4.875	-4.55	-4.225	-3.9	-3.575	-3.25	-2.925	-2.6	-2.275	-1.95	-1.625	-1.3	-0.975	-0.65	-0.325	0	0.325	0.65	0.975	1.3	1.625	1.95	2.275	2.6
	-13	-12.675	-12.35	-12.025	-11.7	-11.375	-11.05	-10.725	-10.4	-10.075	-9.75	-9.425	-9.1	-8.775	-8.45	-8.125	-7.8	-7.475	-7.15	-6.825	-6.5	-6.175	-5.85	-5.525	-5.2	-4.875	-4.55	-4.225	-3.9	-3.575	-3.25	-2.925	-2.6	-2.275	-1.95	-1.625	-1.3	-0.975	-0.65	-0.325	0	0.325	0.65	0.975	1.3	1.625	1.95	2.275	2.6
	-13	-12.675	-12.35	-12.025	-11.7	-11.375	-11.05	-10.725	-10.4	-10.075	-9.75	-9.425	-9.1	-8.775	-8.45	-8.125	-7.8	-7.475	-7.15	-6.825	-6.5	-6.175	-5.85	-5.525	-5.2	-4.875	-4.55	-4.225	-3.9	-3.575	-3.25	-2.925	-2.6	-2.275	-1.95	-1.625	-1.3	-0.975	-0.65	-0.325	0	0.325	0.65	0.975	1.3	1.625	1.95	2.275	2.6
	-13	-12.675	-12.35	-12.025	-11.7	-11.375	-11.05	-10.725	-10.4	-10.075	-9.75	-9.425	-9.1	-8.775	-8.45	-8.125	-7.8	-7.475	-7.15	-6.825	-6.5	-6.175	-5.85	-5.525	-5.2	-4.875	-4.55	-4.225	-3.9	-3.575	-3.25	-2.925	-2.6	-2.275	-1.95	-1.625	-1.3	-0.975	-0.65	-0.325	0	0.325	0.65	0.975	1.3	1.625	1.95	2.275	2.6
	-13	-12.675	-12.35	-12.025	-11.7	-11.375	-11.05	-10.725	-10.4	-10.075	-9.75	-9.425	-9.1	-8.775	-8.45	-8.125	-7.8	-7.475	-7.15	-6.825	-6.5	-6.175	-5.85	-5.525	-5.2	-4.875	-4.55	-4.225	-3.9	-3.575	-3.25	-2.925	-2.6	-2.275	-1.95	-1.625	-1.3	-0.975	-0.65	-0.325	0	0.325	0.65	0.975	1.3	1.625	1.95	2.275	2.6
	-13	-12.675	-12.35	-12.025	-11.7	-11.375	-11.05	-10.725	-10.4	-10.075	-9.75	-9.425	-9.1	-8.775	-8.45	-8.125	-7.8	-7.475	-7.15	-6.825	-6.5	-6.175	-5.85	-5.525	-5.2	-4.875	-4.55	-4.225	-3.9	-3.575	-3.25	-2.925	-2.6	-2.275	-1.95	-1.625	-1.3	-0.975	-0.65	-0.325	0	0.325	0.65	0.975	1.3	1.625	1.95	2.275	2.6
	-13	-12.675	-12.35	-12.025	-11.7	-11.375	-11.05	-10.725	-10.4	-10.075	-9.75	-9.425	-9.1	-8.775	-8.45	-8.125	-7.8	-7.475	-7.15	-6.825	-6.5	-6.175	-5.85	-5.525	-5.2	-4.875	-4.55	-4.225	-3.9	-3.575	-3.25	-2.925	-2.6	-2.275	-1.95	-1.625	-1.3	-0.975	-0.65	-0.325	0	0.325	0.65	0.975	1.3	1.625	1.95	2.275	2.6
	-13	-12.675	-12.35	-12.025	-11.7	-11.375	-11.05	-10.725	-10.4	-10.075	-9.75	-9.425	-9.1	-8.775	-8.45	-8.125	-7.8	-7.475	-7.15	-6.825	-6.5	-6.175	-5.85	-5.525	-5.2	-4.875	-4.55	-4.225	-3.9	-3.575	-3.25	-2.925	-2.6	-2.275	-1.95	-1.625	-1.3	-0.975	-0.65	-0.325	0	0.325	0.65	0.975	1.3	1.625	1.95	2.275	2.6
	-13	-12.675	-12.35	-12.025	-11.7	-11.375	-11.05	-10.725	-10.4	-10.075	-9.75	-9.425	-9.1	-8.775	-8.45	-8.125	-7.8	-7.475	-7.15	-6.825	-6.5	-6.175	-5.85	-5.525	-5.2	-4.875	-4.55	-4.225	-3.9	-3.575	-3.25	-2.925	-2.6	-2.275	-1.95	-1.625	-1.3	-0.975	-0.65	-0.325	0	0.325	0.65	0.975	1.3	1.625	1.95	2.275	2.6
	-13	-12.675	-12.35	-12.025	-11.7	-11.375	-11.05	-10.725	-10.4	-10.075	-9.75	-9.425	-9.1	-8.775	-8.45	-8.125	-7.8	-7.475	-7.15	-6.825	-6.5	-6.175	-5.85	-5.525	-5.2	-4.875	-4.55	-4.225	-3.9	-3.575	-3.25	-2.925	-2.6	-2.275	-1.95	-1.625	-1.3	-0.975	-0.65	-0.325	0	0.325	0.65	0.975	1.3	1.625	1.95	2.275	2.6
	-13	-12.675	-12.35	-12.025	-11.7	-11.375	-11.05	-10.725	-10.4	-10.075	-9.75	-9.425	-9.1	-8.775	-8.45	-8.125	-7.8	-7.475	-7.15	-6.825	-6.5	-6.175	-5.85	-5.525	-5.2	-4.875	-4.55	-4.225	-3.9	-3.575	-3.25	-2.925	-2.6	-2.275	-1.95	-1.625	-1.3	-0.975	-0.65	-0.325	0	0.325	0.65	0.975	1.3	1.625	1.95	2.275	2.6
	-13	-12.675	-12.35	-12.025	-11.7	-11.375	-11.05	-10.725	-10.4	-10.075	-9.75	-9.425	-9.1	-8.775	-8.45	-8.125	-7.8	-7.475	-7.15	-6.825	-6.5	-6.175	-5.85	-5.525	-5.2	-4.875	-4.55	-4.225	-3.9	-3.575	-3.25	-2.925	-2.6	-2.275	-1.95	-1.625	-1.3	-0.975	-0.65	-0.325	0	0.325	0.65	0.975	1.3	1.625	1.95	2.275	2.6
Y mesh	-13	-13	-13	-13	-13	-13	-13	-13	-13	-13	-13	-13	-13	-13	-13	-13	-13	-13	-13	-13	-13	-13	-13	-13	-13	-13	-13	-13	-13	-13	-13	-13	-13	-13	-13	-13	-13	-13	-13	-13	-13	-13	-13	-13	-13	-13	-13	-13	-13
	-12.675	-12.675	-12.675	-12.675	-12.675	-12.675	-12.675	-12.675	-12.675	-12.675	-12.675	-12.675	-12.675	-12.675	-12.675	-12.675	-12.675	-12.675	-12.675	-12.675	-12.675	-12.675	-12.675	-12.675	-12.675	-12.675	-12.675	-12.675	-12.675	-12.675	-12.675	-12.675	-12.675	-12.675	-12.675	-12.675	-12.675	-12.675	-12.675	-12.675	-12.675	-12.675	-12.675	-12.675	-12.675	-12.675	-12.675	-12.675	-12.675
	-12.35	-12.35	-12.35	-12.35	-12.35	-12.35	-12.35	-12.35	-12.35	-12.35	-12.35	-12.35	-12.35	-12.35	-12.35	-12.35	-12.35	-12.35	-12.35	-12.35	-12.35	-12.35	-12.35	-12.35	-12.35	-12.35	-12.35	-12.35	-12.35	-12.35	-12.35	-12.35	-12.35	-12.35	-12.35	-12.35	-12.35	-12.35	-12.35	-12.35	-12.35	-12.35	-12.35	-12.35	-12.35	-12.35	-12.35	-12.35	-12.35
	-12.025	-12.025	-12.025	-12.025	-12.025	-12.025	-12.025	-12.025	-12.025	-12.025	-12.025	-12.025	-12.025	-12.025	-12.025	-12.025	-12.025	-12.025	-12.025	-12.025	-12.025	-12.025	-12.025	-12.025	-12.025	-12.025	-12.025	-12.025	-12.025	-12.025	-12.025	-12.025	-12.025	-12.025	-12.025	-12.025	-12.025	-12.025	-12.025	-12.025	-12.025	-12.025	-12.025	-12.025	-12.025	-12.025	-12.025	-12.025	-12.025
	-11.7	-11.7	-11.7	-11.7	-11.7	-11.7	-11.7	-11.7	-11.7	-11.7	-11.7	-11.7	-11.7	-11.7	-11.7	-11.7	-11.7	-11.7	-11.7	-11.7	-11.7	-11.7	-11.7	-11.7	-11.7	-11.7	-11.7	-11.7	-11.7	-11.7	-11.7	-11.7	-11.7	-11.7	-11.7	-11.7	-11.7	-11.7	-11.7	-11.7	-11.7	-11.7	-11.7	-11.7	-11.7	-11.7	-11.7	-11.7	-11.7
	-11.375	-11.375	-11.375	-11.375	-11.375	-11.375	-11.375	-11.375	-11.375	-11.375	-11.375	-11.375	-11.375	-11.375	-11.375	-11.375	-11.375	-11.375	-11.375	-11.375	-11.375	-11.375	-11.375	-11.375	-11.375	-11.375	-11.375	-11.375	-11.375	-11.375	-11.375	-11.375	-11.375	-11.375	-11.375	-11.375	-11.375	-11.375	-11.375	-11.375	-11.375	-11.375	-11.375	-11.375	-11.375	-11.375	-11.375	-11.375	-11.375
	-11.05	-11.05	-11.05	-11.05	-11.05	-11.05	-11.05	-11.05	-11.05	-11.05	-11.05	-11.05	-11.05	-11.05	-11.05	-11.05	-11.05	-11.05	-11.05	-11.05	-11.05	-11.05	-11.05	-11.05	-11.05	-11.05	-11.05	-11.05	-11.05	-11.05	-11.05	-11.05	-11.05	-11.05	-11.05	-11.05	-11.05	-11.05	-11.05	-11.05	-11.05	-11.05	-11.05	-11.05	-11.05	-11.05	-11.05	-11.05	-11.05
	-10.725	-10.725	-10.725	-10.725	-10.725	-10.725	-10.725	-10.725	-10.725	-10.725	-10.725	-10.725	-10.725	-10.725	-10.725	-10.725	-10.725	-10.725	-10.725	-10.725	-10.725	-10.725	-10.725	-10.725	-10.725	-10.725	-10.725	-10.725	-10.725	-10.725	-10.725	-10.725	-10.725	-10.725	-10.725	-10.725	-10.725	-10.725	-10.725	-10.725	-10.725	-10.725	-10.725	-10.725	-10.725	-10.725	-10.725	-10.725	-10.725
	-10.4	-10.4	-10.4	-10.4	-10.4	-10.4	-10.4	-10.4	-10.4	-10.4	-10.4	-10.4	-10.4	-10.4	-10.4	-10.4	-10.4	-10.4	-10.4	-10.4	-10.4	-10.4	-10.4	-10.4	-10.4	-10.4	-10.4	-10.4	-10.4	-10.4	-10.4	-10.4	-10.4	-10.4	-10.4	-10.4	-10.4	-10.4	-10.4	-10.4	-10.4	-10.4	-10.4	-10.4	-10.4	-10.4	-10.4	-10.4	-10.4
	-10.075	-10.075	-10.075	-10.075	-10.075	-10.075	-10.075	-10.075	-10.075	-10.075	-10.075	-10.075	-10.075	-10.075	-10.075	-10.075	-10.075	-10.075	-10.075	-10.075	-10.075	-10.075	-10.075	-10.075	-10.075	-10.075	-10.075	-10.075	-10.075	-10.075	-10.075	-10.075	-10.075	-10.075	-10.075	-10.075	-10.075	-10.075	-10.075	-10.075	-10.075	-10.075	-10.075	-10.075	-10.075	-10.075	-10.075	-10.075	-10.075
	-9.75	-9.75	-9.75	-9.75	-9.75	-9.75	-9.75	-9.75	-9.75	-9.75	-9.75	-9.75	-9.75	-9.75	-9.75	-9.75	-9.75	-9.75	-9.75	-9.75	-9.75	-9.75	-9.75	-9.75	-9.75	-9.75	-9.75	-9.75	-9.75	-9.75	-9.75	-9.75	-9.75	-9.75	-9.75	-9.75	-9.75	-9.75	-9.75	-9.75	-9.75	-9.75	-9.75	-9.75	-9.75	-9.75	-9.75	-9.75	-9.75
	-9.425	-9.425	-9.425	-9.425	-9.425	-9.425	-9.425	-9.425	-9.425	-9.425	-9.425	-9.425	-9.425	-9.425	-9.425	-9.425	-9.425	-9.425	-9.425	-9.425	-9.425	-9.425	-9.425	-9.425	-9.425	-9.425	-9.425	-9.425	-9.425	-9.425	-9.425	-9.425	-9.425	-9.425	-9.425	-9.425	-9.425	-9.425	-9.425	-9.425	-9.425	-9.425	-9.425	-9.425	-9.425	-9.425	-9.425	-9.425	-9.425
	-9.1	-9.1	-9.1	-9.1	-9.1	-9.1	-9.1	-9.1	-9.1	-9.1	-9.1	-9.1	-9.1	-9.1	-9.1	-9.1	-9.1	-9.1	-9.1	-9.1	-9.1	-9.1	-9.1	-9.1	-9.1	-9.1	-9.1	-9.1	-9.1	-9.1	-9.1	-9.1	-9.1	-9.1	-9.1	-9.1	-9.1	-9.1	-9.1	-9.1	-9.1	-9.1	-9.1	-9.1	-9.1	-9.1	-9.1	-9.1	-9.1
	-8.775	-8.775	-8.775	-8.775	-8.775	-8.775	-8.775	-8.775	-8.775	-8.775	-8.775	-8.775	-8.775	-8.775	-8.775	-8.775	-8.775	-8.775	-8.775	-8.775	-8.775	-8.775	-8.775	-8.775	-8.775	-8.775	-8.775	-8.775	-8.775	-8.775	-8.775	-8.775	-8.775	-8.775	-8.775	-8.775	-8.775	-8.775	-8.775	-8.775	-8.775	-8.775	-8.775	-8.775	-8.775	-8.775	-8.775	-8.775	-8.775
	-8.45	-8.45	-8.45	-8.45	-8.45	-8.45	-8.45	-8.45	-8.45	-8.45	-8.45	-8.45	-8.45	-8.45	-8.45	-8.45	-8.45	-8.45	-8.45	-8.45	-8.45	-8.45	-8.45	-8.45	-8.45	-8.45	-8.45	-8.45	-8.45	-8.45	-8.45	-8.45	-8.45	-8.45	-8.45	-8.45	-8.45	-8.45	-8.45	-8.45	-8.45	-8.45	-8.45	-8.45	-8.45	-8.45	-8.45	-8.45	-8.45
	-8.125	-8.125	-8.125	-8.125	-8.125	-8.125	-8.125	-8.125	-8.125	-8.125	-8.125	-8.125	-8.125	-8.125	-8.125	-8.125	-8.125	-8.125	-8.125	-8.125	-8.125	-8.125	-8.125	-8.125	-8.125	-8.125	-8.125	-8.125	-8.125	-8.125	-8.125	-8.125	-8.125	-8.125	-8.125	-8.125	-8.125	-8.125	-8.125	-8.125	-8.125	-8.125	-8.125	-8.125	-8.125	-8.125	-8.125	-8.125	-8.125
	-7.8	-7.8	-7.8	-7.8	-7.8	-7.8	-7.8	-7.8	-7.8	-7.8	-7.8	-7.8	-7.8	-7.8	-7.8	-7.8	-7.8	-7.8	-7.8	-7.8	-7.8	-7.8	-7.8	-7.8	-7.8	-7.8	-7.8	-7.8	-7.8	-7.8	-7.8	-7.8	-7.8	-7.8	-7.8	-7.8	-7.8	-7.8	-7.8	-7.8	-7.8	-7.8	-7.8	-7.8	-7.8	-7.8	-7.8	-7.8	-7.8
	-7.475	-7.475	-7.475	-7.475	-7.475	-7.475	-7.475	-7.475	-7.475	-7.475	-7.475	-7.475	-7.475	-7.475	-7.475	-7.475	-7.475	-7.475	-7.475	-7.475	-7.475	-7.475	-7.475	-7.475	-7.475	-7.475	-7.475	-7.475	-7.475	-7.475	-7.475	-7.475	-7.475	-7.475	-7.475	-7.475	-7.475	-7.475	-7.475	-7.475	-7.475	-7.475	-7.475	-7.475	-7.475	-7.475	-7.475	-7.475	-7.475
	-7.15	-7.15	-7.15	-7.15	-7.15	-7.15	-7.15	-7.15	-7.15	-7.15	-7.15	-7.15	-7.15	-7.15	-7.15	-7.15	-7.15	-7.15	-7.15	-7.15	-7.15	-7.15	-7.15	-7.15	-7.15	-7.15	-7.15	-7.15	-7.15	-7.15	-7.15	-7.15	-7.15	-7.15	-7.15	-7.15	-7.15	-7.15	-7.15	-7.15	-7.15	-7.15	-7.15	-7.15	-7.15	-7.15	-7.15	-7.15	-7.15
	-6.825	-6.825	-6.825	-6.825	-6.825	-6.825	-6.825	-6.825	-6.825	-6.825	-6.825	-6.825	-6.825	-6.825	-6.825	-6.825	-6.825	-6.825	-6.825	-6.825	-6.825	-6.825	-6.825	-6.825	-6.825	-6.825	-6.825	-6.825	-6.825	-6.825	-6.825	-6.825	-6.825	-6.825	-6.825	-6.825	-6.825	-6.825	-6.825	-6.825	-6.825	-6.825	-6.825	-6.825	-6.825	-6.825	-6.825	-6.825	-6.825
	-6.5	-6.5	-6.5	-6.5	-6.5	-6.5	-6.5	-6.5	-6.5	-6.5	-6.5	-6.5	-6.5	-6.5	-6.5	-6.5	-6.5	-6.5	-6.5	-6.5	-6.5	-6.5	-6.5	-6.5	-6.5	-6.5	-6.5	-6.5	-6.5	-6.5	-6.5	-6.5	-6.5	-6.5	-6.5	-6.5	-6.5	-6.5	-6.5	-6.5	-6.5	-6.5	-6.5	-6.5	-6.5	-6.5	-6.5	-6.5	-6.5
	-6.175	-6.175	-6.175	-6.175	-6.175	-6.175	-6.175	-6.175	-6.175	-6.175	-6.175	-6.175	-6.175	-6.175	-6.175	-6.175	-6.175	-6.175	-6.175	-6.175	-6.175	-6.175	-6.175	-6.175	-6.175	-6.175	-6.175	-6.175	-6.175	-6.175	-6.175	-6.175	-6.175	-6.175	-6.175	-6.175	-6.175	-6.175	-6.175	-6.175	-6.175	-6.175	-6.175	-6.175	-6.175	-6.175	-6.175	-6.175	-6.175
	-5.85	-5.85	-5.85	-5.85	-5.85	-5.85	-5.85	-5.85	-5.85	-5.85	-5.85	-5.85	-5.85	-5.85	-5.85	-5.85	-5.85	-5.85	-5.85	-5.85	-5.85	-5.85	-5.85	-5.85	-5.85	-5.85	-5.85	-5.85	-5.85	-5.85	-5.85	-5.85	-5.85	-5.85	-5.85	-5.85	-5.85	-5.85	-5.85	-5.85	-5.85	-5.85	-5.85	-5.85	-5.85	-5.85	-5.85	-5.85	-5.85
	-5.525	-5.525	-5.525	-5.525	-5.525	-5.525	-5.525	-5.525	-5.525	-5.525	-5.525	-5.525	-5.525	-5.525	-5.525	-5.525	-5.525	-5.525	-5.525	-5.525	-5.525	-5.525	-5.525	-5.525	-5.525	-5.525	-5.525	-5.525	-5.525	-5.525	-5.525	-5.525	-5.525	-5.525	-5.525	-5.525	-5.525	-5.525	-5.525	-5.525	-5.525	-5.525	-5.525	-5.525	-5.525	-5.525	-5.525	-5.525	-5.525
	-5.2	-5.2	-5.2	-5.2	-5.2	-5.2	-5.2	-5.2	-5.2	-5.2	-5.2	-5.2	-5.2	-5.2	-5.2	-5.2	-5.2	-5.2	-5.2	-5.2	-5.2	-5.2	-5.2	-5.2	-5.2	-5.2	-5.2	-5.2	-5.2	-5.2	-5.2	-5.2	-5.2	-5.2	-5.2	-5.2	-5.2	-5.2	-5.2	-5.2	-5.2	-5.2	-5.2	-5.2	-5.2	-5.2	-5.2	-5.2	-5.2
	-4.875	-4.875	-4.875	-4.875	-4.875	-4.875	-4.875	-4.875	-4.875	-4.875	-4.875	-4.875	-4.875	-4.875	-4.875	-4.875	-4.875	-4.875	-4.875	-4.875	-4.875	-4.875	-4.875	-4.875	-4.875	-4.875	-4.875	-4.875	-4.875	-4.875	-4.875	-4.875	-4.875	-4.875	-4.875	-4.875	-4.875	-4.875	-4.875	-4.875	-4.875	-4.875	-4.875	-4.875	-4.875	-4.875	-4.875	-4.875	-4.875
	-4.55	-4.55	-4.55	-4.55	-4.55	-4.55	-4.55	-4.55	-4.55	-4.55	-4.55	-4.55	-4.55	-4.55	-4.55	-4.55	-4.55	-4.55	-4.55	-4.55	-4.55	-4.55	-4.55	-4.55	-4.55	-4.55	-4.55	-4.55	-4.55	-4.55	-4.55	-4.55	-4.55	-4.55	-4.55	-4.55	-4.55	-4.55	-4.55	-4.55	-4.55	-4.55	-4.55	-4.55	-4.55	-4.55	-4.55	-4.55	-4.55
	-4.225	-4.225	-4.225	-4.225	-4.225	-4.225	-4.225	-4.225	-4.225	-4.225	-4.225	-4.225	-4.225	-4.225	-4.225	-4.225	-4.225	-4.225	-4.225	-4.225	-4.225	-4.225	-4.225	-4.225	-4.225	-4.225	-4.225	-4.225	-4.225	-4.225	-4.225	-4.225	-4.225	-4.225	-4.225	-4.225	-4.225	-4.225	-4.225	-4.225	-4.225	-4.225	-4.225	-4.225	-4.225	-4.225	-4.225	-4.225	-4.225
	-3.9	-3.9	-3.9	-3.9	-3.9	-3.9	-3.9	-3.9	-3.9	-3.9	-3.9	-3.9	-3.9	-3.9	-3.9	-3.9	-3.9	-3.9	-3.9	-3.9	-3.9	-3.9	-3.9	-3.9	-3.9	-3.9	-3.9	-3.9	-3.9	-3.9	-3.9	-3.9	-3.9	-3.9	-3.9	-3.9	-3.9	-3.9	-3.9	-3.9	-3.9	-3.9	-3.9	-3.9	-3.9	-3.9	-3.9	-3.9	-3.9
	-3.575	-3.575	-3.575	-3.575	-3.575	-3.575	-3.575	-3.575	-3.575	-3.575	-3.575	-3.575	-3.575	-3.575	-3.575	-3.575	-3.575	-3.575	-3.575	-3.575	-3.575	-3.575	-3.575	-3.575	-3.575	-3.575	-3.575	-3.575	-3.575	-3.575	-3.575	-3.575	-3.575	-3.575	-3.575	-3.575	-3.575	-3.575	-3.575	-3.575	-3.575	-3.575	-3.575	-3.575	-3.575	-3.575	-3.575	-3.575	-3.575
	-3.25	-3.25	-3.25	-3.25	-3.25	-3.25	-3.25	-3.25	-3.25	-3.25	-3.25	-3.25	-3.25	-3.25	-3.25	-3.25	-3.25	-3.25	-3.25	-3.25	-3.25	-3.25	-3.25	-3.25	-3.25	-3.25	-3.25	-3.25	-3.25	-3.25	-3.25	-3.25	-3.25	-3.25	-3.25	-3.25	-3.25	-3.25	-3.25	-3.25	-3.25	-3.25	-3.25	-3.25	-3.25	-3.25	-3.25	-3.25	-3.25
	-2.925	-2.925	-2.925	-2.925	-2.925	-2.925	-2.925	-2.925	-2.925	-2.925	-2.925	-2.925	-2.925	-2.925	-2.925	-2.925	-2.925	-2.925	-2.925	-2.925	-2.925	-2.925	-2.925	-2.925	-2.925	-2.925	-2.925	-2.925	-2.925	-2.925	-2.925	-2.925	-2.925	-2.925	-2.925	-2.925	-2.925	-2.925	-2.925	-2.925	-2.925	-2.925	-2.925	-2.925	-2.925	-2.925	-2.925	-2.925	-2.925
	-2.6	-2.6	-2.6	-2.6	-2.6	-2.6	-2.6	-2.6	-2.6	-2.6	-2.6	-2.6	-2.6	-2.6	-2.6	-2.6	-2.6	-2.6	-2.6	-2.6	-2.6	-2.6	-2.6	-2.6	-2.6	-2.6	-2.6	-2.6	-2.6	-2.6	-2.6	-2.6	-2.6	-2.6	-2.6	-2.6	-2.6	-2.6	-2.6	-2.6	-2.6	-2.6	-2.6	-2.6	-2.6	-2.6	-2.6	-2.6	-2.6
	-2.275	-2.275	-2.275	-2.275	-2.275	-2.275	-2.275	-2.275	-2.275	-2.275	-2.275	-2.275	-2.275	-2.275	-2.275	-2.275	-2.275	-2.275	-2.275	-2.275	-2.275	-2.275	-2.275	-2.275	-2.275	-2.275	-2.275	-2.275	-2.275	-2.275	-2.275	-2.275	-2.275	-2.275	-2.275	-2.275	-2.275	-2.275	-2.275	-2.275	-2.275	-2.275	-2.275	-2.275	-2.275	-2.275	-2.275	-2.275	-2.275
	-1.95	-1.95	-1.95	-1.95	-1.95	-1.95	-1.95	-1.95	-1.95	-1.95	-1.95	-1.95	-1.95	-1.95	-1.95	-1.95	-1.95	-1.95	-1.95	-1.95	-1.95	-1.95	-1.95	-1.95	-1.95	-1.95	-1.95	-1.95	-1.95	-1.95	-1.95	-1.95	-1.95	-1.95	-1.95	-1.95	-1.95	-1.95	-1.95	-1.95	-1.95	-1.95	-1.95	-1.95	-1.95	-1.95	-1.95	-1.95	-1.95
	-1.625	-1.625	-1.625	-1.625	-1.625	-1.625	-1.625	-1.625	-1.625	-1.625	-1.625	-1.625	-1.625	-1.625	-1.625	-1.625	-1.625	-1.625	-1.625	-1.625	-1.625	-1.625	-1.625	-1.625	-1.625	-1.625	-1.625	-1.625	-1.625	-1.625	-1.625	-1.625	-1.625	-1.625	-1.625	-1.625	-1.625	-1.625	-1.625	-1.625	-1.625	-1.625	-1.625	-1.625	-1.625	-1.625	-1.625	-1.625	-1.625
	-1.3	-1.3	-1.3	-1.3	-1.3	-1.3	-1.3	-1.3	-1.3	-1.3	-1.3	-1.3	-1.3	-1.3	-1.3	-1.3	-1.3	-1.3	-1.3	-1.3	-1.3	-1.3	-1.3	-1.3	-1.3	-1.3	-1.3	-1.3	-1.3	-1.3	-1.3	-1.3	-1.3	-1.3	-1.3	-1.3	-1.3	-1.3	-1.3	-1.3	-1.3	-1.3	-1.3	-1.3	-1.3	-1.3	-1.3	-1.3	-1.3
	-0.975	-0.975	-0.975	-0.975	-0.975	-0.975	-0.975	-0.975	-0.975	-0.975	-0.975	-0.975	-0.975	-0.975	-0.975	-0.975	-0.975	-0.975	-0.975	-0.975	-0.975	-0.975	-0.975	-0.975	-0.975	-0.975	-0.975	-0.975	-0.975	-0.975	-0.975	-0.975	-0.975	-0.975	-0.975	-0.975	-0.975	-0.975	-0.975	-0.975	-0.975	-0.975	-0.975	-0.975	-0.975	-0.975	-0.975	-0.975	-0.975
	-0.65	-0.65	-0.65	-0.65	-0.65	-0.65	-0.65	-0.65	-0.65	-0.65	-0.65	-0.65	-0.65	-0.65	-0.65	-0.65	-0.65	-0.65	-0.65	-0.65	-0.65	-0.65	-0.65	-0.65	-0.65	-0.65	-0.65	-0.65	-0.65	-0.65	-0.65	-0.65	-0.65	-0.65	-0.65	-0.65	-0.65	-0.65	-0.65	-0.65	-0.65	-0.65	-0.65	-0.65	-0.65	-0.65	-0.65	-0.65	-0.65
	-0.325	-0.325	-0.325	-0.325	-0.325	-0.325	-0.325	-0.325	-0.325	-0.325	-0.325	-0.325	-0.325	-0.325	-0.325	-0.325	-0.325	-0.325	-0.325	-0.325	-0.325	-0.325	-0.325	-0.325	-0.325	-0.325	-0.325	-0.325	-0.325	-0.325	-0.325	-0.325	-0.325	-0.325	-0.325	-0.325	-0.325	-0.325	-0.325	-0.325	-0.325	-0.325	-0.325	-0.325	-0.325	-0.325	-0.325	-0.325	-0.325
	0	0	0	0	0	0	0	0	0	0	0	0	0	0	0	0	0	0	0	0	0	0	0	0	0	0	0	0	0	0	0	0	0	0	0	0	0	0	0	0	0	0	0	0	0	0	0	0	0
	0.325	0.325	0.325	0.325	0.325	0.325	0.325	0.325	0.325	0.325	0.325	0.325	0.325	0.325	0.325	0.325	0.325	0.325	0.325	0.325	0.325	0.325	0.325	0.325	0.325	0.325	0.325	0.325	0.325	0.325	0.325	0.325	0.325	0.325	0.325	0.325	0.325	0.325	0.325	0.325	0.325	0.325	0.325	0.325	0.325	0.325	0.325	0.325	0.325
	0.65	0.65	0.65	0.65	0.65	0.65	0.65	0.65	0.65	0.65	0.65	0.65	0.65	0.65	0.65	0.65	0.65	0.65	0.65	0.65	0.65	0.65	0.65	0.65	0.65	0.65	0.65	0.65	0.65	0.65	0.65	0.65	0.65	0.65	0.65	0.65	0.65	0.65	0.65	0.65	0.65	0.65	0.65	0.65	0.65	0.65	0.65	0.65	0.65
	0.975	0.975	0.975	0.975	0.975	0.975	0.975	0.975	0.975	0.975	0.975	0.975	0.975	0.975	0.975	0.975	0.975	0.975	0.975	0.975	0.975	0.975	0.975	0.975	0.975	0.975	0.975	0.975	0.975	0.975	0.975	0.975	0.975	0.975	0.975	0.975	0.975	0.975	0.975	0.975	0.975	0.975	0.975	0.975	0.975	0.975	0.975	0.975	0.975
	1.3	1.3	1.3	1.3	1.3	1.3	1.3	1.3	1.3	1.3	1.3	1.3	1.3	1.3	1.3	1.3	1.3	1.3	1.3	1.3	1.3	1.3	1.3	1.3	1.3	1.3	1.3	1.3	1.3	1.3	1.3	1.3	1.3	1.3	1.3	1.3	1.3	1.3	1.3	1.3	1.3	1.3	1.3	1.3	1.3	1.3	1.3	1.3	1.3
	1.625	1.625	1.625	1.625	1.625	1.625	1.625	1.625	1.625	1.625	1.625	1.625	1.625	1.625	1.625	1.625	1.625	1.625	1.625	1.625	1.625	1.625	1.625	1.625	1.625	1.625	1.625	1.625	1.625	1.625	1.625	1.625	1.625	1.625	1.625	1.625	1.625	1.625	1.625	1.625	1.625	1.625	1.625	1.625	1.625	1.625	1.625	1.625	1.625
	1.95	1.95	1.95	1.95	1.95	1.95	1.95	1.95	1.95	1.95	1.95	1.95	1.95	1.95	1.95	1.95	1.95	1.95	1.95	1.95	1.95	1.95	1.95	1.95	1.95	1.95	1.95	1.95	1.95	1.95	1.95	1.95	1.95	1.95	1.95	1.95	1.95	1.95	1.95	1.95	1.95	1.95	1.95	1.95	1.95	1.95	1.95	1.95	1.95
	2.275	2.275	2.275	2.275	2.275	2.275	2.275	2.275	2.275	2.275	2.275	2.275	2.275	2.275	2.275	2.275	2.275	2.275	2.275	2.275	2.275	2.275	2.275	2.275	2.275	2.275	2.275	2.275	2.275	2.275	2.275	2.275	2.275	2.275	2.275	2.275	2.275	2.275	2.275	2.275	2.275	2.275	2.275	2.275	2.275	2.275	2.275	2.275	2.275
	2.6	2.6	2.6	2.6	2.6	2.6	2.6	2.6	2.6	2.6	2.6	2.6	2.6	2.6	2.6	2.6	2.6	2.6	2.6	2.6	2.6	2.6	2.6	2.6	2.6	2.6	2.6	2.6	2.6	2.6	2.6	2.6	2.6	2.6	2.6	2.6	2.6	2.6	2.6	2.6	2.6	2.6	2.6	2.6	2.6	2.6	2.6	2.6	2.6
	2.925	2.925	2.925	2.925	2.925	2.925	2.925	2.925	2.925	2.925	2.925	2.925	2.925	2.925	2.925	2.925	2.925	2.925	2.925	2.925	2.925	2.925	2.925	2.925	2.925	2.925	2.925	2.925	2.925	2.925	2.925	2.925	2.925	2.925	2.925	2.925	2.925	2.925	2.925	2.925	2.925	2.925	2.925	2.925	2.925	2.925	2.925	2.925	2.925
	3.25	3.25	3.25	3.25	3.25	3.25	3.25	3.25	3.25	3.25	3.25	3.25	3.25	3.25	3.25	3.25	3.25	3.25	3.25	3.25	3.25	3.25	3.25	3.25	3.25	3.25	3.25	3.25	3.25	3.25	3.25	3.25	3.25	3.25	3.25	3.25	3.25	3.25	3.25	3.25	3.25	3.25	3.25	3.25	3.25	3.25	3.25	3.25	3.25
	3.575	3.575	3.575	3.575	3.575	3.575	3.575	3.575	3.575	3.575	3.575	3.575	3.575	3.575	3.575	3.575	3.575	3.575	3.575	3.575	3.575	3.575	3.575	3.575	3.575	3.575	3.575	3.575	3.575	3.575	3.575	3.575	3.575	3.575	3.575	3.575	3.575	3.575	3.575	3.575	3.575	3.575	3.575	3.575	3.575	3.575	3.575	3.575	3.575
	3.9	3.9	3.9	3.9	3.9	3.9	3.9	3.9	3.9	3.9	3.9	3.9	3.9	3.9	3.9	3.9	3.9	3.9	3.9	3.9	3.9	3.9	3.9	3.9	3.9	3.9	3.9	3.9	3.9	3.9	3.9	3.9	3.9	3.9	3.9	3.9	3.9	3.9	3.9	3.9	3.9	3.9	3.9	3.9	3.9	3.9	3.9	3.9	3.9
	4.225	4.225	4.225	4.225	4.225	4.225	4.225	4.225	4.225	4.225	4.225	4.225	4.225	4.225	4.225	4.225	4.225	4.225	4.225	4.225	4.225	4.225	4.225	4.225	4.225	4.225	4.225	4.225	4.225	4.225	4.225	4.225	4.225	4.225	4.225	4.225	4.225	4.225	4.225	4.225	4.225	4.225	4.225	4.225	4.225	4.225	4.225	4.225	4.225
	4.55	4.55	4.55	4.55	4.55	4.55	4.55	4.55	4.55	4.55	4.55	4.55	4.55	4.55	4.55	4.55	4.55	4.55	4.55	4.55	4.55	4.55	4.55	4.55	4.55	4.55	4.55	4.55	4.55	4.55	4.55	4.55	4.55	4.55	4.55	4.55	4.55	4.55	4.55	4.55	4.55	4.55	4.55	4.55	4.55	4.55	4.55	4.55	4.55
	4.875	4.875	4.875	4.875	4.875	4.875	4.875	4.875	4.875	4.875	4.875	4.875	4.875	4.875	4.875	4.875	4.875	4.875	4.875	4.875	4.875	4.875	4.875	4.875	4.875	4.875	4.875	4.875	4.875	4.875	4.875	4.875	4.875	4.875	4.875	4.875	4.875	4.875	4.875	4.875	4.875	4.875	4.875	4.875	4.875	4.875	4.875	4.875	4.875
	5.2	5.2	5.2	5.2	5.2	5.2	5.2	5.2	5.2	5.2	5.2	5.2	5.2	5.2	5.2	5.2	5.2	5.2	5.2	5.2	5.2	5.2	5.2	5.2	5.2	5.2	5.2	5.2	5.2	5.2	5.2	5.2	5.2	5.2	5.2	5.2	5.2	5.2	5.2	5.2	5.2	5.2	5.2	5.2	5.2	5.2	5.2	5.2	5.2
	5.525	5.525	5.525	5.525	5.525	5.525	5.525	5.525	5.525	5.525	5.525	5.525	5.525	5.525	5.525	5.525	5.525	5.525	5.525	5.525	5.525	5.525	5.525	5.525	5.525	5.525	5.525	5.525	5.525	5.525	5.525	5.525	5.525	5.525	5.525	5.525	5.525	5.525	5.525	5.525	5.525	5.525	5.525	5.525	5.525	5.525	5.525	5.525	5.525
	5.85	5.85	5.85	5.85	5.85	5.85	5.85	5.85	5.85	5.85	5.85	5.85	5.85	5.85	5.85	5.85	5.85	5.85	5.85	5.85	5.85	5.85	5.85	5.85	5.85	5.85	5.85	5.85	5.85	5.85	5.85	5.85	5.85	5.85	5.85	5.85	5.85	5.85	5.85	5.85	5.85	5.85	5.85	5.85	5.85	5.85	5.85	5.85	5.85
	6.175	6.175	6.175	6.175	6.175	6.175	6.175	6.175	6.175	6.175	6.175	6.175	6.175	6.175	6.175	6.175	6.175	6.175	6.175	6.175	6.175	6.175	6.175	6.175	6.175	6.175	6.175	6.175	6.175	6.175	6.175	6.175	6.175	6.175	6.175	6.175	6.175	6.175	6.175	6.175	6.175	6.175	6.175	6.175	6.175	6.175	6.175	6.175	6.175
	6.5	6.5	6.5	6.5	6.5	6.5	6.5	6.5	6.5	6.5	6.5	6.5	6.5	6.5	6.5	6.5	6.5	6.5	6.5	6.5	6.5	6.5	6.5	6.5	6.5	6.5	6.5	6.5	6.5	6.5	6.5	6.5	6.5	6.5	6.5	6.5	6.5	6.5	6.5	6.5	6.5	6.5	6.5	6.5	6.5	6.5	6.5	6.5	6.5
	6.825	6.825	6.825	6.825	6.825	6.825	6.825	6.825	6.825	6.825	6.825	6.825	6.825	6.825	6.825	6.825	6.825	6.825	6.825	6.825	6.825	6.825	6.825	6.825	6.825	6.825	6.825	6.825	6.825	6.825	6.825	6.825	6.825	6.825	6.825	6.825	6.825	6.825	6.825	6.825	6.825	6.825	6.825	6.825	6.825	6.825	6.825	6.825	6.825
	7.15	7.15	7.15	7.15	7.15	7.15	7.15	7.15	7.15	7.15	7.15	7.15	7.15	7.15	7.15	7.15	7.15	7.15	7.15	7.15	7.15	7.15	7.15	7.15	7.15	7.15	7.15	7.15	7.15	7.15	7.15	7.15	7.15	7.15	7.15	7.15	7.15	7.15	7.15	7.15	7.15	7.15	7.15	7.15	7.15	7.15	7.15	7.15	7.15
	7.475	7.475	7.475	7.475	7.475	7.475	7.475	7.475	7.475	7.475	7.475	7.475	7.475	7.475	7.475	7.475	7.475	7.475	7.475	7.475	7.475	7.475	7.475	7.475	7.475	7.475	7.475	7.475	7.475	7.475	7.475	7.475	7.475	7.475	7.475	7.475	7.475	7.475	7.475	7.475	7.475	7.475	7.475	7.475	7.475	7.475	7.475	7.475	7.475
	7.8	7.8	7.8	7.8	7.8	7.8	7.8	7.8	7.8	7.8	7.8	7.8	7.8	7.8	7.8	7.8	7.8	7.8	7.8	7.8	7.8	7.8	7.8	7.8	7.8	7.8	7.8	7.8	7.8	7.8	7.8	7.8	7.8	7.8	7.8	7.8	7.8	7.8	7.8	7.8	7.8	7.8	7.8	7.8	7.8	7.8	7.8	7.8	7.8
	8.125	8.125	8.125	8.125	8.125	8.125	8.125	8.125	8.125	8.125	8.125	8.125	8.125	8.125	8.125	8.125	8.125	8.125	8.125	8.125	8.125	8.125	8.125	8.125	8.125	8.125	8.125	8.125	8.125	8.125	8.125	8.125	8.125	8.125	8.125	8.125	8.125	8.125	8.125	8.125	8.125	8.125	8.125	8.125	8.125	8.125	8.125	8.125	8.125
	8.45	8.45	8.45	8.45	8.45	8.45	8.45	8.45	8.45	8.45	8.45	8.45	8.45	8.45	8.45	8.45	8.45	8.45	8.45	8.45	8.45	8.45	8.45	8.45	8.45	8.45	8.45	8.45	8.45	8.45	8.45	8.45	8.45	8.45	8.45	8.45	8.45	8.45	8.45	8.45	8.45	8.45	8.45	8.45	8.45	8.45	8.45	8.45	8.45
	8.775	8.775	8.775	8.775	8.775	8.775	8.775	8.775	8.775	8.775	8.775	8.775	8.775	8.775	8.775	8.775	8.775	8.775	8.775	8.775	8.775	8.775	8.775	8.775	8.775	8.775	8.775	8.775	8.775	8.775	8.775	8.775	8.775	8.775	8.775	8.775	8.775	8.775	8.775	8.775	8.775	8.775	8.775	8.775	8.775	8.775	8.775	8.775	8.775
	9.1	9.1	9.1	9.1	9.1	9.1	9.1	9.1	9.1	9.1	9.1	9.1	9.1	9.1	9.1	9.1	9.1	9.1	9.1	9.1	9.1	9.1	9.1	9.1	9.1	9.1	9.1	9.1	9.1	9.1	9.1	9.1	9.1	9.1	9.1	9.1	9.1	9.1	9.1	9.1	9.1	9.1	9.1	9.1	9.1	9.1	9.1	9.1	9.1
	9.425	9.425	9.425	9.425	9.425	9.425	9.425	9.425	9.425	9.425	9.425	9.425	9.425	9.425	9.425	9.425	9.425	9.425	9.425	9.425	9.425	9.425	9.425	9.425	9.425	9.425	9.425	9.425	9.425	9.425	9.425	9.425	9.425	9.425	9.425	9.425	9.425	9.425	9.425	9.425	9.425	9.425	9.425	9.425	9.425	9.425	9.425	9.425	9.425
	9.75	9.75	9.75	9.75	9.75	9.75	9.75	9.75	9.75	9.75	9.75	9.75	9.75	9.75	9.75	9.75	9.75	9.75	9.75	9.75	9.75	9.75	9.75	9.75	9.75	9.75	9.75	9.75	9.75	9.75	9.75	9.75	9.75	9.75	9.75	9.75	9.75	9.75	9.75	9.75	9.75	9.75	9.75	9.75	9.75	9.75	9.75	9.75	9.75
	10.075	10.075	10.075	10.075	10.075	10.075	10.075	10.075	10.075	10.075	10.075	10.075	10.075	10.075	10.075	10.075	10.075	10.075	10.075	10.075	10.075	10.075	10.075	10.075	10.075	10.075	10.075	10.075	10.075	10.075	10.075	10.075	10.075	10.075	10.075	10.075	10.075	10.075	10.075	10.075	10.075	10.075	10.075	10.075	10.075	10.075	10.075	10.075	10.075
	10.4	10.4	10.4	10.4	10.4	10.4	10.4	10.4	10.4	10.4	10.4	10.4	10.4	10.4	10.4	10.4	10.4	10.4	10.4	10.4	10.4	10.4	10.4	10.4	10.4	10.4	10.4	10.4	10.4	10.4	10.4	10.4	10.4	10.4	10.4	10.4	10.4	10.4	10.4	10.4	10.4	10.4	10.4	10.4	10.4	10.4	10.4	10.4	10.4
	10.725	10.725	10.725	10.725	10.725	10.725	10.725	10.725	10.725	10.725	10.725	10.725	10.725	10.725	10.725	10.725	10.725	10.725	10.725	10.725	10.725	10.725	10.725	10.725	10.725	10.725	10.725	10.725	10.725	10.725	10.725	10.725	10.725	10.725	10.725	10.725	10.725	10.725	10.725	10.725	10.725	10.725	10.725	10.725	10.725	10.725	10.725	10.725	10.725
	11.05	11.05	11.05	11.05	11.05	11.05	11.05	11.05	11.05	11.05	11.05	11.05	11.05	11.05	11.05	11.05	11.05	11.05	11.05	11.05	11.05	11.05	11.05	11.05	11.05	11.05	11.05	11.05	11.05	11.05	11.05	11.05	11.05	11.05	11.05	11.05	11.05	11.05	11.05	11.05	11.05	11.05	11.05	11.05	11.05	11.05	11.05	11.05	11.05
	11.375	11.375	11.375	11.375	11.375	11.375	11.375	11.375	11.375	11.375	11.375	11.375	11.375	11.375	11.375	11.375	11.375	11.375	11.375	11.375	11.375	11.375	11.375	11.375	11.375	11.375	11.375	11.375	11.375	11.375	11.375	11.375	11.375	11.375	11.375	11.375	11.375	11.375	11.375	11.375	11.375	11.375	11.375	11.375	11.375	11.375	11.375	11.375	11.375
	11.7	11.7	11.7	11.7	11.7	11.7	11.7	11.7	11.7	11.7	11.7	11.7	11.7	11.7	11.7	11.7	11.7	11.7	11.7	11.7	11.7	11.7	11.7	11.7	11.7	11.7	11.7	11.7	11.7	11.7	11.7	11.7	11.7	11.7	11.7	11.7	11.7	11.7	11.7	11.7	11.7	11.7	11.7	11.7	11.7	11.7	11.7	11.7	11.7
	12.025	12.025	12.025	12.025	12.025	12.025	12.025	12.025	12.025	12.025	12.025	12.025	12.025	12.025	12.025	12.025	12.025	12.025	12.025	12.025	12.025	12.025	12.025	12.025	12.025	12.025	12.025	12.025	12.025	12.025	12.025	12.025	12.025	12.025	12.025	12.025	12.025	12.025	12.025	12.025	12.025	12.025	12.025	12.025	12.025	12.025	12.025	12.025	12.025
	12.35	12.35	12.35	12.35	12.35	12.35	12.35	12.35	12.35	12.35	12.35	12.35	12.35	12.35	12.35	12.35	12.35	12.35	12.35	12.35	12.35	12.35	12.35	12.35	12.35	12.35	12.35	12.35	12.35	12.35	12.35	12.35	12.35	12.35	12.35	12.35	12.35	12.35	12.35	12.35	12.35	12.35	12.35	12.35	12.35	12.35	12.35	12.35	12.35
	12.675	12.675	12.675	12.675	12.675	12.675	12.675	12.675	12.675	12.675	12.675	12.675	12.675	12.675	12.675	12.675	12.675	12.675	12.675	12.675	12.675	12.675	12.675	12.675	12.675	12.675	12.675	12.675	12.675	12.675	12.675	12.675	12.675	12.675	12.675	12.675	12.675	12.675	12.675	12.675	12.675	12.675	12.675	12.675	12.675	12.675	12.675	12.675	12.675
Free energy	6.21461	6.21461	6.21461	6.21461	6.21461	6.21461	6.21461	6.21461	6.21461	6.21461	6.21461	6.21461	6.21461	6.21461	6.21461	6.21461	6.21461	6.21461	6.21461	6.21461	6.21461	6.21461	6.21461	6.21461	6.21461	6.21461	6.21461	6.21461	6.21461	6.21461	6.21461	6.21461	6.21461	6.21461	6.21461	6.21461	6.21461	6.21461	6.21461	6.21461	6.21461	6.21461	6.21461	6.21461	6.21461	6.21461	6.21461	6.21461	6.21461
	6.21461	6.21461	6.21461	6.21461	6.21461	6.21461	6.21461	6.21461	6.21461	6.21461	6.21461	6.21461	6.21461	6.21461	6.21461	6.21461	6.21461	6.21461	6.21461	6.21461	6.21461	6.21461	6.21461	6.21461	6.21461	6.21461	6.21461	6.21461	6.21461	6.21461	6.21461	6.21461	6.21461	6.21461	6.21461	6.21461	6.21461	6.21461	6.21461	6.21461	6.21461	6.21461	6.21461	6.21461	6.21461	6.21461	6.21461	6.21461	6.21461
	6.21461	6.21461	6.21461	6.21461	6.21461	6.21461	6.21461	6.21461	6.21461	6.21461	6.21461	6.21461	6.21461	6.21461	6.21461	6.21461	6.21461	6.21461	6.21461	6.21461	6.21461	6.21461	6.21461	6.21461	6.21461	6.21461	6.21461	6.21461	6.21461	6.21461	6.21461	6.21461	6.21461	6.21461	6.21461	6.21461	6.21461	6.21461	6.21461	6.21461	6.21461	6.21461	6.21461	6.21461	6.21461	6.21461	6.21461	6.21461	6.21461
	6.21461	6.21461	6.21461	6.21461	6.21461	6.21461	6.21461	6.21461	6.21461	6.21461	6.21461	6.21461	6.21461	6.21461	6.21461	6.21461	6.21461	6.21461	6.21461	6.21461	6.21461	6.21461	6.21461	6.21461	6.21461	6.21461	6.21461	6.21461	6.21461	6.21461	6.21461	6.21461	6.21461	6.21461	6.21461	6.21461	6.21461	6.21461	6.21461	6.21461	6.21461	6.21461	6.21461	6.21461	6.21461	6.21461	6.21461	6.21461	6.21461
	6.21461	6.21461	6.21461	6.21461	6.21461	6.21461	6.21461	6.21461	6.21461	6.21461	6.21461	6.21461	6.21461	6.21461	6.21461	6.21461	6.21461	6.21461	6.21461	6.21461	6.21461	6.21461	6.21461	6.21461	6.21461	6.21461	6.21461	6.21461	6.21461	6.21461	6.21461	6.21461	6.21461	6.21461	6.21461	6.21461	6.21461	6.21461	6.21461	6.21461	6.21461	6.21461	6.21461	6.21461	6.21461	6.21461	6.21461	6.21461	6.21461
	6.21461	6.21461	6.21461	6.21461	6.21461	6.21461	6.21461	6.21461	6.21461	6.21461	6.21461	6.21461	6.21461	6.21461	6.21461	6.21461	6.21461	6.21461	6.21461	6.21461	6.21461	6.21461	6.21461	6.21461	6.21461	6.21461	6.21461	6.21461	6.21461	6.21461	6.21461	6.21461	6.21461	6.21461	6.21461	6.21461	6.21461	6.21461	6.21461	6.21461	6.21461	6.21461	6.21461	6.21461	6.21461	6.21461	6.21461	6.21461	6.21461
	6.21461	6.21461	6.21461	6.21461	6.21461	6.21461	6.21461	6.21461	6.21461	6.21461	6.21461	6.21461	6.21461	6.21461	6.21461	6.21461	6.21461	6.21461	6.21461	6.21461	6.21461	6.21461	6.21461	6.21461	6.21461	6.21461	6.21461	6.21461	6.21461	6.21461	6.21461	6.21461	6.21461	6.21461	6.21461	6.21461	6.21461	6.21461	6.21461	6.21461	6.21461	6.21461	6.21461	6.21461	6.21461	6.21461	6.21461	6.21461	6.21461
	6.21461	6.21461	6.21461	6.21461	6.21461	6.21461	6.21461	6.21461	6.21461	6.21461	6.21461	6.21461	6.21461	6.21461	6.21461	6.21461	6.21461	6.21461	6.21461	6.21461	6.21461	6.21461	6.21461	6.21461	6.21461	6.21461	6.21461	6.21461	6.21461	6.21461	6.21461	6.21461	6.21461	6.21461	6.21461	6.21461	6.21461	6.21461	6.21461	6.21461	6.21461	6.21461	6.21461	6.21461	6.21461	6.21461	6.21461	6.21461	6.21461
	6.21461	6.21461	6.21461	6.21461	6.21461	6.21461	6.21461	6.21461	6.21461	6.21461	6.21461	6.21461	6.21461	6.21461	6.21461	6.21461	6.21461	6.21461	6.21461	6.21461	6.21461	6.21461	6.21461	6.21461	6.21461	6.21461	6.21461	6.21461	6.21461	6.21461	6.21461	6.21461	6.21461	6.21461	6.21461	6.21461	6.21461	6.21461	6.21461	6.21461	6.21461	6.21461	6.21461	6.21461	6.21461	6.21461	6.21461	6.21461	6.21461
	6.21461	6.21461	6.21461	6.21461	6.21461	6.21461	6.21461	6.21461	6.21461	6.21461	6.21461	6.21461	6.21461	6.21461	6.21461	6.21461	6.21461	6.21461	6.21461	6.21461	6.21461	6.21461	6.21461	6.21461	6.21461	6.21461	6.21461	6.21461	6.21461	6.21461	6.21461	6.21461	6.21461	6.21461	6.16579	6.21461	6.21461	6.21461	6.21461	6.21461	6.21461	6.21461	6.21461	6.21461	6.21461	6.21461	6.21461	6.21461	6.21461
	6.21461	6.21461	6.21461	6.21461	6.21461	6.21461	6.21461	6.21461	6.21461	6.21461	6.21461	6.21461	6.21461	6.21461	6.21461	6.21461	6.21461	6.21461	6.21461	6.21461	6.21461	6.21461	6.21461	6.21461	6.21461	6.21461	6.21461	6.21461	6.21461	6.21461	6.21461	6.21461	6.21461	6.21461	6.21461	6.21461	6.21461	6.21461	6.21461	6.21461	6.21461	6.21461	6.21461	6.21461	6.21461	6.21461	6.21461	6.21461	6.21461
	6.21461	6.21461	6.21461	6.21461	6.21461	6.21461	6.21461	6.21461	6.21461	6.21461	6.21461	6.21461	6.21461	6.21461	6.21461	6.21461	6.21461	6.21461	6.21461	6.21461	6.21461	6.21461	6.21461	6.21461	6.21461	6.21461	6.21461	6.21461	6.21461	6.21461	6.21461	6.21461	6.21461	6.21461	6.21461	6.21461	6.21461	6.16579	6.21461	6.21461	6.21461	6.21461	6.21461	6.21461	6.21461	6.16579	6.21461	6.21461	6.21461
	6.21461	6.21461	6.21461	6.21461	6.21461	6.21461	6.21461	6.21461	6.21461	6.21461	6.21461	6.21461	6.21461	6.21461	6.21461	6.21461	6.21461	6.21461	6.21461	6.21461	6.21461	6.21461	6.21461	6.21461	6.21461	6.21461	6.21461	6.21461	6.21461	6.21461	6.21461	6.21461	6.21461	6.21461	6.21461	6.21461	6.21461	6.21461	6.21461	6.21461	6.21461	6.21461	6.21461	6.21461	6.21461	6.21461	6.21461	6.21461	6.21461
	6.21461	6.21461	6.21461	6.21461	6.21461	6.21461	6.21461	6.21461	6.21461	6.21461	6.21461	6.21461	6.21461	6.21461	6.21461	6.21461	6.21461	6.21461	6.21461	6.21461	6.21461	6.21461	6.21461	6.21461	6.21461	6.21461	6.21461	6.21461	6.21461	6.21461	6.21461	6.21461	6.21461	6.21461	6.21461	6.21461	6.16579	6.16579	6.21461	6.21461	6.16579	6.21461	6.21461	6.16579	6.21461	6.16579	6.21461	6.21461	6.21461
	6.21461	6.21461	6.21461	6.21461	6.21461	6.21461	6.21461	6.21461	6.21461	6.21461	6.21461	6.21461	6.21461	6.21461	6.21461	6.21461	6.21461	6.21461	6.21461	6.21461	6.21461	6.21461	6.21461	6.21461	6.21461	6.21461	6.21461	6.21461	6.21461	6.21461	6.21461	6.16579	6.21461	6.21461	6.11924	6.16579	6.11924	6.21461	6.16579	6.16579	6.21461	6.21461	6.16579	6.16579	6.21461	6.21461	6.21461	6.21461	6.16579
	6.21461	6.21461	6.21461	6.21461	6.21461	6.21461	6.21461	6.21461	6.21461	6.21461	6.21461	6.21461	6.21461	6.21461	6.21461	6.21461	6.21461	6.21461	6.21461	6.21461	6.21461	6.21461	6.21461	6.21461	6.21461	6.21461	6.21461	6.21461	6.21461	6.21461	6.21461	6.21461	6.16579	6.21461	6.16579	6.16579	6.16579	6.11924	6.07477	6.16579	6.21461	6.07477	6.21461	6.21461	6.16579	6.07477	6.21461	6.16579	6.03219
	6.21461	6.21461	6.21461	6.21461	6.21461	6.21461	6.21461	6.21461	6.21461	6.21461	6.21461	6.21461	6.21461	6.21461	6.21461	6.21461	6.21461	6.21461	6.21461	6.21461	6.21461	6.21461	6.21461	6.21461	6.11924	6.21461	6.11924	6.16579	6.16579	6.16579	6.16579	6.16579	6.11924	6.16579	6.21461	5.87796	6.16579	6.07477	6.16579	6.07477	6.03219	6.03219	6.21461	6.21461	6.16579	6.07477	6.21461	6.11924	6.16579
	6.21461	6.21461	6.21461	6.21461	6.21461	6.21461	6.21461	6.21461	6.21461	6.21461	6.21461	6.21461	6.21461	6.21461	6.21461	6.21461	6.21461	6.21461	6.21461	6.21461	6.21461	6.21461	6.21461	6.21461	6.21461	6.21461	6.21461	6.21461	6.16579	6.16579	6.16579	6.07477	5.99134	6.07477	6.07477	6.11924	6.07477	5.95211	6.03219	5.99134	6.16579	6.03219	6.03219	6.07477	6.07477	6.11924	6.11924	6.11924	6.16579
	6.21461	6.21461	6.21461	6.21461	6.21461	6.21461	6.21461	6.21461	6.21461	6.21461	6.21461	6.21461	6.21461	6.21461	6.21461	6.21461	6.21461	6.21461	6.21461	6.21461	6.21461	6.21461	6.21461	6.21461	6.16579	6.16579	6.11924	5.99134	6.16579	6.21461	5.95211	6.16579	6.07477	6.11924	6.07477	5.74438	5.95211	5.99134	5.99134	6.16579	5.99134	5.87796	5.95211	6.07477	5.91435	6.11924	6.11924	6.21461	6.16579
	6.21461	6.21461	6.21461	6.21461	6.21461	6.21461	6.21461	6.21461	6.21461	6.21461	6.21461	6.21461	6.21461	6.21461	6.21461	6.21461	6.21461	6.21461	6.21461	6.21461	6.16579	6.21461	6.21461	6.21461	6.21461	6.21461	6.03219	6.07477	6.11924	6.03219	6.03219	5.87796	5.91435	6.03219	5.95211	5.99134	5.99134	5.91435	5.87796	6.07477	5.99134	5.95211	5.99134	5.87796	5.77614	5.91435	6.03219	6.11924	6.11924
	6.21461	6.21461	6.21461	6.21461	6.21461	6.21461	6.21461	6.21461	6.21461	6.21461	6.21461	6.21461	6.21461	6.21461	6.21461	6.21461	6.21461	6.21461	6.21461	6.21461	6.16579	6.16579	6.16579	6.07477	6.11924	6.11924	6.16579	6.16579	5.91435	6.03219	6.03219	6.07477	5.91435	5.87796	5.99134	5.99134	6.03219	5.99134	5.95211	6.07477	5.91435	5.95211	6.11924	5.77614	5.95211	6.07477	6.07477	6.07477	5.80894
	6.21461	6.21461	6.21461	6.21461	6.21461	6.21461	6.21461	6.21461	6.21461	6.21461	6.21461	6.21461	6.21461	6.21461	6.21461	6.21461	6.21461	6.21461	6.21461	6.21461	6.16579	6.21461	6.21461	6.16579	6.03219	6.03219	6.07477	6.11924	5.87796	6.03219	6.11924	5.95211	5.87796	5.95211	5.77614	5.84286	5.80894	5.84286	5.95211	5.91435	5.91435	5.91435	5.87796	5.95211	5.77614	5.95211	5.91435	5.74438	5.87796
	6.21461	6.21461	6.21461	6.21461	6.21461	6.21461	6.21461	6.21461	6.21461	6.21461	6.21461	6.21461	6.21461	6.21461	6.21461	6.21461	6.21461	6.21461	6.21461	6.21461	6.11924	6.16579	6.07477	6.11924	6.11924	5.99134	6.03219	5.99134	5.84286	5.87796	5.95211	5.87796	5.80894	5.84286	5.91435	5.84286	6.11924	5.91435	5.91435	5.87796	5.91435	5.91435	5.87796	6.03219	5.95211	5.95211	5.95211	5.91435	5.99134
	6.21461	6.21461	6.21461	6.21461	6.21461	6.21461	6.21461	6.21461	6.21461	6.21461	6.21461	6.21461	6.21461	6.21461	6.21461	6.21461	6.21461	6.16579	6.21461	6.16579	6.16579	6.07477	6.16579	6.11924	5.95211	5.80894	5.84286	5.84286	5.95211	5.74438	6.11924	5.91435	6.03219	6.07477	5.77614	5.91435	6.03219	6.07477	5.87796	5.87796	5.84286	6.07477	5.95211	5.91435	5.95211	5.91435	5.80894	5.87796	5.95211
	6.21461	6.21461	6.21461	6.21461	6.21461	6.21461	6.21461	6.21461	6.21461	6.21461	6.21461	6.21461	6.21461	6.21461	6.21461	6.16579	6.21461	6.21461	6.21461	6.11924	6.16579	6.07477	5.99134	5.95211	5.99134	5.84286	5.95211	5.80894	5.7136	5.77614	6.03219	5.74438	5.74438	6.16579	6.03219	5.95211	5.87796	6.07477	5.80894	5.77614	5.91435	5.87796	6.03219	5.74438	5.84286	5.99134	5.84286	5.87796	5.95211
	6.21461	6.21461	6.21461	6.21461	6.21461	6.21461	6.21461	6.21461	6.21461	6.21461	6.21461	6.21461	6.21461	6.21461	6.21461	6.21461	6.21461	6.21461	6.21461	5.99134	6.07477	5.84286	5.77614	6.03219	5.91435	5.99134	5.95211	5.87796	5.80894	5.95211	5.62655	5.87796	5.87796	5.74438	6.03219	5.84286	6.03219	5.95211	5.91435	5.87796	5.84286	5.95211	5.84286	6.07477	5.87796	6.07477	5.91435	5.77614	6.03219
	6.21461	6.21461	6.21461	6.21461	6.21461	6.21461	6.21461	6.21461	6.21461	6.21461	6.21461	6.21461	6.21461	6.21461	6.21461	6.21461	6.21461	6.16579	6.21461	6.16579	6.07477	5.99134	6.03219	5.99134	5.84286	5.84286	5.99134	5.91435	5.80894	5.95211	5.74438	5.7136	5.77614	5.84286	5.84286	5.99134	5.87796	6.03219	6.03219	5.99134	6.03219	5.95211	6.07477	5.95211	5.95211	6.07477	5.80894	6.16579	5.91435
	6.21461	6.21461	6.21461	6.21461	6.21461	6.21461	6.21461	6.21461	6.21461	6.21461	6.21461	6.16579	6.21461	6.21461	6.21461	6.16579	6.21461	6.21461	6.07477	6.11924	6.03219	6.07477	5.91435	5.95211	5.87796	5.65474	5.95211	5.87796	5.84286	5.80894	5.84286	6.03219	6.07477	5.99134	6.07477	5.91435	6.03219	5.87796	5.99134	5.91435	5.99134	5.99134	6.11924	5.95211	6.03219	5.84286	5.95211	6.03219	5.80894
	6.21461	6.21461	6.21461	6.21461	6.21461	6.21461	6.21461	6.21461	6.21461	6.21461	6.21461	6.21461	6.21461	6.21461	6.21461	6.21461	6.21461	6.11924	6.11924	6.07477	5.99134	5.7136	5.84286	5.91435	5.77614	5.84286	5.84286	5.84286	5.91435	5.87796	5.99134	5.84286	5.91435	5.95211	5.84286	5.91435	5.87796	6.07477	5.91435	6.07477	5.91435	6.03219	6.03219	5.91435	5.95211	5.95211	5.87796	6.03219	5.99134
	6.21461	6.21461	6.21461	6.21461	6.21461	6.21461	6.21461	6.21461	6.21461	6.21461	6.21461	6.21461	6.21461	6.21461	6.21461	6.21461	6.07477	6.16579	6.07477	5.99134	6.03219	5.95211	5.99134	5.77614	5.80894	5.87796	5.74438	5.57247	5.87796	5.77614	5.77614	5.91435	5.99134	5.99134	5.95211	5.95211	6.16579	5.99134	5.99134	5.99134	6.07477	5.91435	6.03219	5.87796	6.21461	6.03219	5.84286	5.99134	5.99134
	6.21461	6.21461	6.21461	6.21461	6.21461	6.21461	6.21461	6.21461	6.21461	6.21461	6.21461	6.21461	6.21461	6.16579	6.21461	6.21461	6.07477	5.95211	6.11924	5.95211	5.99134	5.95211	5.95211	5.7136	5.91435	5.87796	5.95211	5.84286	5.91435	5.84286	5.91435	5.99134	5.99134	6.03219	6.07477	6.07477	5.99134	6.03219	6.03219	5.84286	5.77614	6.03219	6.11924	5.99134	6.07477	6.07477	6.11924	5.95211	6.03219
	6.21461	6.21461	6.21461	6.21461	6.21461	6.21461	6.21461	6.21461	6.21461	6.21461	6.21461	6.21461	6.21461	6.21461	6.21461	6.11924	6.11924	6.11924	5.91435	6.03219	5.84286	5.74438	5.84286	5.74438	5.65474	5.7136	5.68373	5.99134	5.77614	6.16579	6.03219	5.91435	6.11924	5.80894	6.07477	5.87796	5.99134	6.11924	5.95211	6.07477	5.99134	5.95211	6.07477	6.11924	6.03219	6.21461	5.95211	6.11924	6.03219
	6.21461	6.21461	6.21461	6.21461	6.21461	6.21461	6.21461	6.21461	6.21461	6.21461	6.21461	6.21461	6.21461	6.21461	6.21461	6.16579	6.16579	6.11924	5.91435	6.07477	5.99134	5.91435	5.80894	5.7136	6.03219	5.80894	5.87796	5.95211	6.03219	6.03219	5.84286	6.03219	5.87796	5.91435	5.91435	6.03219	6.03219	6.07477	6.21461	6.21461	6.11924	5.99134	6.11924	6.07477	6.03219	6.03219	6.03219	6.11924	6.03219
	6.21461	6.21461	6.21461	6.21461	6.21461	6.21461	6.21461	6.21461	6.21461	6.21461	6.21461	6.21461	6.21461	6.11924	6.21461	6.11924	6.07477	6.11924	5.99134	5.77614	5.62655	5.87796	5.77614	5.7136	5.91435	5.80894	5.80894	6.07477	6.03219	5.95211	6.03219	6.11924	6.21461	6.11924	6.16579	5.87796	6.03219	6.11924	5.95211	6.11924	6.07477	6.07477	6.11924	6.07477	5.95211	6.03219	6.03219	6.16579	6.21461
	6.21461	6.21461	6.21461	6.21461	6.21461	6.21461	6.21461	6.21461	6.21461	6.21461	6.21461	6.21461	6.21461	6.21461	6.16579	6.07477	6.11924	5.91435	5.80894	5.99134	5.80894	5.80894	5.80894	5.87796	5.65474	5.91435	5.87796	5.87796	5.77614	6.03219	6.07477	5.99134	5.91435	6.11924	6.07477	6.03219	6.07477	6.03219	6.16579	6.07477	5.99134	5.95211	6.03219	6.03219	6.07477	6.03219	6.07477	6.16579	5.87796
	6.21461	6.21461	6.21461	6.21461	6.21461	6.21461	6.21461	6.21461	6.21461	6.21461	6.21461	6.21461	6.21461	6.16579	6.16579	6.16579	5.87796	5.91435	5.95211	6.07477	5.80894	5.80894	5.74438	5.7136	5.99134	5.74438	5.99134	5.99134	6.16579	5.77614	6.07477	6.07477	5.99134	6.07477	5.91435	6.21461	6.03219	5.99134	5.87796	6.11924	5.95211	5.95211	6.11924	6.16579	5.91435	6.03219	5.95211	5.99134	6.03219
	6.21461	6.21461	6.21461	6.21461	6.21461	6.21461	6.21461	6.21461	6.21461	6.21461	6.21461	6.21461	6.21461	6.07477	6.11924	5.99134	6.16579	5.87796	6.03219	5.95211	5.99134	5.77614	5.99134	5.87796	5.74438	5.91435	6.03219	5.91435	5.95211	6.03219	6.07477	6.11924	5.91435	5.99134	5.99134	6.11924	5.91435	5.91435	6.11924	6.07477	6.03219	6.03219	6.03219	6.11924	6.03219	6.16579	6.03219	6.11924	6.07477
	6.21461	6.21461	6.21461	6.21461	6.21461	6.21461	6.21461	6.21461	6.21461	6.21461	6.21461	6.21461	6.21461	6.21461	6.21461	6.07477	6.16579	5.95211	5.95211	5.87796	5.74438	5.7136	5.77614	5.84286	5.74438	5.91435	5.74438	5.87796	6.07477	6.07477	5.99134	6.07477	6.07477	6.07477	5.99134	5.99134	6.21461	6.11924	6.03219	6.11924	6.07477	6.11924	6.07477	6.11924	6.11924	5.99134	6.11924	6.03219	6.03219
	6.21461	6.21461	6.21461	6.21461	6.21461	6.21461	6.21461	6.21461	6.21461	6.21461	6.21461	6.21461	6.21461	6.21461	6.11924	6.21461	6.11924	5.99134	5.99134	5.99134	5.99134	5.7136	5.87796	5.87796	5.95211	5.95211	5.87796	5.99134	6.07477	6.07477	6.03219	6.11924	6.07477	6.07477	6.11924	6.03219	5.99134	6.11924	5.99134	6.07477	5.99134	5.95211	6.11924	6.03219	6.07477	5.91435	6.07477	6.11924	6.07477
	6.21461	6.21461	6.21461	6.21461	6.21461	6.21461	6.21461	6.21461	6.21461	6.21461	6.21461	6.21461	6.21461	6.21461	6.11924	6.11924	5.91435	5.91435	5.99134	5.77614	6.03219	5.91435	5.80894	5.99134	5.84286	5.87796	6.07477	5.99134	6.11924	6.03219	5.87796	5.99134	6.03219	6.21461	6.03219	6.16579	6.07477	6.11924	6.07477	6.07477	5.99134	6.11924	6.21461	6.21461	6.11924	6.07477	5.95211	5.99134	5.99134
	6.21461	6.21461	6.21461	6.21461	6.21461	6.21461	6.21461	6.21461	6.21461	6.21461	6.21461	6.21461	6.21461	6.21461	6.16579	6.16579	6.11924	5.99134	5.77614	5.80894	5.84286	5.91435	6.16579	5.87796	5.80894	6.07477	5.99134	6.07477	5.84286	5.91435	5.99134	6.07477	6.16579	6.07477	5.95211	6.16579	6.07477	6.07477	6.07477	5.87796	5.99134	6.16579	6.11924	6.07477	5.99134	6.16579	5.99134	6.11924	6.03219
	6.21461	6.21461	6.21461	6.21461	6.21461	6.21461	6.21461	6.21461	6.21461	6.21461	6.21461	6.16579	6.21461	6.21461	6.21461	6.11924	6.03219	5.87796	5.91435	5.74438	5.87796	5.91435	5.74438	6.07477	5.99134	5.84286	5.95211	6.03219	6.03219	5.99134	6.07477	5.87796	6.03219	6.11924	6.16579	5.95211	6.07477	5.87796	6.16579	6.03219	6.03219	6.21461	6.07477	6.11924	6.11924	6.07477	6.07477	6.03219	6.03219
	6.21461	6.21461	6.21461	6.21461	6.21461	6.21461	6.21461	6.21461	6.21461	6.21461	6.21461	6.21461	6.21461	6.21461	6.16579	6.07477	6.16579	5.91435	5.99134	5.95211	5.91435	5.87796	5.7136	5.91435	5.95211	5.87796	5.95211	6.03219	5.87796	6.03219	6.16579	6.11924	5.87796	5.99134	6.07477	6.16579	6.11924	6.03219	6.07477	6.07477	5.84286	6.07477	6.11924	6.16579	6.07477	5.99134	6.11924	6.07477	6.21461
	6.21461	6.21461	6.21461	6.21461	6.21461	6.21461	6.21461	6.21461	6.21461	6.21461	6.21461	6.21461	6.21461	6.21461	6.21461	6.16579	5.99134	5.99134	5.91435	5.65474	5.74438	5.87796	5.84286	5.77614	5.91435	6.03219	6.03219	6.07477	6.11924	5.99134	6.03219	5.95211	6.07477	5.91435	6.03219	6.07477	5.95211	5.80894	6.11924	6.07477	6.03219	6.07477	5.87796	5.99134	6.16579	6.16579	6.16579	6.11924	6.16579
	6.21461	6.21461	6.21461	6.21461	6.21461	6.21461	6.21461	6.21461	6.21461	6.21461	6.21461	6.21461	6.21461	6.21461	6.07477	6.03219	6.07477	6.03219	5.77614	5.84286	5.87796	5.84286	5.80894	5.87796	5.77614	6.03219	5.99134	5.99134	6.11924	6.16579	6.03219	6.16579	6.03219	5.95211	6.11924	6.11924	5.99134	6.03219	6.03219	6.03219	6.03219	6.03219	6.07477	5.95211	6.11924	5.99134	6.07477	6.03219	6.07477
	6.21461	6.21461	6.21461	6.21461	6.21461	6.21461	6.21461	6.21461	6.21461	6.21461	6.16579	6.21461	6.21461	6.21461	6.21461	6.21461	6.21461	6.11924	6.03219	5.84286	5.77614	5.91435	6.03219	5.95211	5.87796	6.03219	6.07477	5.99134	5.91435	6.16579	6.07477	6.03219	6.07477	6.07477	6.16579	6.11924	6.16579	6.16579	6.03219	6.07477	6.07477	6.16579	6.03219	6.11924	6.16579	6.07477	5.99134	6.07477	6.11924
	6.21461	6.21461	6.21461	6.21461	6.21461	6.21461	6.21461	6.21461	6.21461	6.21461	6.21461	6.21461	6.21461	6.21461	6.21461	6.21461	5.95211	6.07477	6.16579	5.84286	5.65474	5.91435	5.80894	5.59915	5.84286	5.87796	5.91435	5.91435	5.99134	5.87796	6.11924	6.07477	6.11924	6.21461	6.11924	6.07477	6.07477	6.07477	6.11924	6.21461	6.11924	6.07477	5.95211	6.16579	6.11924	5.99134	6.07477	6.03219	6.03219
	6.21461	6.21461	6.21461	6.21461	6.21461	6.21461	6.21461	6.21461	6.21461	6.21461	6.21461	6.21461	6.21461	6.21461	6.11924	6.21461	6.16579	6.03219	5.95211	5.95211	6.03219	5.77614	5.7136	6.03219	5.95211	5.87796	5.91435	5.95211	5.99134	5.99134	6.11924	6.03219	6.07477	6.11924	6.07477	6.11924	6.16579	5.99134	6.11924	6.03219	6.07477	6.21461	5.99134	6.03219	6.16579	6.21461	5.95211	6.11924	6.11924
	6.21461	6.21461	6.21461	6.21461	6.21461	6.21461	6.21461	6.21461	6.21461	6.21461	6.21461	6.21461	6.21461	6.21461	6.21461	6.11924	6.11924	5.95211	5.99134	5.80894	5.87796	5.84286	5.95211	6.03219	5.95211	6.03219	5.87796	5.80894	6.03219	5.91435	6.03219	5.95211	6.03219	6.11924	6.16579	6.11924	5.99134	6.16579	6.16579	6.16579	6.16579	6.16579	6.16579	6.21461	5.99134	6.16579	6.11924	5.99134	6.07477
	6.21461	6.21461	6.21461	6.21461	6.21461	6.21461	6.21461	6.21461	6.21461	6.21461	6.21461	6.21461	6.21461	6.16579	6.21461	6.21461	6.11924	6.07477	6.07477	5.80894	5.99134	5.77614	5.80894	6.07477	5.77614	5.87796	5.77614	5.95211	5.99134	6.11924	6.03219	5.99134	5.95211	6.03219	5.99134	6.07477	6.11924	5.99134	6.11924	6.07477	6.03219	6.11924	6.07477	6.11924	6.07477	6.21461	6.07477	6.16579	6.03219
	6.21461	6.21461	6.21461	6.21461	6.21461	6.21461	6.21461	6.21461	6.21461	6.21461	6.21461	6.21461	6.21461	6.21461	6.21461	6.21461	6.11924	6.07477	6.03219	6.07477	6.03219	5.77614	5.99134	5.80894	5.80894	5.84286	5.87796	5.87796	5.91435	5.95211	5.99134	5.99134	5.95211	6.11924	5.87796	6.16579	5.95211	6.03219	6.11924	6.11924	6.16579	6.11924	6.16579	6.11924	6.07477	6.11924	6.16579	5.99134	6.11924
	6.21461	6.21461	6.21461	6.21461	6.21461	6.21461	6.21461	6.21461	6.21461	6.21461	6.21461	6.21461	6.21461	6.21461	6.16579	6.21461	6.16579	6.07477	6.03219	6.07477	5.91435	5.91435	5.87796	5.95211	5.80894	5.77614	5.74438	5.95211	5.87796	5.91435	5.99134	5.91435	5.95211	6.21461	6.11924	6.03219	6.11924	6.03219	5.91435	6.11924	6.11924	6.11924	6.07477	6.21461	6.07477	6.03219	6.03219	6.03219	6.07477
	6.21461	6.21461	6.21461	6.21461	6.21461	6.21461	6.21461	6.21461	6.21461	6.21461	6.21461	6.21461	6.21461	6.21461	6.21461	6.16579	6.21461	6.21461	6.16579	6.16579	6.07477	5.84286	5.95211	5.87796	5.95211	5.7136	5.87796	5.95211	5.80894	5.84286	5.91435	5.95211	5.91435	5.95211	6.11924	6.07477	6.03219	6.16579	6.07477	6.03219	6.03219	6.16579	6.03219	6.07477	6.03219	6.11924	6.07477	6.21461	6.16579
	6.21461	6.21461	6.21461	6.21461	6.21461	6.21461	6.21461	6.21461	6.21461	6.21461	6.21461	6.21461	6.21461	6.21461	6.21461	6.21461	6.16579	6.16579	6.11924	6.11924	5.99134	6.07477	5.99134	5.95211	5.84286	5.99134	5.87796	5.84286	5.77614	5.91435	5.84286	6.03219	6.07477	6.07477	6.16579	6.07477	6.07477	6.07477	6.07477	5.87796	6.11924	5.99134	6.16579	5.99134	6.07477	6.07477	6.07477	5.91435	5.95211
	6.21461	6.21461	6.21461	6.21461	6.21461	6.21461	6.21461	6.21461	6.21461	6.21461	6.21461	6.21461	6.21461	6.21461	6.21461	6.21461	6.16579	6.11924	6.16579	6.11924	6.07477	6.07477	5.80894	5.91435	5.84286	5.91435	5.80894	5.87796	5.87796	5.99134	5.80894	5.99134	5.91435	6.03219	6.07477	5.95211	5.87796	6.21461	6.03219	6.07477	6.03219	6.07477	5.99134	6.11924	6.07477	6.03219	5.95211	6.16579	6.11924
	6.21461	6.21461	6.21461	6.21461	6.21461	6.21461	6.21461	6.21461	6.21461	6.21461	6.21461	6.21461	6.21461	6.21461	6.21461	6.16579	6.21461	6.16579	6.21461	6.16579	6.07477	5.99134	6.03219	6.07477	5.80894	5.99134	6.03219	5.84286	5.99134	5.95211	5.87796	5.84286	5.95211	6.03219	6.03219	5.99134	5.91435	5.99134	5.95211	6.03219	5.91435	6.11924	6.21461	5.95211	5.95211	5.99134	5.99134	5.99134	5.99134
	6.21461	6.21461	6.21461	6.21461	6.21461	6.21461	6.21461	6.21461	6.21461	6.21461	6.21461	6.21461	6.21461	6.21461	6.21461	6.21461	6.21461	6.21461	6.21461	6.21461	6.21461	6.11924	6.11924	5.95211	6.07477	5.91435	6.03219	5.87796	5.80894	5.84286	5.91435	5.91435	6.03219	5.91435	5.87796	5.77614	5.95211	5.99134	5.91435	5.99134	5.95211	6.07477	5.99134	6.07477	5.87796	5.87796	5.99134	5.95211	6.11924
	6.21461	6.21461	6.21461	6.21461	6.21461	6.21461	6.21461	6.21461	6.21461	6.21461	6.21461	6.21461	6.21461	6.21461	6.21461	6.21461	6.21461	6.21461	6.21461	6.16579	6.21461	6.11924	6.03219	6.11924	6.16579	6.07477	6.11924	5.91435	5.99134	5.77614	5.87796	5.95211	6.03219	5.91435	5.91435	5.74438	5.91435	5.99134	5.80894	5.99134	5.91435	5.87796	6.11924	6.03219	5.91435	6.07477	5.99134	5.99134	6.07477
	6.21461	6.21461	6.21461	6.21461	6.21461	6.21461	6.21461	6.21461	6.21461	6.21461	6.21461	6.21461	6.21461	6.21461	6.21461	6.21461	6.21461	6.21461	6.21461	6.21461	6.21461	6.21461	6.11924	6.16579	6.11924	6.03219	5.95211	5.99134	5.99134	5.99134	6.07477	5.95211	5.87796	5.91435	5.87796	5.95211	5.84286	5.99134	5.91435	5.99134	5.99134	5.95211	5.95211	5.74438	5.91435	6.03219	6.03219	5.91435	5.84286
	6.21461	6.21461	6.21461	6.21461	6.21461	6.21461	6.21461	6.21461	6.21461	6.21461	6.21461	6.21461	6.21461	6.21461	6.21461	6.21461	6.21461	6.21461	6.21461	6.21461	6.21461	6.16579	6.21461	6.21461	6.11924	6.16579	6.16579	6.11924	6.03219	6.07477	5.95211	5.91435	5.84286	6.11924	5.77614	5.99134	5.84286	5.95211	5.87796	5.87796	5.99134	6.11924	5.91435	6.03219	6.11924	6.07477	6.11924	6.07477	6.07477
	6.21461	6.21461	6.21461	6.21461	6.21461	6.21461	6.21461	6.21461	6.21461	6.21461	6.21461	6.21461	6.21461	6.21461	6.21461	6.21461	6.21461	6.21461	6.21461	6.21461	6.21461	6.21461	6.16579	6.21461	6.21461	6.11924	6.11924	6.03219	6.07477	6.03219	6.03219	6.03219	5.95211	6.11924	5.91435	5.95211	6.03219	5.99134	5.84286	5.95211	6.11924	6.11924	6.07477	6.11924	5.91435	6.11924	6.11924	5.99134	6.16579
	6.21461	6.21461	6.21461	6.21461	6.21461	6.21461	6.21461	6.21461	6.21461	6.21461	6.21461	6.21461	6.21461	6.21461	6.21461	6.21461	6.21461	6.21461	6.21461	6.21461	6.21461	6.16579	6.21461	6.21461	6.16579	6.16579	6.16579	6.21461	6.07477	6.21461	6.16579	5.87796	6.21461	6.11924	5.95211	6.11924	6.07477	6.03219	5.91435	5.91435	5.95211	6.11924	6.16579	6.07477	6.11924	6.07477	6.03219	6.11924	6.16579
	6.21461	6.21461	6.21461	6.21461	6.21461	6.21461	6.21461	6.21461	6.21461	6.21461	6.21461	6.21461	6.21461	6.21461	6.21461	6.21461	6.21461	6.21461	6.21461	6.21461	6.21461	6.21461	6.21461	6.21461	6.21461	6.16579	6.21461	6.21461	6.03219	6.16579	5.99134	6.16579	6.16579	6.16579	6.11924	6.11924	6.21461	6.11924	6.11924	5.95211	6.11924	6.16579	6.07477	6.03219	6.21461	6.11924	6.11924	6.11924	6.21461
	6.21461	6.21461	6.21461	6.21461	6.21461	6.21461	6.21461	6.21461	6.21461	6.21461	6.21461	6.21461	6.21461	6.21461	6.21461	6.21461	6.21461	6.21461	6.21461	6.21461	6.21461	6.21461	6.21461	6.21461	6.21461	6.21461	6.16579	6.21461	6.21461	6.07477	6.21461	6.16579	6.11924	6.16579	6.16579	6.16579	6.11924	6.07477	6.16579	6.11924	6.16579	6.11924	6.07477	6.03219	6.11924	6.16579	6.21461	6.16579	6.16579
	6.21461	6.21461	6.21461	6.21461	6.21461	6.21461	6.21461	6.21461	6.21461	6.21461	6.21461	6.21461	6.21461	6.21461	6.21461	6.21461	6.21461	6.21461	6.21461	6.21461	6.21461	6.21461	6.21461	6.21461	6.21461	6.21461	6.16579	6.21461	6.21461	6.11924	6.16579	6.16579	6.16579	6.16579	6.21461	6.11924	6.21461	6.21461	6.21461	6.16579	6.16579	6.11924	6.16579	6.16579	6.21461	6.16579	6.11924	6.21461	6.21461
	6.21461	6.21461	6.21461	6.21461	6.21461	6.21461	6.21461	6.21461	6.21461	6.21461	6.21461	6.21461	6.21461	6.21461	6.21461	6.21461	6.21461	6.21461	6.21461	6.21461	6.21461	6.21461	6.21461	6.21461	6.21461	6.21461	6.21461	6.21461	6.21461	6.21461	6.21461	6.21461	6.21461	6.16579	6.21461	6.21461	6.11924	6.11924	6.16579	6.16579	6.11924	6.21461	6.21461	6.21461	6.21461	6.21461	6.16579	6.16579	6.16579
	6.21461	6.21461	6.21461	6.21461	6.21461	6.21461	6.21461	6.21461	6.21461	6.21461	6.21461	6.21461	6.21461	6.21461	6.21461	6.21461	6.21461	6.21461	6.21461	6.21461	6.21461	6.21461	6.21461	6.21461	6.21461	6.21461	6.21461	6.21461	6.21461	6.21461	6.21461	6.21461	6.16579	6.21461	6.21461	6.21461	6.16579	6.21461	6.21461	6.21461	6.21461	6.16579	6.21461	6.21461	6.21461	6.21461	6.21461	6.21461	6.21461
	6.21461	6.21461	6.21461	6.21461	6.21461	6.21461	6.21461	6.21461	6.21461	6.21461	6.21461	6.21461	6.21461	6.21461	6.21461	6.21461	6.21461	6.21461	6.21461	6.21461	6.21461	6.21461	6.21461	6.21461	6.21461	6.21461	6.21461	6.21461	6.21461	6.21461	6.21461	6.21461	6.21461	6.21461	6.21461	6.21461	6.21461	6.21461	6.16579	6.21461	6.21461	6.21461	6.21461	6.21461	6.21461	6.21461	6.21461	6.21461	6.21461
	6.21461	6.21461	6.21461	6.21461	6.21461	6.21461	6.21461	6.21461	6.21461	6.21461	6.21461	6.21461	6.21461	6.21461	6.21461	6.21461	6.21461	6.21461	6.21461	6.21461	6.21461	6.21461	6.21461	6.21461	6.21461	6.21461	6.21461	6.21461	6.21461	6.21461	6.21461	6.21461	6.21461	6.21461	6.21461	6.21461	6.21461	6.21461	6.21461	6.21461	6.21461	6.21461	6.16579	6.21461	6.21461	6.21461	6.21461	6.21461	6.21461
	6.21461	6.21461	6.21461	6.21461	6.21461	6.21461	6.21461	6.21461	6.21461	6.21461	6.21461	6.21461	6.21461	6.21461	6.21461	6.21461	6.21461	6.21461	6.21461	6.21461	6.21461	6.21461	6.21461	6.21461	6.21461	6.21461	6.21461	6.21461	6.21461	6.21461	6.21461	6.21461	6.21461	6.21461	6.21461	6.21461	6.21461	6.21461	6.21461	6.21461	6.21461	6.21461	6.21461	6.21461	6.21461	6.21461	6.21461	6.21461	6.21461
	6.21461	6.21461	6.21461	6.21461	6.21461	6.21461	6.21461	6.21461	6.21461	6.21461	6.21461	6.21461	6.21461	6.21461	6.21461	6.21461	6.21461	6.21461	6.21461	6.21461	6.21461	6.21461	6.21461	6.21461	6.21461	6.21461	6.21461	6.21461	6.21461	6.21461	6.21461	6.21461	6.21461	6.21461	6.21461	6.21461	6.16579	6.21461	6.21461	6.21461	6.21461	6.21461	6.21461	6.21461	6.21461	6.21461	6.21461	6.21461	6.21461
	6.21461	6.21461	6.21461	6.21461	6.21461	6.21461	6.21461	6.21461	6.21461	6.21461	6.21461	6.21461	6.21461	6.21461	6.21461	6.21461	6.21461	6.21461	6.21461	6.21461	6.21461	6.21461	6.21461	6.21461	6.21461	6.21461	6.21461	6.21461	6.21461	6.21461	6.21461	6.21461	6.21461	6.21461	6.21461	6.21461	6.21461	6.21461	6.21461	6.21461	6.21461	6.21461	6.21461	6.21461	6.21461	6.21461	6.21461	6.21461	6.21461
	6.21461	6.21461	6.21461	6.21461	6.21461	6.21461	6.21461	6.21461	6.21461	6.21461	6.21461	6.21461	6.21461	6.21461	6.21461	6.21461	6.21461	6.21461	6.21461	6.21461	6.21461	6.21461	6.21461	6.21461	6.21461	6.21461	6.21461	6.21461	6.21461	6.21461	6.21461	6.21461	6.21461	6.21461	6.21461	6.21461	6.21461	6.21461	6.21461	6.21461	6.21461	6.21461	6.21461	6.21461	6.21461	6.21461	6.21461	6.21461	6.21461
	6.21461	6.21461	6.21461	6.21461	6.21461	6.21461	6.21461	6.21461	6.21461	6.21461	6.21461	6.21461	6.21461	6.21461	6.21461	6.21461	6.21461	6.21461	6.21461	6.21461	6.21461	6.21461	6.21461	6.21461	6.21461	6.21461	6.21461	6.21461	6.21461	6.21461	6.21461	6.21461	6.21461	6.21461	6.21461	6.21461	6.21461	6.21461	6.21461	6.21461	6.21461	6.21461	6.21461	6.21461	6.21461	6.21461	6.21461	6.21461	6.21461
	6.21461	6.21461	6.21461	6.21461	6.21461	6.21461	6.21461	6.21461	6.21461	6.21461	6.21461	6.21461	6.21461	6.21461	6.21461	6.21461	6.21461	6.21461	6.21461	6.21461	6.21461	6.21461	6.21461	6.21461	6.21461	6.21461	6.21461	6.21461	6.21461	6.21461	6.21461	6.21461	6.21461	6.21461	6.21461	6.21461	6.21461	6.21461	6.21461	6.21461	6.21461	6.21461	6.21461	6.21461	6.21461	6.21461	6.21461	6.21461	6.21461
	6.21461	6.21461	6.21461	6.21461	6.21461	6.21461	6.21461	6.21461	6.21461	6.21461	6.21461	6.21461	6.21461	6.21461	6.21461	6.21461	6.21461	6.21461	6.21461	6.21461	6.21461	6.21461	6.21461	6.21461	6.21461	6.21461	6.21461	6.21461	6.21461	6.21461	6.21461	6.21461	6.21461	6.21461	6.21461	6.21461	6.21461	6.21461	6.21461	6.21461	6.21461	6.21461	6.21461	6.21461	6.21461	6.21461	6.21461	6.21461	6.21461
	6.21461	6.21461	6.21461	6.21461	6.21461	6.21461	6.21461	6.21461	6.21461	6.21461	6.21461	6.21461	6.21461	6.21461	6.21461	6.21461	6.21461	6.21461	6.21461	6.21461	6.21461	6.21461	6.21461	6.21461	6.21461	6.21461	6.21461	6.21461	6.21461	6.21461	6.21461	6.21461	6.21461	6.21461	6.21461	6.21461	6.21461	6.21461	6.21461	6.21461	6.21461	6.21461	6.21461	6.21461	6.21461	6.21461	6.21461	6.21461	6.21461
	6.21461	6.21461	6.21461	6.21461	6.21461	6.21461	6.21461	6.21461	6.21461	6.21461	6.21461	6.21461	6.21461	6.21461	6.21461	6.21461	6.21461	6.21461	6.21461	6.21461	6.21461	6.21461	6.21461	6.21461	6.21461	6.21461	6.21461	6.21461	6.21461	6.21461	6.21461	6.21461	6.21461	6.21461	6.21461	6.21461	6.21461	6.21461	6.21461	6.21461	6.21461	6.21461	6.21461	6.21461	6.21461	6.21461	6.21461	6.21461	6.21461
	6.21461	6.21461	6.21461	6.21461	6.21461	6.21461	6.21461	6.21461	6.21461	6.21461	6.21461	6.21461	6.21461	6.21461	6.21461	6.21461	6.21461	6.21461	6.21461	6.21461	6.21461	6.21461	6.21461	6.21461	6.21461	6.21461	6.21461	6.21461	6.21461	6.21461	6.21461	6.21461	6.21461	6.21461	6.21461	6.21461	6.21461	6.21461	6.21461	6.21461	6.21461	6.21461	6.21461	6.21461	6.21461	6.21461	6.21461	6.21461	6.21461
	6.21461	6.21461	6.21461	6.21461	6.21461	6.21461	6.21461	6.21461	6.21461	6.21461	6.21461	6.21461	6.21461	6.21461	6.21461	6.21461	6.21461	6.21461	6.21461	6.21461	6.21461	6.21461	6.21461	6.21461	6.21461	6.21461	6.21461	6.21461	6.21461	6.21461	6.21461	6.21461	6.21461	6.21461	6.21461	6.21461	6.21461	6.21461	6.21461	6.21461	6.21461	6.21461	6.21461	6.21461	6.21461	6.21461	6.21461	6.21461	6.21461
eccentricity=0.3
X mesh	-13	-12.675	-12.35	-12.025	-11.7	-11.375	-11.05	-10.725	-10.4	-10.075	-9.75	-9.425	-9.1	-8.775	-8.45	-8.125	-7.8	-7.475	-7.15	-6.825	-6.5	-6.175	-5.85	-5.525	-5.2	-4.875	-4.55	-4.225	-3.9	-3.575	-3.25	-2.925	-2.6	-2.275	-1.95	-1.625	-1.3	-0.975	-0.65	-0.325	0	0.325	0.65	0.975	1.3	1.625	1.95	2.275	2.6
	-13	-12.675	-12.35	-12.025	-11.7	-11.375	-11.05	-10.725	-10.4	-10.075	-9.75	-9.425	-9.1	-8.775	-8.45	-8.125	-7.8	-7.475	-7.15	-6.825	-6.5	-6.175	-5.85	-5.525	-5.2	-4.875	-4.55	-4.225	-3.9	-3.575	-3.25	-2.925	-2.6	-2.275	-1.95	-1.625	-1.3	-0.975	-0.65	-0.325	0	0.325	0.65	0.975	1.3	1.625	1.95	2.275	2.6
	-13	-12.675	-12.35	-12.025	-11.7	-11.375	-11.05	-10.725	-10.4	-10.075	-9.75	-9.425	-9.1	-8.775	-8.45	-8.125	-7.8	-7.475	-7.15	-6.825	-6.5	-6.175	-5.85	-5.525	-5.2	-4.875	-4.55	-4.225	-3.9	-3.575	-3.25	-2.925	-2.6	-2.275	-1.95	-1.625	-1.3	-0.975	-0.65	-0.325	0	0.325	0.65	0.975	1.3	1.625	1.95	2.275	2.6
	-13	-12.675	-12.35	-12.025	-11.7	-11.375	-11.05	-10.725	-10.4	-10.075	-9.75	-9.425	-9.1	-8.775	-8.45	-8.125	-7.8	-7.475	-7.15	-6.825	-6.5	-6.175	-5.85	-5.525	-5.2	-4.875	-4.55	-4.225	-3.9	-3.575	-3.25	-2.925	-2.6	-2.275	-1.95	-1.625	-1.3	-0.975	-0.65	-0.325	0	0.325	0.65	0.975	1.3	1.625	1.95	2.275	2.6
	-13	-12.675	-12.35	-12.025	-11.7	-11.375	-11.05	-10.725	-10.4	-10.075	-9.75	-9.425	-9.1	-8.775	-8.45	-8.125	-7.8	-7.475	-7.15	-6.825	-6.5	-6.175	-5.85	-5.525	-5.2	-4.875	-4.55	-4.225	-3.9	-3.575	-3.25	-2.925	-2.6	-2.275	-1.95	-1.625	-1.3	-0.975	-0.65	-0.325	0	0.325	0.65	0.975	1.3	1.625	1.95	2.275	2.6
	-13	-12.675	-12.35	-12.025	-11.7	-11.375	-11.05	-10.725	-10.4	-10.075	-9.75	-9.425	-9.1	-8.775	-8.45	-8.125	-7.8	-7.475	-7.15	-6.825	-6.5	-6.175	-5.85	-5.525	-5.2	-4.875	-4.55	-4.225	-3.9	-3.575	-3.25	-2.925	-2.6	-2.275	-1.95	-1.625	-1.3	-0.975	-0.65	-0.325	0	0.325	0.65	0.975	1.3	1.625	1.95	2.275	2.6
	-13	-12.675	-12.35	-12.025	-11.7	-11.375	-11.05	-10.725	-10.4	-10.075	-9.75	-9.425	-9.1	-8.775	-8.45	-8.125	-7.8	-7.475	-7.15	-6.825	-6.5	-6.175	-5.85	-5.525	-5.2	-4.875	-4.55	-4.225	-3.9	-3.575	-3.25	-2.925	-2.6	-2.275	-1.95	-1.625	-1.3	-0.975	-0.65	-0.325	0	0.325	0.65	0.975	1.3	1.625	1.95	2.275	2.6
	-13	-12.675	-12.35	-12.025	-11.7	-11.375	-11.05	-10.725	-10.4	-10.075	-9.75	-9.425	-9.1	-8.775	-8.45	-8.125	-7.8	-7.475	-7.15	-6.825	-6.5	-6.175	-5.85	-5.525	-5.2	-4.875	-4.55	-4.225	-3.9	-3.575	-3.25	-2.925	-2.6	-2.275	-1.95	-1.625	-1.3	-0.975	-0.65	-0.325	0	0.325	0.65	0.975	1.3	1.625	1.95	2.275	2.6
	-13	-12.675	-12.35	-12.025	-11.7	-11.375	-11.05	-10.725	-10.4	-10.075	-9.75	-9.425	-9.1	-8.775	-8.45	-8.125	-7.8	-7.475	-7.15	-6.825	-6.5	-6.175	-5.85	-5.525	-5.2	-4.875	-4.55	-4.225	-3.9	-3.575	-3.25	-2.925	-2.6	-2.275	-1.95	-1.625	-1.3	-0.975	-0.65	-0.325	0	0.325	0.65	0.975	1.3	1.625	1.95	2.275	2.6
	-13	-12.675	-12.35	-12.025	-11.7	-11.375	-11.05	-10.725	-10.4	-10.075	-9.75	-9.425	-9.1	-8.775	-8.45	-8.125	-7.8	-7.475	-7.15	-6.825	-6.5	-6.175	-5.85	-5.525	-5.2	-4.875	-4.55	-4.225	-3.9	-3.575	-3.25	-2.925	-2.6	-2.275	-1.95	-1.625	-1.3	-0.975	-0.65	-0.325	0	0.325	0.65	0.975	1.3	1.625	1.95	2.275	2.6
	-13	-12.675	-12.35	-12.025	-11.7	-11.375	-11.05	-10.725	-10.4	-10.075	-9.75	-9.425	-9.1	-8.775	-8.45	-8.125	-7.8	-7.475	-7.15	-6.825	-6.5	-6.175	-5.85	-5.525	-5.2	-4.875	-4.55	-4.225	-3.9	-3.575	-3.25	-2.925	-2.6	-2.275	-1.95	-1.625	-1.3	-0.975	-0.65	-0.325	0	0.325	0.65	0.975	1.3	1.625	1.95	2.275	2.6
	-13	-12.675	-12.35	-12.025	-11.7	-11.375	-11.05	-10.725	-10.4	-10.075	-9.75	-9.425	-9.1	-8.775	-8.45	-8.125	-7.8	-7.475	-7.15	-6.825	-6.5	-6.175	-5.85	-5.525	-5.2	-4.875	-4.55	-4.225	-3.9	-3.575	-3.25	-2.925	-2.6	-2.275	-1.95	-1.625	-1.3	-0.975	-0.65	-0.325	0	0.325	0.65	0.975	1.3	1.625	1.95	2.275	2.6
	-13	-12.675	-12.35	-12.025	-11.7	-11.375	-11.05	-10.725	-10.4	-10.075	-9.75	-9.425	-9.1	-8.775	-8.45	-8.125	-7.8	-7.475	-7.15	-6.825	-6.5	-6.175	-5.85	-5.525	-5.2	-4.875	-4.55	-4.225	-3.9	-3.575	-3.25	-2.925	-2.6	-2.275	-1.95	-1.625	-1.3	-0.975	-0.65	-0.325	0	0.325	0.65	0.975	1.3	1.625	1.95	2.275	2.6
	-13	-12.675	-12.35	-12.025	-11.7	-11.375	-11.05	-10.725	-10.4	-10.075	-9.75	-9.425	-9.1	-8.775	-8.45	-8.125	-7.8	-7.475	-7.15	-6.825	-6.5	-6.175	-5.85	-5.525	-5.2	-4.875	-4.55	-4.225	-3.9	-3.575	-3.25	-2.925	-2.6	-2.275	-1.95	-1.625	-1.3	-0.975	-0.65	-0.325	0	0.325	0.65	0.975	1.3	1.625	1.95	2.275	2.6
	-13	-12.675	-12.35	-12.025	-11.7	-11.375	-11.05	-10.725	-10.4	-10.075	-9.75	-9.425	-9.1	-8.775	-8.45	-8.125	-7.8	-7.475	-7.15	-6.825	-6.5	-6.175	-5.85	-5.525	-5.2	-4.875	-4.55	-4.225	-3.9	-3.575	-3.25	-2.925	-2.6	-2.275	-1.95	-1.625	-1.3	-0.975	-0.65	-0.325	0	0.325	0.65	0.975	1.3	1.625	1.95	2.275	2.6
	-13	-12.675	-12.35	-12.025	-11.7	-11.375	-11.05	-10.725	-10.4	-10.075	-9.75	-9.425	-9.1	-8.775	-8.45	-8.125	-7.8	-7.475	-7.15	-6.825	-6.5	-6.175	-5.85	-5.525	-5.2	-4.875	-4.55	-4.225	-3.9	-3.575	-3.25	-2.925	-2.6	-2.275	-1.95	-1.625	-1.3	-0.975	-0.65	-0.325	0	0.325	0.65	0.975	1.3	1.625	1.95	2.275	2.6
	-13	-12.675	-12.35	-12.025	-11.7	-11.375	-11.05	-10.725	-10.4	-10.075	-9.75	-9.425	-9.1	-8.775	-8.45	-8.125	-7.8	-7.475	-7.15	-6.825	-6.5	-6.175	-5.85	-5.525	-5.2	-4.875	-4.55	-4.225	-3.9	-3.575	-3.25	-2.925	-2.6	-2.275	-1.95	-1.625	-1.3	-0.975	-0.65	-0.325	0	0.325	0.65	0.975	1.3	1.625	1.95	2.275	2.6
	-13	-12.675	-12.35	-12.025	-11.7	-11.375	-11.05	-10.725	-10.4	-10.075	-9.75	-9.425	-9.1	-8.775	-8.45	-8.125	-7.8	-7.475	-7.15	-6.825	-6.5	-6.175	-5.85	-5.525	-5.2	-4.875	-4.55	-4.225	-3.9	-3.575	-3.25	-2.925	-2.6	-2.275	-1.95	-1.625	-1.3	-0.975	-0.65	-0.325	0	0.325	0.65	0.975	1.3	1.625	1.95	2.275	2.6
	-13	-12.675	-12.35	-12.025	-11.7	-11.375	-11.05	-10.725	-10.4	-10.075	-9.75	-9.425	-9.1	-8.775	-8.45	-8.125	-7.8	-7.475	-7.15	-6.825	-6.5	-6.175	-5.85	-5.525	-5.2	-4.875	-4.55	-4.225	-3.9	-3.575	-3.25	-2.925	-2.6	-2.275	-1.95	-1.625	-1.3	-0.975	-0.65	-0.325	0	0.325	0.65	0.975	1.3	1.625	1.95	2.275	2.6
	-13	-12.675	-12.35	-12.025	-11.7	-11.375	-11.05	-10.725	-10.4	-10.075	-9.75	-9.425	-9.1	-8.775	-8.45	-8.125	-7.8	-7.475	-7.15	-6.825	-6.5	-6.175	-5.85	-5.525	-5.2	-4.875	-4.55	-4.225	-3.9	-3.575	-3.25	-2.925	-2.6	-2.275	-1.95	-1.625	-1.3	-0.975	-0.65	-0.325	0	0.325	0.65	0.975	1.3	1.625	1.95	2.275	2.6
	-13	-12.675	-12.35	-12.025	-11.7	-11.375	-11.05	-10.725	-10.4	-10.075	-9.75	-9.425	-9.1	-8.775	-8.45	-8.125	-7.8	-7.475	-7.15	-6.825	-6.5	-6.175	-5.85	-5.525	-5.2	-4.875	-4.55	-4.225	-3.9	-3.575	-3.25	-2.925	-2.6	-2.275	-1.95	-1.625	-1.3	-0.975	-0.65	-0.325	0	0.325	0.65	0.975	1.3	1.625	1.95	2.275	2.6
	-13	-12.675	-12.35	-12.025	-11.7	-11.375	-11.05	-10.725	-10.4	-10.075	-9.75	-9.425	-9.1	-8.775	-8.45	-8.125	-7.8	-7.475	-7.15	-6.825	-6.5	-6.175	-5.85	-5.525	-5.2	-4.875	-4.55	-4.225	-3.9	-3.575	-3.25	-2.925	-2.6	-2.275	-1.95	-1.625	-1.3	-0.975	-0.65	-0.325	0	0.325	0.65	0.975	1.3	1.625	1.95	2.275	2.6
	-13	-12.675	-12.35	-12.025	-11.7	-11.375	-11.05	-10.725	-10.4	-10.075	-9.75	-9.425	-9.1	-8.775	-8.45	-8.125	-7.8	-7.475	-7.15	-6.825	-6.5	-6.175	-5.85	-5.525	-5.2	-4.875	-4.55	-4.225	-3.9	-3.575	-3.25	-2.925	-2.6	-2.275	-1.95	-1.625	-1.3	-0.975	-0.65	-0.325	0	0.325	0.65	0.975	1.3	1.625	1.95	2.275	2.6
	-13	-12.675	-12.35	-12.025	-11.7	-11.375	-11.05	-10.725	-10.4	-10.075	-9.75	-9.425	-9.1	-8.775	-8.45	-8.125	-7.8	-7.475	-7.15	-6.825	-6.5	-6.175	-5.85	-5.525	-5.2	-4.875	-4.55	-4.225	-3.9	-3.575	-3.25	-2.925	-2.6	-2.275	-1.95	-1.625	-1.3	-0.975	-0.65	-0.325	0	0.325	0.65	0.975	1.3	1.625	1.95	2.275	2.6
	-13	-12.675	-12.35	-12.025	-11.7	-11.375	-11.05	-10.725	-10.4	-10.075	-9.75	-9.425	-9.1	-8.775	-8.45	-8.125	-7.8	-7.475	-7.15	-6.825	-6.5	-6.175	-5.85	-5.525	-5.2	-4.875	-4.55	-4.225	-3.9	-3.575	-3.25	-2.925	-2.6	-2.275	-1.95	-1.625	-1.3	-0.975	-0.65	-0.325	0	0.325	0.65	0.975	1.3	1.625	1.95	2.275	2.6
	-13	-12.675	-12.35	-12.025	-11.7	-11.375	-11.05	-10.725	-10.4	-10.075	-9.75	-9.425	-9.1	-8.775	-8.45	-8.125	-7.8	-7.475	-7.15	-6.825	-6.5	-6.175	-5.85	-5.525	-5.2	-4.875	-4.55	-4.225	-3.9	-3.575	-3.25	-2.925	-2.6	-2.275	-1.95	-1.625	-1.3	-0.975	-0.65	-0.325	0	0.325	0.65	0.975	1.3	1.625	1.95	2.275	2.6
	-13	-12.675	-12.35	-12.025	-11.7	-11.375	-11.05	-10.725	-10.4	-10.075	-9.75	-9.425	-9.1	-8.775	-8.45	-8.125	-7.8	-7.475	-7.15	-6.825	-6.5	-6.175	-5.85	-5.525	-5.2	-4.875	-4.55	-4.225	-3.9	-3.575	-3.25	-2.925	-2.6	-2.275	-1.95	-1.625	-1.3	-0.975	-0.65	-0.325	0	0.325	0.65	0.975	1.3	1.625	1.95	2.275	2.6
	-13	-12.675	-12.35	-12.025	-11.7	-11.375	-11.05	-10.725	-10.4	-10.075	-9.75	-9.425	-9.1	-8.775	-8.45	-8.125	-7.8	-7.475	-7.15	-6.825	-6.5	-6.175	-5.85	-5.525	-5.2	-4.875	-4.55	-4.225	-3.9	-3.575	-3.25	-2.925	-2.6	-2.275	-1.95	-1.625	-1.3	-0.975	-0.65	-0.325	0	0.325	0.65	0.975	1.3	1.625	1.95	2.275	2.6
	-13	-12.675	-12.35	-12.025	-11.7	-11.375	-11.05	-10.725	-10.4	-10.075	-9.75	-9.425	-9.1	-8.775	-8.45	-8.125	-7.8	-7.475	-7.15	-6.825	-6.5	-6.175	-5.85	-5.525	-5.2	-4.875	-4.55	-4.225	-3.9	-3.575	-3.25	-2.925	-2.6	-2.275	-1.95	-1.625	-1.3	-0.975	-0.65	-0.325	0	0.325	0.65	0.975	1.3	1.625	1.95	2.275	2.6
	-13	-12.675	-12.35	-12.025	-11.7	-11.375	-11.05	-10.725	-10.4	-10.075	-9.75	-9.425	-9.1	-8.775	-8.45	-8.125	-7.8	-7.475	-7.15	-6.825	-6.5	-6.175	-5.85	-5.525	-5.2	-4.875	-4.55	-4.225	-3.9	-3.575	-3.25	-2.925	-2.6	-2.275	-1.95	-1.625	-1.3	-0.975	-0.65	-0.325	0	0.325	0.65	0.975	1.3	1.625	1.95	2.275	2.6
	-13	-12.675	-12.35	-12.025	-11.7	-11.375	-11.05	-10.725	-10.4	-10.075	-9.75	-9.425	-9.1	-8.775	-8.45	-8.125	-7.8	-7.475	-7.15	-6.825	-6.5	-6.175	-5.85	-5.525	-5.2	-4.875	-4.55	-4.225	-3.9	-3.575	-3.25	-2.925	-2.6	-2.275	-1.95	-1.625	-1.3	-0.975	-0.65	-0.325	0	0.325	0.65	0.975	1.3	1.625	1.95	2.275	2.6
	-13	-12.675	-12.35	-12.025	-11.7	-11.375	-11.05	-10.725	-10.4	-10.075	-9.75	-9.425	-9.1	-8.775	-8.45	-8.125	-7.8	-7.475	-7.15	-6.825	-6.5	-6.175	-5.85	-5.525	-5.2	-4.875	-4.55	-4.225	-3.9	-3.575	-3.25	-2.925	-2.6	-2.275	-1.95	-1.625	-1.3	-0.975	-0.65	-0.325	0	0.325	0.65	0.975	1.3	1.625	1.95	2.275	2.6
	-13	-12.675	-12.35	-12.025	-11.7	-11.375	-11.05	-10.725	-10.4	-10.075	-9.75	-9.425	-9.1	-8.775	-8.45	-8.125	-7.8	-7.475	-7.15	-6.825	-6.5	-6.175	-5.85	-5.525	-5.2	-4.875	-4.55	-4.225	-3.9	-3.575	-3.25	-2.925	-2.6	-2.275	-1.95	-1.625	-1.3	-0.975	-0.65	-0.325	0	0.325	0.65	0.975	1.3	1.625	1.95	2.275	2.6
	-13	-12.675	-12.35	-12.025	-11.7	-11.375	-11.05	-10.725	-10.4	-10.075	-9.75	-9.425	-9.1	-8.775	-8.45	-8.125	-7.8	-7.475	-7.15	-6.825	-6.5	-6.175	-5.85	-5.525	-5.2	-4.875	-4.55	-4.225	-3.9	-3.575	-3.25	-2.925	-2.6	-2.275	-1.95	-1.625	-1.3	-0.975	-0.65	-0.325	0	0.325	0.65	0.975	1.3	1.625	1.95	2.275	2.6
	-13	-12.675	-12.35	-12.025	-11.7	-11.375	-11.05	-10.725	-10.4	-10.075	-9.75	-9.425	-9.1	-8.775	-8.45	-8.125	-7.8	-7.475	-7.15	-6.825	-6.5	-6.175	-5.85	-5.525	-5.2	-4.875	-4.55	-4.225	-3.9	-3.575	-3.25	-2.925	-2.6	-2.275	-1.95	-1.625	-1.3	-0.975	-0.65	-0.325	0	0.325	0.65	0.975	1.3	1.625	1.95	2.275	2.6
	-13	-12.675	-12.35	-12.025	-11.7	-11.375	-11.05	-10.725	-10.4	-10.075	-9.75	-9.425	-9.1	-8.775	-8.45	-8.125	-7.8	-7.475	-7.15	-6.825	-6.5	-6.175	-5.85	-5.525	-5.2	-4.875	-4.55	-4.225	-3.9	-3.575	-3.25	-2.925	-2.6	-2.275	-1.95	-1.625	-1.3	-0.975	-0.65	-0.325	0	0.325	0.65	0.975	1.3	1.625	1.95	2.275	2.6
	-13	-12.675	-12.35	-12.025	-11.7	-11.375	-11.05	-10.725	-10.4	-10.075	-9.75	-9.425	-9.1	-8.775	-8.45	-8.125	-7.8	-7.475	-7.15	-6.825	-6.5	-6.175	-5.85	-5.525	-5.2	-4.875	-4.55	-4.225	-3.9	-3.575	-3.25	-2.925	-2.6	-2.275	-1.95	-1.625	-1.3	-0.975	-0.65	-0.325	0	0.325	0.65	0.975	1.3	1.625	1.95	2.275	2.6
	-13	-12.675	-12.35	-12.025	-11.7	-11.375	-11.05	-10.725	-10.4	-10.075	-9.75	-9.425	-9.1	-8.775	-8.45	-8.125	-7.8	-7.475	-7.15	-6.825	-6.5	-6.175	-5.85	-5.525	-5.2	-4.875	-4.55	-4.225	-3.9	-3.575	-3.25	-2.925	-2.6	-2.275	-1.95	-1.625	-1.3	-0.975	-0.65	-0.325	0	0.325	0.65	0.975	1.3	1.625	1.95	2.275	2.6
	-13	-12.675	-12.35	-12.025	-11.7	-11.375	-11.05	-10.725	-10.4	-10.075	-9.75	-9.425	-9.1	-8.775	-8.45	-8.125	-7.8	-7.475	-7.15	-6.825	-6.5	-6.175	-5.85	-5.525	-5.2	-4.875	-4.55	-4.225	-3.9	-3.575	-3.25	-2.925	-2.6	-2.275	-1.95	-1.625	-1.3	-0.975	-0.65	-0.325	0	0.325	0.65	0.975	1.3	1.625	1.95	2.275	2.6
	-13	-12.675	-12.35	-12.025	-11.7	-11.375	-11.05	-10.725	-10.4	-10.075	-9.75	-9.425	-9.1	-8.775	-8.45	-8.125	-7.8	-7.475	-7.15	-6.825	-6.5	-6.175	-5.85	-5.525	-5.2	-4.875	-4.55	-4.225	-3.9	-3.575	-3.25	-2.925	-2.6	-2.275	-1.95	-1.625	-1.3	-0.975	-0.65	-0.325	0	0.325	0.65	0.975	1.3	1.625	1.95	2.275	2.6
	-13	-12.675	-12.35	-12.025	-11.7	-11.375	-11.05	-10.725	-10.4	-10.075	-9.75	-9.425	-9.1	-8.775	-8.45	-8.125	-7.8	-7.475	-7.15	-6.825	-6.5	-6.175	-5.85	-5.525	-5.2	-4.875	-4.55	-4.225	-3.9	-3.575	-3.25	-2.925	-2.6	-2.275	-1.95	-1.625	-1.3	-0.975	-0.65	-0.325	0	0.325	0.65	0.975	1.3	1.625	1.95	2.275	2.6
	-13	-12.675	-12.35	-12.025	-11.7	-11.375	-11.05	-10.725	-10.4	-10.075	-9.75	-9.425	-9.1	-8.775	-8.45	-8.125	-7.8	-7.475	-7.15	-6.825	-6.5	-6.175	-5.85	-5.525	-5.2	-4.875	-4.55	-4.225	-3.9	-3.575	-3.25	-2.925	-2.6	-2.275	-1.95	-1.625	-1.3	-0.975	-0.65	-0.325	0	0.325	0.65	0.975	1.3	1.625	1.95	2.275	2.6
	-13	-12.675	-12.35	-12.025	-11.7	-11.375	-11.05	-10.725	-10.4	-10.075	-9.75	-9.425	-9.1	-8.775	-8.45	-8.125	-7.8	-7.475	-7.15	-6.825	-6.5	-6.175	-5.85	-5.525	-5.2	-4.875	-4.55	-4.225	-3.9	-3.575	-3.25	-2.925	-2.6	-2.275	-1.95	-1.625	-1.3	-0.975	-0.65	-0.325	0	0.325	0.65	0.975	1.3	1.625	1.95	2.275	2.6
	-13	-12.675	-12.35	-12.025	-11.7	-11.375	-11.05	-10.725	-10.4	-10.075	-9.75	-9.425	-9.1	-8.775	-8.45	-8.125	-7.8	-7.475	-7.15	-6.825	-6.5	-6.175	-5.85	-5.525	-5.2	-4.875	-4.55	-4.225	-3.9	-3.575	-3.25	-2.925	-2.6	-2.275	-1.95	-1.625	-1.3	-0.975	-0.65	-0.325	0	0.325	0.65	0.975	1.3	1.625	1.95	2.275	2.6
	-13	-12.675	-12.35	-12.025	-11.7	-11.375	-11.05	-10.725	-10.4	-10.075	-9.75	-9.425	-9.1	-8.775	-8.45	-8.125	-7.8	-7.475	-7.15	-6.825	-6.5	-6.175	-5.85	-5.525	-5.2	-4.875	-4.55	-4.225	-3.9	-3.575	-3.25	-2.925	-2.6	-2.275	-1.95	-1.625	-1.3	-0.975	-0.65	-0.325	0	0.325	0.65	0.975	1.3	1.625	1.95	2.275	2.6
	-13	-12.675	-12.35	-12.025	-11.7	-11.375	-11.05	-10.725	-10.4	-10.075	-9.75	-9.425	-9.1	-8.775	-8.45	-8.125	-7.8	-7.475	-7.15	-6.825	-6.5	-6.175	-5.85	-5.525	-5.2	-4.875	-4.55	-4.225	-3.9	-3.575	-3.25	-2.925	-2.6	-2.275	-1.95	-1.625	-1.3	-0.975	-0.65	-0.325	0	0.325	0.65	0.975	1.3	1.625	1.95	2.275	2.6
	-13	-12.675	-12.35	-12.025	-11.7	-11.375	-11.05	-10.725	-10.4	-10.075	-9.75	-9.425	-9.1	-8.775	-8.45	-8.125	-7.8	-7.475	-7.15	-6.825	-6.5	-6.175	-5.85	-5.525	-5.2	-4.875	-4.55	-4.225	-3.9	-3.575	-3.25	-2.925	-2.6	-2.275	-1.95	-1.625	-1.3	-0.975	-0.65	-0.325	0	0.325	0.65	0.975	1.3	1.625	1.95	2.275	2.6
	-13	-12.675	-12.35	-12.025	-11.7	-11.375	-11.05	-10.725	-10.4	-10.075	-9.75	-9.425	-9.1	-8.775	-8.45	-8.125	-7.8	-7.475	-7.15	-6.825	-6.5	-6.175	-5.85	-5.525	-5.2	-4.875	-4.55	-4.225	-3.9	-3.575	-3.25	-2.925	-2.6	-2.275	-1.95	-1.625	-1.3	-0.975	-0.65	-0.325	0	0.325	0.65	0.975	1.3	1.625	1.95	2.275	2.6
	-13	-12.675	-12.35	-12.025	-11.7	-11.375	-11.05	-10.725	-10.4	-10.075	-9.75	-9.425	-9.1	-8.775	-8.45	-8.125	-7.8	-7.475	-7.15	-6.825	-6.5	-6.175	-5.85	-5.525	-5.2	-4.875	-4.55	-4.225	-3.9	-3.575	-3.25	-2.925	-2.6	-2.275	-1.95	-1.625	-1.3	-0.975	-0.65	-0.325	0	0.325	0.65	0.975	1.3	1.625	1.95	2.275	2.6
	-13	-12.675	-12.35	-12.025	-11.7	-11.375	-11.05	-10.725	-10.4	-10.075	-9.75	-9.425	-9.1	-8.775	-8.45	-8.125	-7.8	-7.475	-7.15	-6.825	-6.5	-6.175	-5.85	-5.525	-5.2	-4.875	-4.55	-4.225	-3.9	-3.575	-3.25	-2.925	-2.6	-2.275	-1.95	-1.625	-1.3	-0.975	-0.65	-0.325	0	0.325	0.65	0.975	1.3	1.625	1.95	2.275	2.6
	-13	-12.675	-12.35	-12.025	-11.7	-11.375	-11.05	-10.725	-10.4	-10.075	-9.75	-9.425	-9.1	-8.775	-8.45	-8.125	-7.8	-7.475	-7.15	-6.825	-6.5	-6.175	-5.85	-5.525	-5.2	-4.875	-4.55	-4.225	-3.9	-3.575	-3.25	-2.925	-2.6	-2.275	-1.95	-1.625	-1.3	-0.975	-0.65	-0.325	0	0.325	0.65	0.975	1.3	1.625	1.95	2.275	2.6
	-13	-12.675	-12.35	-12.025	-11.7	-11.375	-11.05	-10.725	-10.4	-10.075	-9.75	-9.425	-9.1	-8.775	-8.45	-8.125	-7.8	-7.475	-7.15	-6.825	-6.5	-6.175	-5.85	-5.525	-5.2	-4.875	-4.55	-4.225	-3.9	-3.575	-3.25	-2.925	-2.6	-2.275	-1.95	-1.625	-1.3	-0.975	-0.65	-0.325	0	0.325	0.65	0.975	1.3	1.625	1.95	2.275	2.6
	-13	-12.675	-12.35	-12.025	-11.7	-11.375	-11.05	-10.725	-10.4	-10.075	-9.75	-9.425	-9.1	-8.775	-8.45	-8.125	-7.8	-7.475	-7.15	-6.825	-6.5	-6.175	-5.85	-5.525	-5.2	-4.875	-4.55	-4.225	-3.9	-3.575	-3.25	-2.925	-2.6	-2.275	-1.95	-1.625	-1.3	-0.975	-0.65	-0.325	0	0.325	0.65	0.975	1.3	1.625	1.95	2.275	2.6
	-13	-12.675	-12.35	-12.025	-11.7	-11.375	-11.05	-10.725	-10.4	-10.075	-9.75	-9.425	-9.1	-8.775	-8.45	-8.125	-7.8	-7.475	-7.15	-6.825	-6.5	-6.175	-5.85	-5.525	-5.2	-4.875	-4.55	-4.225	-3.9	-3.575	-3.25	-2.925	-2.6	-2.275	-1.95	-1.625	-1.3	-0.975	-0.65	-0.325	0	0.325	0.65	0.975	1.3	1.625	1.95	2.275	2.6
	-13	-12.675	-12.35	-12.025	-11.7	-11.375	-11.05	-10.725	-10.4	-10.075	-9.75	-9.425	-9.1	-8.775	-8.45	-8.125	-7.8	-7.475	-7.15	-6.825	-6.5	-6.175	-5.85	-5.525	-5.2	-4.875	-4.55	-4.225	-3.9	-3.575	-3.25	-2.925	-2.6	-2.275	-1.95	-1.625	-1.3	-0.975	-0.65	-0.325	0	0.325	0.65	0.975	1.3	1.625	1.95	2.275	2.6
	-13	-12.675	-12.35	-12.025	-11.7	-11.375	-11.05	-10.725	-10.4	-10.075	-9.75	-9.425	-9.1	-8.775	-8.45	-8.125	-7.8	-7.475	-7.15	-6.825	-6.5	-6.175	-5.85	-5.525	-5.2	-4.875	-4.55	-4.225	-3.9	-3.575	-3.25	-2.925	-2.6	-2.275	-1.95	-1.625	-1.3	-0.975	-0.65	-0.325	0	0.325	0.65	0.975	1.3	1.625	1.95	2.275	2.6
	-13	-12.675	-12.35	-12.025	-11.7	-11.375	-11.05	-10.725	-10.4	-10.075	-9.75	-9.425	-9.1	-8.775	-8.45	-8.125	-7.8	-7.475	-7.15	-6.825	-6.5	-6.175	-5.85	-5.525	-5.2	-4.875	-4.55	-4.225	-3.9	-3.575	-3.25	-2.925	-2.6	-2.275	-1.95	-1.625	-1.3	-0.975	-0.65	-0.325	0	0.325	0.65	0.975	1.3	1.625	1.95	2.275	2.6
	-13	-12.675	-12.35	-12.025	-11.7	-11.375	-11.05	-10.725	-10.4	-10.075	-9.75	-9.425	-9.1	-8.775	-8.45	-8.125	-7.8	-7.475	-7.15	-6.825	-6.5	-6.175	-5.85	-5.525	-5.2	-4.875	-4.55	-4.225	-3.9	-3.575	-3.25	-2.925	-2.6	-2.275	-1.95	-1.625	-1.3	-0.975	-0.65	-0.325	0	0.325	0.65	0.975	1.3	1.625	1.95	2.275	2.6
	-13	-12.675	-12.35	-12.025	-11.7	-11.375	-11.05	-10.725	-10.4	-10.075	-9.75	-9.425	-9.1	-8.775	-8.45	-8.125	-7.8	-7.475	-7.15	-6.825	-6.5	-6.175	-5.85	-5.525	-5.2	-4.875	-4.55	-4.225	-3.9	-3.575	-3.25	-2.925	-2.6	-2.275	-1.95	-1.625	-1.3	-0.975	-0.65	-0.325	0	0.325	0.65	0.975	1.3	1.625	1.95	2.275	2.6
	-13	-12.675	-12.35	-12.025	-11.7	-11.375	-11.05	-10.725	-10.4	-10.075	-9.75	-9.425	-9.1	-8.775	-8.45	-8.125	-7.8	-7.475	-7.15	-6.825	-6.5	-6.175	-5.85	-5.525	-5.2	-4.875	-4.55	-4.225	-3.9	-3.575	-3.25	-2.925	-2.6	-2.275	-1.95	-1.625	-1.3	-0.975	-0.65	-0.325	0	0.325	0.65	0.975	1.3	1.625	1.95	2.275	2.6
	-13	-12.675	-12.35	-12.025	-11.7	-11.375	-11.05	-10.725	-10.4	-10.075	-9.75	-9.425	-9.1	-8.775	-8.45	-8.125	-7.8	-7.475	-7.15	-6.825	-6.5	-6.175	-5.85	-5.525	-5.2	-4.875	-4.55	-4.225	-3.9	-3.575	-3.25	-2.925	-2.6	-2.275	-1.95	-1.625	-1.3	-0.975	-0.65	-0.325	0	0.325	0.65	0.975	1.3	1.625	1.95	2.275	2.6
	-13	-12.675	-12.35	-12.025	-11.7	-11.375	-11.05	-10.725	-10.4	-10.075	-9.75	-9.425	-9.1	-8.775	-8.45	-8.125	-7.8	-7.475	-7.15	-6.825	-6.5	-6.175	-5.85	-5.525	-5.2	-4.875	-4.55	-4.225	-3.9	-3.575	-3.25	-2.925	-2.6	-2.275	-1.95	-1.625	-1.3	-0.975	-0.65	-0.325	0	0.325	0.65	0.975	1.3	1.625	1.95	2.275	2.6
	-13	-12.675	-12.35	-12.025	-11.7	-11.375	-11.05	-10.725	-10.4	-10.075	-9.75	-9.425	-9.1	-8.775	-8.45	-8.125	-7.8	-7.475	-7.15	-6.825	-6.5	-6.175	-5.85	-5.525	-5.2	-4.875	-4.55	-4.225	-3.9	-3.575	-3.25	-2.925	-2.6	-2.275	-1.95	-1.625	-1.3	-0.975	-0.65	-0.325	0	0.325	0.65	0.975	1.3	1.625	1.95	2.275	2.6
	-13	-12.675	-12.35	-12.025	-11.7	-11.375	-11.05	-10.725	-10.4	-10.075	-9.75	-9.425	-9.1	-8.775	-8.45	-8.125	-7.8	-7.475	-7.15	-6.825	-6.5	-6.175	-5.85	-5.525	-5.2	-4.875	-4.55	-4.225	-3.9	-3.575	-3.25	-2.925	-2.6	-2.275	-1.95	-1.625	-1.3	-0.975	-0.65	-0.325	0	0.325	0.65	0.975	1.3	1.625	1.95	2.275	2.6
	-13	-12.675	-12.35	-12.025	-11.7	-11.375	-11.05	-10.725	-10.4	-10.075	-9.75	-9.425	-9.1	-8.775	-8.45	-8.125	-7.8	-7.475	-7.15	-6.825	-6.5	-6.175	-5.85	-5.525	-5.2	-4.875	-4.55	-4.225	-3.9	-3.575	-3.25	-2.925	-2.6	-2.275	-1.95	-1.625	-1.3	-0.975	-0.65	-0.325	0	0.325	0.65	0.975	1.3	1.625	1.95	2.275	2.6
	-13	-12.675	-12.35	-12.025	-11.7	-11.375	-11.05	-10.725	-10.4	-10.075	-9.75	-9.425	-9.1	-8.775	-8.45	-8.125	-7.8	-7.475	-7.15	-6.825	-6.5	-6.175	-5.85	-5.525	-5.2	-4.875	-4.55	-4.225	-3.9	-3.575	-3.25	-2.925	-2.6	-2.275	-1.95	-1.625	-1.3	-0.975	-0.65	-0.325	0	0.325	0.65	0.975	1.3	1.625	1.95	2.275	2.6
	-13	-12.675	-12.35	-12.025	-11.7	-11.375	-11.05	-10.725	-10.4	-10.075	-9.75	-9.425	-9.1	-8.775	-8.45	-8.125	-7.8	-7.475	-7.15	-6.825	-6.5	-6.175	-5.85	-5.525	-5.2	-4.875	-4.55	-4.225	-3.9	-3.575	-3.25	-2.925	-2.6	-2.275	-1.95	-1.625	-1.3	-0.975	-0.65	-0.325	0	0.325	0.65	0.975	1.3	1.625	1.95	2.275	2.6
	-13	-12.675	-12.35	-12.025	-11.7	-11.375	-11.05	-10.725	-10.4	-10.075	-9.75	-9.425	-9.1	-8.775	-8.45	-8.125	-7.8	-7.475	-7.15	-6.825	-6.5	-6.175	-5.85	-5.525	-5.2	-4.875	-4.55	-4.225	-3.9	-3.575	-3.25	-2.925	-2.6	-2.275	-1.95	-1.625	-1.3	-0.975	-0.65	-0.325	0	0.325	0.65	0.975	1.3	1.625	1.95	2.275	2.6
	-13	-12.675	-12.35	-12.025	-11.7	-11.375	-11.05	-10.725	-10.4	-10.075	-9.75	-9.425	-9.1	-8.775	-8.45	-8.125	-7.8	-7.475	-7.15	-6.825	-6.5	-6.175	-5.85	-5.525	-5.2	-4.875	-4.55	-4.225	-3.9	-3.575	-3.25	-2.925	-2.6	-2.275	-1.95	-1.625	-1.3	-0.975	-0.65	-0.325	0	0.325	0.65	0.975	1.3	1.625	1.95	2.275	2.6
	-13	-12.675	-12.35	-12.025	-11.7	-11.375	-11.05	-10.725	-10.4	-10.075	-9.75	-9.425	-9.1	-8.775	-8.45	-8.125	-7.8	-7.475	-7.15	-6.825	-6.5	-6.175	-5.85	-5.525	-5.2	-4.875	-4.55	-4.225	-3.9	-3.575	-3.25	-2.925	-2.6	-2.275	-1.95	-1.625	-1.3	-0.975	-0.65	-0.325	0	0.325	0.65	0.975	1.3	1.625	1.95	2.275	2.6
	-13	-12.675	-12.35	-12.025	-11.7	-11.375	-11.05	-10.725	-10.4	-10.075	-9.75	-9.425	-9.1	-8.775	-8.45	-8.125	-7.8	-7.475	-7.15	-6.825	-6.5	-6.175	-5.85	-5.525	-5.2	-4.875	-4.55	-4.225	-3.9	-3.575	-3.25	-2.925	-2.6	-2.275	-1.95	-1.625	-1.3	-0.975	-0.65	-0.325	0	0.325	0.65	0.975	1.3	1.625	1.95	2.275	2.6
	-13	-12.675	-12.35	-12.025	-11.7	-11.375	-11.05	-10.725	-10.4	-10.075	-9.75	-9.425	-9.1	-8.775	-8.45	-8.125	-7.8	-7.475	-7.15	-6.825	-6.5	-6.175	-5.85	-5.525	-5.2	-4.875	-4.55	-4.225	-3.9	-3.575	-3.25	-2.925	-2.6	-2.275	-1.95	-1.625	-1.3	-0.975	-0.65	-0.325	0	0.325	0.65	0.975	1.3	1.625	1.95	2.275	2.6
	-13	-12.675	-12.35	-12.025	-11.7	-11.375	-11.05	-10.725	-10.4	-10.075	-9.75	-9.425	-9.1	-8.775	-8.45	-8.125	-7.8	-7.475	-7.15	-6.825	-6.5	-6.175	-5.85	-5.525	-5.2	-4.875	-4.55	-4.225	-3.9	-3.575	-3.25	-2.925	-2.6	-2.275	-1.95	-1.625	-1.3	-0.975	-0.65	-0.325	0	0.325	0.65	0.975	1.3	1.625	1.95	2.275	2.6
	-13	-12.675	-12.35	-12.025	-11.7	-11.375	-11.05	-10.725	-10.4	-10.075	-9.75	-9.425	-9.1	-8.775	-8.45	-8.125	-7.8	-7.475	-7.15	-6.825	-6.5	-6.175	-5.85	-5.525	-5.2	-4.875	-4.55	-4.225	-3.9	-3.575	-3.25	-2.925	-2.6	-2.275	-1.95	-1.625	-1.3	-0.975	-0.65	-0.325	0	0.325	0.65	0.975	1.3	1.625	1.95	2.275	2.6
	-13	-12.675	-12.35	-12.025	-11.7	-11.375	-11.05	-10.725	-10.4	-10.075	-9.75	-9.425	-9.1	-8.775	-8.45	-8.125	-7.8	-7.475	-7.15	-6.825	-6.5	-6.175	-5.85	-5.525	-5.2	-4.875	-4.55	-4.225	-3.9	-3.575	-3.25	-2.925	-2.6	-2.275	-1.95	-1.625	-1.3	-0.975	-0.65	-0.325	0	0.325	0.65	0.975	1.3	1.625	1.95	2.275	2.6
	-13	-12.675	-12.35	-12.025	-11.7	-11.375	-11.05	-10.725	-10.4	-10.075	-9.75	-9.425	-9.1	-8.775	-8.45	-8.125	-7.8	-7.475	-7.15	-6.825	-6.5	-6.175	-5.85	-5.525	-5.2	-4.875	-4.55	-4.225	-3.9	-3.575	-3.25	-2.925	-2.6	-2.275	-1.95	-1.625	-1.3	-0.975	-0.65	-0.325	0	0.325	0.65	0.975	1.3	1.625	1.95	2.275	2.6
	-13	-12.675	-12.35	-12.025	-11.7	-11.375	-11.05	-10.725	-10.4	-10.075	-9.75	-9.425	-9.1	-8.775	-8.45	-8.125	-7.8	-7.475	-7.15	-6.825	-6.5	-6.175	-5.85	-5.525	-5.2	-4.875	-4.55	-4.225	-3.9	-3.575	-3.25	-2.925	-2.6	-2.275	-1.95	-1.625	-1.3	-0.975	-0.65	-0.325	0	0.325	0.65	0.975	1.3	1.625	1.95	2.275	2.6
	-13	-12.675	-12.35	-12.025	-11.7	-11.375	-11.05	-10.725	-10.4	-10.075	-9.75	-9.425	-9.1	-8.775	-8.45	-8.125	-7.8	-7.475	-7.15	-6.825	-6.5	-6.175	-5.85	-5.525	-5.2	-4.875	-4.55	-4.225	-3.9	-3.575	-3.25	-2.925	-2.6	-2.275	-1.95	-1.625	-1.3	-0.975	-0.65	-0.325	0	0.325	0.65	0.975	1.3	1.625	1.95	2.275	2.6
	-13	-12.675	-12.35	-12.025	-11.7	-11.375	-11.05	-10.725	-10.4	-10.075	-9.75	-9.425	-9.1	-8.775	-8.45	-8.125	-7.8	-7.475	-7.15	-6.825	-6.5	-6.175	-5.85	-5.525	-5.2	-4.875	-4.55	-4.225	-3.9	-3.575	-3.25	-2.925	-2.6	-2.275	-1.95	-1.625	-1.3	-0.975	-0.65	-0.325	0	0.325	0.65	0.975	1.3	1.625	1.95	2.275	2.6
	-13	-12.675	-12.35	-12.025	-11.7	-11.375	-11.05	-10.725	-10.4	-10.075	-9.75	-9.425	-9.1	-8.775	-8.45	-8.125	-7.8	-7.475	-7.15	-6.825	-6.5	-6.175	-5.85	-5.525	-5.2	-4.875	-4.55	-4.225	-3.9	-3.575	-3.25	-2.925	-2.6	-2.275	-1.95	-1.625	-1.3	-0.975	-0.65	-0.325	0	0.325	0.65	0.975	1.3	1.625	1.95	2.275	2.6
Y mesh	-13	-13	-13	-13	-13	-13	-13	-13	-13	-13	-13	-13	-13	-13	-13	-13	-13	-13	-13	-13	-13	-13	-13	-13	-13	-13	-13	-13	-13	-13	-13	-13	-13	-13	-13	-13	-13	-13	-13	-13	-13	-13	-13	-13	-13	-13	-13	-13	-13
	-12.675	-12.675	-12.675	-12.675	-12.675	-12.675	-12.675	-12.675	-12.675	-12.675	-12.675	-12.675	-12.675	-12.675	-12.675	-12.675	-12.675	-12.675	-12.675	-12.675	-12.675	-12.675	-12.675	-12.675	-12.675	-12.675	-12.675	-12.675	-12.675	-12.675	-12.675	-12.675	-12.675	-12.675	-12.675	-12.675	-12.675	-12.675	-12.675	-12.675	-12.675	-12.675	-12.675	-12.675	-12.675	-12.675	-12.675	-12.675	-12.675
	-12.35	-12.35	-12.35	-12.35	-12.35	-12.35	-12.35	-12.35	-12.35	-12.35	-12.35	-12.35	-12.35	-12.35	-12.35	-12.35	-12.35	-12.35	-12.35	-12.35	-12.35	-12.35	-12.35	-12.35	-12.35	-12.35	-12.35	-12.35	-12.35	-12.35	-12.35	-12.35	-12.35	-12.35	-12.35	-12.35	-12.35	-12.35	-12.35	-12.35	-12.35	-12.35	-12.35	-12.35	-12.35	-12.35	-12.35	-12.35	-12.35
	-12.025	-12.025	-12.025	-12.025	-12.025	-12.025	-12.025	-12.025	-12.025	-12.025	-12.025	-12.025	-12.025	-12.025	-12.025	-12.025	-12.025	-12.025	-12.025	-12.025	-12.025	-12.025	-12.025	-12.025	-12.025	-12.025	-12.025	-12.025	-12.025	-12.025	-12.025	-12.025	-12.025	-12.025	-12.025	-12.025	-12.025	-12.025	-12.025	-12.025	-12.025	-12.025	-12.025	-12.025	-12.025	-12.025	-12.025	-12.025	-12.025
	-11.7	-11.7	-11.7	-11.7	-11.7	-11.7	-11.7	-11.7	-11.7	-11.7	-11.7	-11.7	-11.7	-11.7	-11.7	-11.7	-11.7	-11.7	-11.7	-11.7	-11.7	-11.7	-11.7	-11.7	-11.7	-11.7	-11.7	-11.7	-11.7	-11.7	-11.7	-11.7	-11.7	-11.7	-11.7	-11.7	-11.7	-11.7	-11.7	-11.7	-11.7	-11.7	-11.7	-11.7	-11.7	-11.7	-11.7	-11.7	-11.7
	-11.375	-11.375	-11.375	-11.375	-11.375	-11.375	-11.375	-11.375	-11.375	-11.375	-11.375	-11.375	-11.375	-11.375	-11.375	-11.375	-11.375	-11.375	-11.375	-11.375	-11.375	-11.375	-11.375	-11.375	-11.375	-11.375	-11.375	-11.375	-11.375	-11.375	-11.375	-11.375	-11.375	-11.375	-11.375	-11.375	-11.375	-11.375	-11.375	-11.375	-11.375	-11.375	-11.375	-11.375	-11.375	-11.375	-11.375	-11.375	-11.375
	-11.05	-11.05	-11.05	-11.05	-11.05	-11.05	-11.05	-11.05	-11.05	-11.05	-11.05	-11.05	-11.05	-11.05	-11.05	-11.05	-11.05	-11.05	-11.05	-11.05	-11.05	-11.05	-11.05	-11.05	-11.05	-11.05	-11.05	-11.05	-11.05	-11.05	-11.05	-11.05	-11.05	-11.05	-11.05	-11.05	-11.05	-11.05	-11.05	-11.05	-11.05	-11.05	-11.05	-11.05	-11.05	-11.05	-11.05	-11.05	-11.05
	-10.725	-10.725	-10.725	-10.725	-10.725	-10.725	-10.725	-10.725	-10.725	-10.725	-10.725	-10.725	-10.725	-10.725	-10.725	-10.725	-10.725	-10.725	-10.725	-10.725	-10.725	-10.725	-10.725	-10.725	-10.725	-10.725	-10.725	-10.725	-10.725	-10.725	-10.725	-10.725	-10.725	-10.725	-10.725	-10.725	-10.725	-10.725	-10.725	-10.725	-10.725	-10.725	-10.725	-10.725	-10.725	-10.725	-10.725	-10.725	-10.725
	-10.4	-10.4	-10.4	-10.4	-10.4	-10.4	-10.4	-10.4	-10.4	-10.4	-10.4	-10.4	-10.4	-10.4	-10.4	-10.4	-10.4	-10.4	-10.4	-10.4	-10.4	-10.4	-10.4	-10.4	-10.4	-10.4	-10.4	-10.4	-10.4	-10.4	-10.4	-10.4	-10.4	-10.4	-10.4	-10.4	-10.4	-10.4	-10.4	-10.4	-10.4	-10.4	-10.4	-10.4	-10.4	-10.4	-10.4	-10.4	-10.4
	-10.075	-10.075	-10.075	-10.075	-10.075	-10.075	-10.075	-10.075	-10.075	-10.075	-10.075	-10.075	-10.075	-10.075	-10.075	-10.075	-10.075	-10.075	-10.075	-10.075	-10.075	-10.075	-10.075	-10.075	-10.075	-10.075	-10.075	-10.075	-10.075	-10.075	-10.075	-10.075	-10.075	-10.075	-10.075	-10.075	-10.075	-10.075	-10.075	-10.075	-10.075	-10.075	-10.075	-10.075	-10.075	-10.075	-10.075	-10.075	-10.075
	-9.75	-9.75	-9.75	-9.75	-9.75	-9.75	-9.75	-9.75	-9.75	-9.75	-9.75	-9.75	-9.75	-9.75	-9.75	-9.75	-9.75	-9.75	-9.75	-9.75	-9.75	-9.75	-9.75	-9.75	-9.75	-9.75	-9.75	-9.75	-9.75	-9.75	-9.75	-9.75	-9.75	-9.75	-9.75	-9.75	-9.75	-9.75	-9.75	-9.75	-9.75	-9.75	-9.75	-9.75	-9.75	-9.75	-9.75	-9.75	-9.75
	-9.425	-9.425	-9.425	-9.425	-9.425	-9.425	-9.425	-9.425	-9.425	-9.425	-9.425	-9.425	-9.425	-9.425	-9.425	-9.425	-9.425	-9.425	-9.425	-9.425	-9.425	-9.425	-9.425	-9.425	-9.425	-9.425	-9.425	-9.425	-9.425	-9.425	-9.425	-9.425	-9.425	-9.425	-9.425	-9.425	-9.425	-9.425	-9.425	-9.425	-9.425	-9.425	-9.425	-9.425	-9.425	-9.425	-9.425	-9.425	-9.425
	-9.1	-9.1	-9.1	-9.1	-9.1	-9.1	-9.1	-9.1	-9.1	-9.1	-9.1	-9.1	-9.1	-9.1	-9.1	-9.1	-9.1	-9.1	-9.1	-9.1	-9.1	-9.1	-9.1	-9.1	-9.1	-9.1	-9.1	-9.1	-9.1	-9.1	-9.1	-9.1	-9.1	-9.1	-9.1	-9.1	-9.1	-9.1	-9.1	-9.1	-9.1	-9.1	-9.1	-9.1	-9.1	-9.1	-9.1	-9.1	-9.1
	-8.775	-8.775	-8.775	-8.775	-8.775	-8.775	-8.775	-8.775	-8.775	-8.775	-8.775	-8.775	-8.775	-8.775	-8.775	-8.775	-8.775	-8.775	-8.775	-8.775	-8.775	-8.775	-8.775	-8.775	-8.775	-8.775	-8.775	-8.775	-8.775	-8.775	-8.775	-8.775	-8.775	-8.775	-8.775	-8.775	-8.775	-8.775	-8.775	-8.775	-8.775	-8.775	-8.775	-8.775	-8.775	-8.775	-8.775	-8.775	-8.775
	-8.45	-8.45	-8.45	-8.45	-8.45	-8.45	-8.45	-8.45	-8.45	-8.45	-8.45	-8.45	-8.45	-8.45	-8.45	-8.45	-8.45	-8.45	-8.45	-8.45	-8.45	-8.45	-8.45	-8.45	-8.45	-8.45	-8.45	-8.45	-8.45	-8.45	-8.45	-8.45	-8.45	-8.45	-8.45	-8.45	-8.45	-8.45	-8.45	-8.45	-8.45	-8.45	-8.45	-8.45	-8.45	-8.45	-8.45	-8.45	-8.45
	-8.125	-8.125	-8.125	-8.125	-8.125	-8.125	-8.125	-8.125	-8.125	-8.125	-8.125	-8.125	-8.125	-8.125	-8.125	-8.125	-8.125	-8.125	-8.125	-8.125	-8.125	-8.125	-8.125	-8.125	-8.125	-8.125	-8.125	-8.125	-8.125	-8.125	-8.125	-8.125	-8.125	-8.125	-8.125	-8.125	-8.125	-8.125	-8.125	-8.125	-8.125	-8.125	-8.125	-8.125	-8.125	-8.125	-8.125	-8.125	-8.125
	-7.8	-7.8	-7.8	-7.8	-7.8	-7.8	-7.8	-7.8	-7.8	-7.8	-7.8	-7.8	-7.8	-7.8	-7.8	-7.8	-7.8	-7.8	-7.8	-7.8	-7.8	-7.8	-7.8	-7.8	-7.8	-7.8	-7.8	-7.8	-7.8	-7.8	-7.8	-7.8	-7.8	-7.8	-7.8	-7.8	-7.8	-7.8	-7.8	-7.8	-7.8	-7.8	-7.8	-7.8	-7.8	-7.8	-7.8	-7.8	-7.8
	-7.475	-7.475	-7.475	-7.475	-7.475	-7.475	-7.475	-7.475	-7.475	-7.475	-7.475	-7.475	-7.475	-7.475	-7.475	-7.475	-7.475	-7.475	-7.475	-7.475	-7.475	-7.475	-7.475	-7.475	-7.475	-7.475	-7.475	-7.475	-7.475	-7.475	-7.475	-7.475	-7.475	-7.475	-7.475	-7.475	-7.475	-7.475	-7.475	-7.475	-7.475	-7.475	-7.475	-7.475	-7.475	-7.475	-7.475	-7.475	-7.475
	-7.15	-7.15	-7.15	-7.15	-7.15	-7.15	-7.15	-7.15	-7.15	-7.15	-7.15	-7.15	-7.15	-7.15	-7.15	-7.15	-7.15	-7.15	-7.15	-7.15	-7.15	-7.15	-7.15	-7.15	-7.15	-7.15	-7.15	-7.15	-7.15	-7.15	-7.15	-7.15	-7.15	-7.15	-7.15	-7.15	-7.15	-7.15	-7.15	-7.15	-7.15	-7.15	-7.15	-7.15	-7.15	-7.15	-7.15	-7.15	-7.15
	-6.825	-6.825	-6.825	-6.825	-6.825	-6.825	-6.825	-6.825	-6.825	-6.825	-6.825	-6.825	-6.825	-6.825	-6.825	-6.825	-6.825	-6.825	-6.825	-6.825	-6.825	-6.825	-6.825	-6.825	-6.825	-6.825	-6.825	-6.825	-6.825	-6.825	-6.825	-6.825	-6.825	-6.825	-6.825	-6.825	-6.825	-6.825	-6.825	-6.825	-6.825	-6.825	-6.825	-6.825	-6.825	-6.825	-6.825	-6.825	-6.825
	-6.5	-6.5	-6.5	-6.5	-6.5	-6.5	-6.5	-6.5	-6.5	-6.5	-6.5	-6.5	-6.5	-6.5	-6.5	-6.5	-6.5	-6.5	-6.5	-6.5	-6.5	-6.5	-6.5	-6.5	-6.5	-6.5	-6.5	-6.5	-6.5	-6.5	-6.5	-6.5	-6.5	-6.5	-6.5	-6.5	-6.5	-6.5	-6.5	-6.5	-6.5	-6.5	-6.5	-6.5	-6.5	-6.5	-6.5	-6.5	-6.5
	-6.175	-6.175	-6.175	-6.175	-6.175	-6.175	-6.175	-6.175	-6.175	-6.175	-6.175	-6.175	-6.175	-6.175	-6.175	-6.175	-6.175	-6.175	-6.175	-6.175	-6.175	-6.175	-6.175	-6.175	-6.175	-6.175	-6.175	-6.175	-6.175	-6.175	-6.175	-6.175	-6.175	-6.175	-6.175	-6.175	-6.175	-6.175	-6.175	-6.175	-6.175	-6.175	-6.175	-6.175	-6.175	-6.175	-6.175	-6.175	-6.175
	-5.85	-5.85	-5.85	-5.85	-5.85	-5.85	-5.85	-5.85	-5.85	-5.85	-5.85	-5.85	-5.85	-5.85	-5.85	-5.85	-5.85	-5.85	-5.85	-5.85	-5.85	-5.85	-5.85	-5.85	-5.85	-5.85	-5.85	-5.85	-5.85	-5.85	-5.85	-5.85	-5.85	-5.85	-5.85	-5.85	-5.85	-5.85	-5.85	-5.85	-5.85	-5.85	-5.85	-5.85	-5.85	-5.85	-5.85	-5.85	-5.85
	-5.525	-5.525	-5.525	-5.525	-5.525	-5.525	-5.525	-5.525	-5.525	-5.525	-5.525	-5.525	-5.525	-5.525	-5.525	-5.525	-5.525	-5.525	-5.525	-5.525	-5.525	-5.525	-5.525	-5.525	-5.525	-5.525	-5.525	-5.525	-5.525	-5.525	-5.525	-5.525	-5.525	-5.525	-5.525	-5.525	-5.525	-5.525	-5.525	-5.525	-5.525	-5.525	-5.525	-5.525	-5.525	-5.525	-5.525	-5.525	-5.525
	-5.2	-5.2	-5.2	-5.2	-5.2	-5.2	-5.2	-5.2	-5.2	-5.2	-5.2	-5.2	-5.2	-5.2	-5.2	-5.2	-5.2	-5.2	-5.2	-5.2	-5.2	-5.2	-5.2	-5.2	-5.2	-5.2	-5.2	-5.2	-5.2	-5.2	-5.2	-5.2	-5.2	-5.2	-5.2	-5.2	-5.2	-5.2	-5.2	-5.2	-5.2	-5.2	-5.2	-5.2	-5.2	-5.2	-5.2	-5.2	-5.2
	-4.875	-4.875	-4.875	-4.875	-4.875	-4.875	-4.875	-4.875	-4.875	-4.875	-4.875	-4.875	-4.875	-4.875	-4.875	-4.875	-4.875	-4.875	-4.875	-4.875	-4.875	-4.875	-4.875	-4.875	-4.875	-4.875	-4.875	-4.875	-4.875	-4.875	-4.875	-4.875	-4.875	-4.875	-4.875	-4.875	-4.875	-4.875	-4.875	-4.875	-4.875	-4.875	-4.875	-4.875	-4.875	-4.875	-4.875	-4.875	-4.875
	-4.55	-4.55	-4.55	-4.55	-4.55	-4.55	-4.55	-4.55	-4.55	-4.55	-4.55	-4.55	-4.55	-4.55	-4.55	-4.55	-4.55	-4.55	-4.55	-4.55	-4.55	-4.55	-4.55	-4.55	-4.55	-4.55	-4.55	-4.55	-4.55	-4.55	-4.55	-4.55	-4.55	-4.55	-4.55	-4.55	-4.55	-4.55	-4.55	-4.55	-4.55	-4.55	-4.55	-4.55	-4.55	-4.55	-4.55	-4.55	-4.55
	-4.225	-4.225	-4.225	-4.225	-4.225	-4.225	-4.225	-4.225	-4.225	-4.225	-4.225	-4.225	-4.225	-4.225	-4.225	-4.225	-4.225	-4.225	-4.225	-4.225	-4.225	-4.225	-4.225	-4.225	-4.225	-4.225	-4.225	-4.225	-4.225	-4.225	-4.225	-4.225	-4.225	-4.225	-4.225	-4.225	-4.225	-4.225	-4.225	-4.225	-4.225	-4.225	-4.225	-4.225	-4.225	-4.225	-4.225	-4.225	-4.225
	-3.9	-3.9	-3.9	-3.9	-3.9	-3.9	-3.9	-3.9	-3.9	-3.9	-3.9	-3.9	-3.9	-3.9	-3.9	-3.9	-3.9	-3.9	-3.9	-3.9	-3.9	-3.9	-3.9	-3.9	-3.9	-3.9	-3.9	-3.9	-3.9	-3.9	-3.9	-3.9	-3.9	-3.9	-3.9	-3.9	-3.9	-3.9	-3.9	-3.9	-3.9	-3.9	-3.9	-3.9	-3.9	-3.9	-3.9	-3.9	-3.9
	-3.575	-3.575	-3.575	-3.575	-3.575	-3.575	-3.575	-3.575	-3.575	-3.575	-3.575	-3.575	-3.575	-3.575	-3.575	-3.575	-3.575	-3.575	-3.575	-3.575	-3.575	-3.575	-3.575	-3.575	-3.575	-3.575	-3.575	-3.575	-3.575	-3.575	-3.575	-3.575	-3.575	-3.575	-3.575	-3.575	-3.575	-3.575	-3.575	-3.575	-3.575	-3.575	-3.575	-3.575	-3.575	-3.575	-3.575	-3.575	-3.575
	-3.25	-3.25	-3.25	-3.25	-3.25	-3.25	-3.25	-3.25	-3.25	-3.25	-3.25	-3.25	-3.25	-3.25	-3.25	-3.25	-3.25	-3.25	-3.25	-3.25	-3.25	-3.25	-3.25	-3.25	-3.25	-3.25	-3.25	-3.25	-3.25	-3.25	-3.25	-3.25	-3.25	-3.25	-3.25	-3.25	-3.25	-3.25	-3.25	-3.25	-3.25	-3.25	-3.25	-3.25	-3.25	-3.25	-3.25	-3.25	-3.25
	-2.925	-2.925	-2.925	-2.925	-2.925	-2.925	-2.925	-2.925	-2.925	-2.925	-2.925	-2.925	-2.925	-2.925	-2.925	-2.925	-2.925	-2.925	-2.925	-2.925	-2.925	-2.925	-2.925	-2.925	-2.925	-2.925	-2.925	-2.925	-2.925	-2.925	-2.925	-2.925	-2.925	-2.925	-2.925	-2.925	-2.925	-2.925	-2.925	-2.925	-2.925	-2.925	-2.925	-2.925	-2.925	-2.925	-2.925	-2.925	-2.925
	-2.6	-2.6	-2.6	-2.6	-2.6	-2.6	-2.6	-2.6	-2.6	-2.6	-2.6	-2.6	-2.6	-2.6	-2.6	-2.6	-2.6	-2.6	-2.6	-2.6	-2.6	-2.6	-2.6	-2.6	-2.6	-2.6	-2.6	-2.6	-2.6	-2.6	-2.6	-2.6	-2.6	-2.6	-2.6	-2.6	-2.6	-2.6	-2.6	-2.6	-2.6	-2.6	-2.6	-2.6	-2.6	-2.6	-2.6	-2.6	-2.6
	-2.275	-2.275	-2.275	-2.275	-2.275	-2.275	-2.275	-2.275	-2.275	-2.275	-2.275	-2.275	-2.275	-2.275	-2.275	-2.275	-2.275	-2.275	-2.275	-2.275	-2.275	-2.275	-2.275	-2.275	-2.275	-2.275	-2.275	-2.275	-2.275	-2.275	-2.275	-2.275	-2.275	-2.275	-2.275	-2.275	-2.275	-2.275	-2.275	-2.275	-2.275	-2.275	-2.275	-2.275	-2.275	-2.275	-2.275	-2.275	-2.275
	-1.95	-1.95	-1.95	-1.95	-1.95	-1.95	-1.95	-1.95	-1.95	-1.95	-1.95	-1.95	-1.95	-1.95	-1.95	-1.95	-1.95	-1.95	-1.95	-1.95	-1.95	-1.95	-1.95	-1.95	-1.95	-1.95	-1.95	-1.95	-1.95	-1.95	-1.95	-1.95	-1.95	-1.95	-1.95	-1.95	-1.95	-1.95	-1.95	-1.95	-1.95	-1.95	-1.95	-1.95	-1.95	-1.95	-1.95	-1.95	-1.95
	-1.625	-1.625	-1.625	-1.625	-1.625	-1.625	-1.625	-1.625	-1.625	-1.625	-1.625	-1.625	-1.625	-1.625	-1.625	-1.625	-1.625	-1.625	-1.625	-1.625	-1.625	-1.625	-1.625	-1.625	-1.625	-1.625	-1.625	-1.625	-1.625	-1.625	-1.625	-1.625	-1.625	-1.625	-1.625	-1.625	-1.625	-1.625	-1.625	-1.625	-1.625	-1.625	-1.625	-1.625	-1.625	-1.625	-1.625	-1.625	-1.625
	-1.3	-1.3	-1.3	-1.3	-1.3	-1.3	-1.3	-1.3	-1.3	-1.3	-1.3	-1.3	-1.3	-1.3	-1.3	-1.3	-1.3	-1.3	-1.3	-1.3	-1.3	-1.3	-1.3	-1.3	-1.3	-1.3	-1.3	-1.3	-1.3	-1.3	-1.3	-1.3	-1.3	-1.3	-1.3	-1.3	-1.3	-1.3	-1.3	-1.3	-1.3	-1.3	-1.3	-1.3	-1.3	-1.3	-1.3	-1.3	-1.3
	-0.975	-0.975	-0.975	-0.975	-0.975	-0.975	-0.975	-0.975	-0.975	-0.975	-0.975	-0.975	-0.975	-0.975	-0.975	-0.975	-0.975	-0.975	-0.975	-0.975	-0.975	-0.975	-0.975	-0.975	-0.975	-0.975	-0.975	-0.975	-0.975	-0.975	-0.975	-0.975	-0.975	-0.975	-0.975	-0.975	-0.975	-0.975	-0.975	-0.975	-0.975	-0.975	-0.975	-0.975	-0.975	-0.975	-0.975	-0.975	-0.975
	-0.65	-0.65	-0.65	-0.65	-0.65	-0.65	-0.65	-0.65	-0.65	-0.65	-0.65	-0.65	-0.65	-0.65	-0.65	-0.65	-0.65	-0.65	-0.65	-0.65	-0.65	-0.65	-0.65	-0.65	-0.65	-0.65	-0.65	-0.65	-0.65	-0.65	-0.65	-0.65	-0.65	-0.65	-0.65	-0.65	-0.65	-0.65	-0.65	-0.65	-0.65	-0.65	-0.65	-0.65	-0.65	-0.65	-0.65	-0.65	-0.65
	-0.325	-0.325	-0.325	-0.325	-0.325	-0.325	-0.325	-0.325	-0.325	-0.325	-0.325	-0.325	-0.325	-0.325	-0.325	-0.325	-0.325	-0.325	-0.325	-0.325	-0.325	-0.325	-0.325	-0.325	-0.325	-0.325	-0.325	-0.325	-0.325	-0.325	-0.325	-0.325	-0.325	-0.325	-0.325	-0.325	-0.325	-0.325	-0.325	-0.325	-0.325	-0.325	-0.325	-0.325	-0.325	-0.325	-0.325	-0.325	-0.325
	0	0	0	0	0	0	0	0	0	0	0	0	0	0	0	0	0	0	0	0	0	0	0	0	0	0	0	0	0	0	0	0	0	0	0	0	0	0	0	0	0	0	0	0	0	0	0	0	0
	0.325	0.325	0.325	0.325	0.325	0.325	0.325	0.325	0.325	0.325	0.325	0.325	0.325	0.325	0.325	0.325	0.325	0.325	0.325	0.325	0.325	0.325	0.325	0.325	0.325	0.325	0.325	0.325	0.325	0.325	0.325	0.325	0.325	0.325	0.325	0.325	0.325	0.325	0.325	0.325	0.325	0.325	0.325	0.325	0.325	0.325	0.325	0.325	0.325
	0.65	0.65	0.65	0.65	0.65	0.65	0.65	0.65	0.65	0.65	0.65	0.65	0.65	0.65	0.65	0.65	0.65	0.65	0.65	0.65	0.65	0.65	0.65	0.65	0.65	0.65	0.65	0.65	0.65	0.65	0.65	0.65	0.65	0.65	0.65	0.65	0.65	0.65	0.65	0.65	0.65	0.65	0.65	0.65	0.65	0.65	0.65	0.65	0.65
	0.975	0.975	0.975	0.975	0.975	0.975	0.975	0.975	0.975	0.975	0.975	0.975	0.975	0.975	0.975	0.975	0.975	0.975	0.975	0.975	0.975	0.975	0.975	0.975	0.975	0.975	0.975	0.975	0.975	0.975	0.975	0.975	0.975	0.975	0.975	0.975	0.975	0.975	0.975	0.975	0.975	0.975	0.975	0.975	0.975	0.975	0.975	0.975	0.975
	1.3	1.3	1.3	1.3	1.3	1.3	1.3	1.3	1.3	1.3	1.3	1.3	1.3	1.3	1.3	1.3	1.3	1.3	1.3	1.3	1.3	1.3	1.3	1.3	1.3	1.3	1.3	1.3	1.3	1.3	1.3	1.3	1.3	1.3	1.3	1.3	1.3	1.3	1.3	1.3	1.3	1.3	1.3	1.3	1.3	1.3	1.3	1.3	1.3
	1.625	1.625	1.625	1.625	1.625	1.625	1.625	1.625	1.625	1.625	1.625	1.625	1.625	1.625	1.625	1.625	1.625	1.625	1.625	1.625	1.625	1.625	1.625	1.625	1.625	1.625	1.625	1.625	1.625	1.625	1.625	1.625	1.625	1.625	1.625	1.625	1.625	1.625	1.625	1.625	1.625	1.625	1.625	1.625	1.625	1.625	1.625	1.625	1.625
	1.95	1.95	1.95	1.95	1.95	1.95	1.95	1.95	1.95	1.95	1.95	1.95	1.95	1.95	1.95	1.95	1.95	1.95	1.95	1.95	1.95	1.95	1.95	1.95	1.95	1.95	1.95	1.95	1.95	1.95	1.95	1.95	1.95	1.95	1.95	1.95	1.95	1.95	1.95	1.95	1.95	1.95	1.95	1.95	1.95	1.95	1.95	1.95	1.95
	2.275	2.275	2.275	2.275	2.275	2.275	2.275	2.275	2.275	2.275	2.275	2.275	2.275	2.275	2.275	2.275	2.275	2.275	2.275	2.275	2.275	2.275	2.275	2.275	2.275	2.275	2.275	2.275	2.275	2.275	2.275	2.275	2.275	2.275	2.275	2.275	2.275	2.275	2.275	2.275	2.275	2.275	2.275	2.275	2.275	2.275	2.275	2.275	2.275
	2.6	2.6	2.6	2.6	2.6	2.6	2.6	2.6	2.6	2.6	2.6	2.6	2.6	2.6	2.6	2.6	2.6	2.6	2.6	2.6	2.6	2.6	2.6	2.6	2.6	2.6	2.6	2.6	2.6	2.6	2.6	2.6	2.6	2.6	2.6	2.6	2.6	2.6	2.6	2.6	2.6	2.6	2.6	2.6	2.6	2.6	2.6	2.6	2.6
	2.925	2.925	2.925	2.925	2.925	2.925	2.925	2.925	2.925	2.925	2.925	2.925	2.925	2.925	2.925	2.925	2.925	2.925	2.925	2.925	2.925	2.925	2.925	2.925	2.925	2.925	2.925	2.925	2.925	2.925	2.925	2.925	2.925	2.925	2.925	2.925	2.925	2.925	2.925	2.925	2.925	2.925	2.925	2.925	2.925	2.925	2.925	2.925	2.925
	3.25	3.25	3.25	3.25	3.25	3.25	3.25	3.25	3.25	3.25	3.25	3.25	3.25	3.25	3.25	3.25	3.25	3.25	3.25	3.25	3.25	3.25	3.25	3.25	3.25	3.25	3.25	3.25	3.25	3.25	3.25	3.25	3.25	3.25	3.25	3.25	3.25	3.25	3.25	3.25	3.25	3.25	3.25	3.25	3.25	3.25	3.25	3.25	3.25
	3.575	3.575	3.575	3.575	3.575	3.575	3.575	3.575	3.575	3.575	3.575	3.575	3.575	3.575	3.575	3.575	3.575	3.575	3.575	3.575	3.575	3.575	3.575	3.575	3.575	3.575	3.575	3.575	3.575	3.575	3.575	3.575	3.575	3.575	3.575	3.575	3.575	3.575	3.575	3.575	3.575	3.575	3.575	3.575	3.575	3.575	3.575	3.575	3.575
	3.9	3.9	3.9	3.9	3.9	3.9	3.9	3.9	3.9	3.9	3.9	3.9	3.9	3.9	3.9	3.9	3.9	3.9	3.9	3.9	3.9	3.9	3.9	3.9	3.9	3.9	3.9	3.9	3.9	3.9	3.9	3.9	3.9	3.9	3.9	3.9	3.9	3.9	3.9	3.9	3.9	3.9	3.9	3.9	3.9	3.9	3.9	3.9	3.9
	4.225	4.225	4.225	4.225	4.225	4.225	4.225	4.225	4.225	4.225	4.225	4.225	4.225	4.225	4.225	4.225	4.225	4.225	4.225	4.225	4.225	4.225	4.225	4.225	4.225	4.225	4.225	4.225	4.225	4.225	4.225	4.225	4.225	4.225	4.225	4.225	4.225	4.225	4.225	4.225	4.225	4.225	4.225	4.225	4.225	4.225	4.225	4.225	4.225
	4.55	4.55	4.55	4.55	4.55	4.55	4.55	4.55	4.55	4.55	4.55	4.55	4.55	4.55	4.55	4.55	4.55	4.55	4.55	4.55	4.55	4.55	4.55	4.55	4.55	4.55	4.55	4.55	4.55	4.55	4.55	4.55	4.55	4.55	4.55	4.55	4.55	4.55	4.55	4.55	4.55	4.55	4.55	4.55	4.55	4.55	4.55	4.55	4.55
	4.875	4.875	4.875	4.875	4.875	4.875	4.875	4.875	4.875	4.875	4.875	4.875	4.875	4.875	4.875	4.875	4.875	4.875	4.875	4.875	4.875	4.875	4.875	4.875	4.875	4.875	4.875	4.875	4.875	4.875	4.875	4.875	4.875	4.875	4.875	4.875	4.875	4.875	4.875	4.875	4.875	4.875	4.875	4.875	4.875	4.875	4.875	4.875	4.875
	5.2	5.2	5.2	5.2	5.2	5.2	5.2	5.2	5.2	5.2	5.2	5.2	5.2	5.2	5.2	5.2	5.2	5.2	5.2	5.2	5.2	5.2	5.2	5.2	5.2	5.2	5.2	5.2	5.2	5.2	5.2	5.2	5.2	5.2	5.2	5.2	5.2	5.2	5.2	5.2	5.2	5.2	5.2	5.2	5.2	5.2	5.2	5.2	5.2
	5.525	5.525	5.525	5.525	5.525	5.525	5.525	5.525	5.525	5.525	5.525	5.525	5.525	5.525	5.525	5.525	5.525	5.525	5.525	5.525	5.525	5.525	5.525	5.525	5.525	5.525	5.525	5.525	5.525	5.525	5.525	5.525	5.525	5.525	5.525	5.525	5.525	5.525	5.525	5.525	5.525	5.525	5.525	5.525	5.525	5.525	5.525	5.525	5.525
	5.85	5.85	5.85	5.85	5.85	5.85	5.85	5.85	5.85	5.85	5.85	5.85	5.85	5.85	5.85	5.85	5.85	5.85	5.85	5.85	5.85	5.85	5.85	5.85	5.85	5.85	5.85	5.85	5.85	5.85	5.85	5.85	5.85	5.85	5.85	5.85	5.85	5.85	5.85	5.85	5.85	5.85	5.85	5.85	5.85	5.85	5.85	5.85	5.85
	6.175	6.175	6.175	6.175	6.175	6.175	6.175	6.175	6.175	6.175	6.175	6.175	6.175	6.175	6.175	6.175	6.175	6.175	6.175	6.175	6.175	6.175	6.175	6.175	6.175	6.175	6.175	6.175	6.175	6.175	6.175	6.175	6.175	6.175	6.175	6.175	6.175	6.175	6.175	6.175	6.175	6.175	6.175	6.175	6.175	6.175	6.175	6.175	6.175
	6.5	6.5	6.5	6.5	6.5	6.5	6.5	6.5	6.5	6.5	6.5	6.5	6.5	6.5	6.5	6.5	6.5	6.5	6.5	6.5	6.5	6.5	6.5	6.5	6.5	6.5	6.5	6.5	6.5	6.5	6.5	6.5	6.5	6.5	6.5	6.5	6.5	6.5	6.5	6.5	6.5	6.5	6.5	6.5	6.5	6.5	6.5	6.5	6.5
	6.825	6.825	6.825	6.825	6.825	6.825	6.825	6.825	6.825	6.825	6.825	6.825	6.825	6.825	6.825	6.825	6.825	6.825	6.825	6.825	6.825	6.825	6.825	6.825	6.825	6.825	6.825	6.825	6.825	6.825	6.825	6.825	6.825	6.825	6.825	6.825	6.825	6.825	6.825	6.825	6.825	6.825	6.825	6.825	6.825	6.825	6.825	6.825	6.825
	7.15	7.15	7.15	7.15	7.15	7.15	7.15	7.15	7.15	7.15	7.15	7.15	7.15	7.15	7.15	7.15	7.15	7.15	7.15	7.15	7.15	7.15	7.15	7.15	7.15	7.15	7.15	7.15	7.15	7.15	7.15	7.15	7.15	7.15	7.15	7.15	7.15	7.15	7.15	7.15	7.15	7.15	7.15	7.15	7.15	7.15	7.15	7.15	7.15
	7.475	7.475	7.475	7.475	7.475	7.475	7.475	7.475	7.475	7.475	7.475	7.475	7.475	7.475	7.475	7.475	7.475	7.475	7.475	7.475	7.475	7.475	7.475	7.475	7.475	7.475	7.475	7.475	7.475	7.475	7.475	7.475	7.475	7.475	7.475	7.475	7.475	7.475	7.475	7.475	7.475	7.475	7.475	7.475	7.475	7.475	7.475	7.475	7.475
	7.8	7.8	7.8	7.8	7.8	7.8	7.8	7.8	7.8	7.8	7.8	7.8	7.8	7.8	7.8	7.8	7.8	7.8	7.8	7.8	7.8	7.8	7.8	7.8	7.8	7.8	7.8	7.8	7.8	7.8	7.8	7.8	7.8	7.8	7.8	7.8	7.8	7.8	7.8	7.8	7.8	7.8	7.8	7.8	7.8	7.8	7.8	7.8	7.8
	8.125	8.125	8.125	8.125	8.125	8.125	8.125	8.125	8.125	8.125	8.125	8.125	8.125	8.125	8.125	8.125	8.125	8.125	8.125	8.125	8.125	8.125	8.125	8.125	8.125	8.125	8.125	8.125	8.125	8.125	8.125	8.125	8.125	8.125	8.125	8.125	8.125	8.125	8.125	8.125	8.125	8.125	8.125	8.125	8.125	8.125	8.125	8.125	8.125
	8.45	8.45	8.45	8.45	8.45	8.45	8.45	8.45	8.45	8.45	8.45	8.45	8.45	8.45	8.45	8.45	8.45	8.45	8.45	8.45	8.45	8.45	8.45	8.45	8.45	8.45	8.45	8.45	8.45	8.45	8.45	8.45	8.45	8.45	8.45	8.45	8.45	8.45	8.45	8.45	8.45	8.45	8.45	8.45	8.45	8.45	8.45	8.45	8.45
	8.775	8.775	8.775	8.775	8.775	8.775	8.775	8.775	8.775	8.775	8.775	8.775	8.775	8.775	8.775	8.775	8.775	8.775	8.775	8.775	8.775	8.775	8.775	8.775	8.775	8.775	8.775	8.775	8.775	8.775	8.775	8.775	8.775	8.775	8.775	8.775	8.775	8.775	8.775	8.775	8.775	8.775	8.775	8.775	8.775	8.775	8.775	8.775	8.775
	9.1	9.1	9.1	9.1	9.1	9.1	9.1	9.1	9.1	9.1	9.1	9.1	9.1	9.1	9.1	9.1	9.1	9.1	9.1	9.1	9.1	9.1	9.1	9.1	9.1	9.1	9.1	9.1	9.1	9.1	9.1	9.1	9.1	9.1	9.1	9.1	9.1	9.1	9.1	9.1	9.1	9.1	9.1	9.1	9.1	9.1	9.1	9.1	9.1
	9.425	9.425	9.425	9.425	9.425	9.425	9.425	9.425	9.425	9.425	9.425	9.425	9.425	9.425	9.425	9.425	9.425	9.425	9.425	9.425	9.425	9.425	9.425	9.425	9.425	9.425	9.425	9.425	9.425	9.425	9.425	9.425	9.425	9.425	9.425	9.425	9.425	9.425	9.425	9.425	9.425	9.425	9.425	9.425	9.425	9.425	9.425	9.425	9.425
	9.75	9.75	9.75	9.75	9.75	9.75	9.75	9.75	9.75	9.75	9.75	9.75	9.75	9.75	9.75	9.75	9.75	9.75	9.75	9.75	9.75	9.75	9.75	9.75	9.75	9.75	9.75	9.75	9.75	9.75	9.75	9.75	9.75	9.75	9.75	9.75	9.75	9.75	9.75	9.75	9.75	9.75	9.75	9.75	9.75	9.75	9.75	9.75	9.75
	10.075	10.075	10.075	10.075	10.075	10.075	10.075	10.075	10.075	10.075	10.075	10.075	10.075	10.075	10.075	10.075	10.075	10.075	10.075	10.075	10.075	10.075	10.075	10.075	10.075	10.075	10.075	10.075	10.075	10.075	10.075	10.075	10.075	10.075	10.075	10.075	10.075	10.075	10.075	10.075	10.075	10.075	10.075	10.075	10.075	10.075	10.075	10.075	10.075
	10.4	10.4	10.4	10.4	10.4	10.4	10.4	10.4	10.4	10.4	10.4	10.4	10.4	10.4	10.4	10.4	10.4	10.4	10.4	10.4	10.4	10.4	10.4	10.4	10.4	10.4	10.4	10.4	10.4	10.4	10.4	10.4	10.4	10.4	10.4	10.4	10.4	10.4	10.4	10.4	10.4	10.4	10.4	10.4	10.4	10.4	10.4	10.4	10.4
	10.725	10.725	10.725	10.725	10.725	10.725	10.725	10.725	10.725	10.725	10.725	10.725	10.725	10.725	10.725	10.725	10.725	10.725	10.725	10.725	10.725	10.725	10.725	10.725	10.725	10.725	10.725	10.725	10.725	10.725	10.725	10.725	10.725	10.725	10.725	10.725	10.725	10.725	10.725	10.725	10.725	10.725	10.725	10.725	10.725	10.725	10.725	10.725	10.725
	11.05	11.05	11.05	11.05	11.05	11.05	11.05	11.05	11.05	11.05	11.05	11.05	11.05	11.05	11.05	11.05	11.05	11.05	11.05	11.05	11.05	11.05	11.05	11.05	11.05	11.05	11.05	11.05	11.05	11.05	11.05	11.05	11.05	11.05	11.05	11.05	11.05	11.05	11.05	11.05	11.05	11.05	11.05	11.05	11.05	11.05	11.05	11.05	11.05
	11.375	11.375	11.375	11.375	11.375	11.375	11.375	11.375	11.375	11.375	11.375	11.375	11.375	11.375	11.375	11.375	11.375	11.375	11.375	11.375	11.375	11.375	11.375	11.375	11.375	11.375	11.375	11.375	11.375	11.375	11.375	11.375	11.375	11.375	11.375	11.375	11.375	11.375	11.375	11.375	11.375	11.375	11.375	11.375	11.375	11.375	11.375	11.375	11.375
	11.7	11.7	11.7	11.7	11.7	11.7	11.7	11.7	11.7	11.7	11.7	11.7	11.7	11.7	11.7	11.7	11.7	11.7	11.7	11.7	11.7	11.7	11.7	11.7	11.7	11.7	11.7	11.7	11.7	11.7	11.7	11.7	11.7	11.7	11.7	11.7	11.7	11.7	11.7	11.7	11.7	11.7	11.7	11.7	11.7	11.7	11.7	11.7	11.7
	12.025	12.025	12.025	12.025	12.025	12.025	12.025	12.025	12.025	12.025	12.025	12.025	12.025	12.025	12.025	12.025	12.025	12.025	12.025	12.025	12.025	12.025	12.025	12.025	12.025	12.025	12.025	12.025	12.025	12.025	12.025	12.025	12.025	12.025	12.025	12.025	12.025	12.025	12.025	12.025	12.025	12.025	12.025	12.025	12.025	12.025	12.025	12.025	12.025
	12.35	12.35	12.35	12.35	12.35	12.35	12.35	12.35	12.35	12.35	12.35	12.35	12.35	12.35	12.35	12.35	12.35	12.35	12.35	12.35	12.35	12.35	12.35	12.35	12.35	12.35	12.35	12.35	12.35	12.35	12.35	12.35	12.35	12.35	12.35	12.35	12.35	12.35	12.35	12.35	12.35	12.35	12.35	12.35	12.35	12.35	12.35	12.35	12.35
	12.675	12.675	12.675	12.675	12.675	12.675	12.675	12.675	12.675	12.675	12.675	12.675	12.675	12.675	12.675	12.675	12.675	12.675	12.675	12.675	12.675	12.675	12.675	12.675	12.675	12.675	12.675	12.675	12.675	12.675	12.675	12.675	12.675	12.675	12.675	12.675	12.675	12.675	12.675	12.675	12.675	12.675	12.675	12.675	12.675	12.675	12.675	12.675	12.675
Free energy	6.21461	6.21461	6.21461	6.21461	6.21461	6.21461	6.21461	6.21461	6.21461	6.21461	6.21461	6.21461	6.21461	6.21461	6.21461	6.21461	6.21461	6.21461	6.21461	6.21461	6.21461	6.21461	6.21461	6.21461	6.21461	6.21461	6.21461	6.21461	6.21461	6.21461	6.21461	6.21461	6.21461	6.21461	6.21461	6.21461	6.21461	6.21461	6.21461	6.21461	6.21461	6.21461	6.21461	6.21461	6.21461	6.21461	6.21461	6.21461	6.21461
	6.21461	6.21461	6.21461	6.21461	6.21461	6.21461	6.21461	6.21461	6.21461	6.21461	6.21461	6.21461	6.21461	6.21461	6.21461	6.21461	6.21461	6.21461	6.21461	6.21461	6.21461	6.21461	6.21461	6.21461	6.21461	6.21461	6.21461	6.21461	6.21461	6.21461	6.21461	6.21461	6.21461	6.21461	6.21461	6.21461	6.21461	6.21461	6.21461	6.21461	6.21461	6.21461	6.21461	6.21461	6.21461	6.21461	6.21461	6.21461	6.21461
	6.21461	6.21461	6.21461	6.21461	6.21461	6.21461	6.21461	6.21461	6.21461	6.21461	6.21461	6.21461	6.21461	6.21461	6.21461	6.21461	6.21461	6.21461	6.21461	6.21461	6.21461	6.21461	6.21461	6.21461	6.21461	6.21461	6.21461	6.21461	6.21461	6.21461	6.21461	6.21461	6.21461	6.21461	6.21461	6.21461	6.21461	6.21461	6.21461	6.21461	6.21461	6.21461	6.21461	6.21461	6.21461	6.21461	6.21461	6.21461	6.21461
	6.21461	6.21461	6.21461	6.21461	6.21461	6.21461	6.21461	6.21461	6.21461	6.21461	6.21461	6.21461	6.21461	6.21461	6.21461	6.21461	6.21461	6.21461	6.21461	6.21461	6.21461	6.21461	6.21461	6.21461	6.21461	6.21461	6.21461	6.21461	6.21461	6.21461	6.21461	6.21461	6.21461	6.21461	6.21461	6.21461	6.21461	6.21461	6.21461	6.21461	6.21461	6.21461	6.21461	6.21461	6.21461	6.21461	6.21461	6.21461	6.21461
	6.21461	6.21461	6.21461	6.21461	6.21461	6.21461	6.21461	6.21461	6.21461	6.21461	6.21461	6.21461	6.21461	6.21461	6.21461	6.21461	6.21461	6.21461	6.21461	6.21461	6.21461	6.21461	6.21461	6.21461	6.21461	6.21461	6.21461	6.21461	6.21461	6.21461	6.21461	6.21461	6.21461	6.21461	6.21461	6.21461	6.21461	6.21461	6.21461	6.21461	6.21461	6.21461	6.21461	6.21461	6.21461	6.21461	6.21461	6.21461	6.21461
	6.21461	6.21461	6.21461	6.21461	6.21461	6.21461	6.21461	6.21461	6.21461	6.21461	6.21461	6.21461	6.21461	6.21461	6.21461	6.21461	6.21461	6.21461	6.21461	6.21461	6.21461	6.21461	6.21461	6.21461	6.21461	6.21461	6.21461	6.21461	6.21461	6.21461	6.21461	6.21461	6.21461	6.21461	6.21461	6.21461	6.21461	6.21461	6.21461	6.21461	6.21461	6.21461	6.21461	6.21461	6.21461	6.21461	6.21461	6.21461	6.21461
	6.21461	6.21461	6.21461	6.21461	6.21461	6.21461	6.21461	6.21461	6.21461	6.21461	6.21461	6.21461	6.21461	6.21461	6.21461	6.21461	6.21461	6.21461	6.21461	6.21461	6.21461	6.21461	6.21461	6.21461	6.21461	6.21461	6.21461	6.21461	6.21461	6.21461	6.21461	6.21461	6.21461	6.21461	6.21461	6.21461	6.21461	6.21461	6.21461	6.21461	6.21461	6.21461	6.21461	6.21461	6.21461	6.21461	6.21461	6.21461	6.21461
	6.21461	6.21461	6.21461	6.21461	6.21461	6.21461	6.21461	6.21461	6.21461	6.21461	6.21461	6.21461	6.21461	6.21461	6.21461	6.21461	6.21461	6.21461	6.21461	6.21461	6.21461	6.21461	6.21461	6.21461	6.21461	6.21461	6.21461	6.21461	6.21461	6.21461	6.21461	6.21461	6.21461	6.21461	6.21461	6.21461	6.21461	6.21461	6.21461	6.21461	6.21461	6.21461	6.21461	6.21461	6.21461	6.21461	6.21461	6.21461	6.21461
	6.21461	6.21461	6.21461	6.21461	6.21461	6.21461	6.21461	6.21461	6.21461	6.21461	6.21461	6.21461	6.21461	6.21461	6.21461	6.21461	6.21461	6.21461	6.21461	6.21461	6.21461	6.21461	6.21461	6.21461	6.21461	6.21461	6.21461	6.21461	6.21461	6.21461	6.21461	6.21461	6.21461	6.21461	6.21461	6.21461	6.21461	6.21461	6.21461	6.21461	6.21461	6.21461	6.21461	6.21461	6.21461	6.21461	6.21461	6.21461	6.21461
	6.21461	6.21461	6.21461	6.21461	6.21461	6.21461	6.21461	6.21461	6.21461	6.21461	6.21461	6.21461	6.21461	6.21461	6.21461	6.21461	6.21461	6.21461	6.21461	6.21461	6.21461	6.21461	6.21461	6.21461	6.21461	6.21461	6.21461	6.21461	6.21461	6.21461	6.21461	6.21461	6.21461	6.21461	6.21461	6.21461	6.21461	6.21461	6.21461	6.21461	6.21461	6.21461	6.21461	6.21461	6.21461	6.21461	6.21461	6.21461	6.21461
	6.21461	6.21461	6.21461	6.21461	6.21461	6.21461	6.21461	6.21461	6.21461	6.21461	6.21461	6.21461	6.21461	6.21461	6.21461	6.21461	6.21461	6.21461	6.21461	6.21461	6.21461	6.21461	6.21461	6.21461	6.21461	6.21461	6.21461	6.21461	6.21461	6.21461	6.21461	6.21461	6.21461	6.21461	6.21461	6.21461	6.21461	6.21461	6.21461	6.21461	6.21461	6.21461	6.21461	6.21461	6.21461	6.21461	6.21461	6.21461	6.21461
	6.21461	6.21461	6.21461	6.21461	6.21461	6.21461	6.21461	6.21461	6.21461	6.21461	6.21461	6.21461	6.21461	6.21461	6.21461	6.21461	6.21461	6.21461	6.21461	6.21461	6.21461	6.21461	6.21461	6.21461	6.21461	6.21461	6.21461	6.21461	6.21461	6.21461	6.21461	6.21461	6.21461	6.21461	6.21461	6.21461	6.21461	6.21461	6.21461	6.21461	6.21461	6.21461	6.21461	6.21461	6.21461	6.21461	6.21461	6.21461	6.21461
	6.21461	6.21461	6.21461	6.21461	6.21461	6.21461	6.21461	6.21461	6.21461	6.21461	6.21461	6.21461	6.21461	6.21461	6.21461	6.21461	6.21461	6.21461	6.21461	6.21461	6.21461	6.21461	6.21461	6.21461	6.21461	6.21461	6.21461	6.21461	6.21461	6.21461	6.21461	6.21461	6.21461	6.21461	6.21461	6.21461	6.21461	6.21461	6.21461	6.21461	6.21461	6.21461	6.21461	6.21461	6.21461	6.21461	6.21461	6.21461	6.21461
	6.21461	6.21461	6.21461	6.21461	6.21461	6.21461	6.21461	6.21461	6.21461	6.21461	6.21461	6.21461	6.21461	6.21461	6.21461	6.21461	6.21461	6.21461	6.21461	6.21461	6.21461	6.21461	6.21461	6.21461	6.21461	6.21461	6.21461	6.21461	6.21461	6.21461	6.21461	6.21461	6.21461	6.21461	6.21461	6.21461	6.21461	6.21461	6.21461	6.21461	6.21461	6.21461	6.21461	6.21461	6.21461	6.21461	6.21461	6.21461	6.21461
	6.21461	6.21461	6.21461	6.21461	6.21461	6.21461	6.21461	6.21461	6.21461	6.21461	6.21461	6.21461	6.21461	6.21461	6.21461	6.21461	6.21461	6.21461	6.21461	6.21461	6.21461	6.21461	6.21461	6.21461	6.21461	6.21461	6.21461	6.21461	6.21461	6.21461	6.21461	6.21461	6.21461	6.21461	6.21461	6.21461	6.13457	6.21461	6.21461	6.13457	6.21461	6.21461	6.21461	6.21461	6.21461	6.21461	6.21461	6.21461	6.21461
	6.21461	6.21461	6.21461	6.21461	6.21461	6.21461	6.21461	6.21461	6.21461	6.21461	6.21461	6.21461	6.21461	6.21461	6.21461	6.21461	6.21461	6.21461	6.21461	6.21461	6.21461	6.21461	6.21461	6.21461	6.21461	6.21461	6.21461	6.21461	6.21461	6.21461	6.21461	6.21461	6.21461	6.21461	6.21461	6.21461	6.21461	6.13457	6.21461	6.21461	6.21461	6.21461	6.21461	6.21461	6.21461	6.21461	6.21461	6.21461	6.21461
	6.21461	6.21461	6.21461	6.21461	6.21461	6.21461	6.21461	6.21461	6.21461	6.21461	6.21461	6.21461	6.21461	6.21461	6.21461	6.21461	6.21461	6.21461	6.21461	6.21461	6.21461	6.21461	6.21461	6.21461	6.21461	6.21461	6.21461	6.21461	6.21461	6.21461	6.21461	6.21461	6.21461	6.21461	6.06046	6.21461	6.13457	6.13457	6.13457	6.21461	6.21461	6.21461	6.21461	6.13457	6.21461	6.13457	6.21461	6.21461	6.21461
	6.21461	6.21461	6.21461	6.21461	6.21461	6.21461	6.21461	6.21461	6.21461	6.21461	6.21461	6.21461	6.21461	6.21461	6.21461	6.21461	6.21461	6.21461	6.21461	6.21461	6.21461	6.21461	6.21461	6.21461	6.21461	6.21461	6.21461	6.13457	6.21461	6.21461	6.21461	6.21461	6.06046	6.06046	6.13457	6.21461	6.21461	6.06046	6.13457	6.13457	6.06046	6.21461	6.06046	6.21461	6.21461	6.21461	6.21461	6.21461	6.13457
	6.21461	6.21461	6.21461	6.21461	6.21461	6.21461	6.21461	6.21461	6.21461	6.21461	6.21461	6.21461	6.21461	6.21461	6.21461	6.21461	6.21461	6.21461	6.21461	6.21461	6.21461	6.21461	6.21461	6.21461	6.21461	6.21461	6.21461	6.21461	6.06046	6.21461	6.21461	6.13457	6.13457	6.13457	6.06046	5.92693	6.21461	5.92693	6.21461	6.21461	5.99146	6.06046	5.92693	6.13457	5.99146	6.21461	6.13457	6.21461	6.21461
	6.21461	6.21461	6.21461	6.21461	6.21461	6.21461	6.21461	6.21461	6.21461	6.21461	6.21461	6.21461	6.21461	6.21461	6.21461	6.21461	6.21461	6.21461	6.21461	6.21461	6.21461	6.21461	6.21461	6.21461	6.21461	6.21461	6.21461	6.21461	6.21461	6.13457	6.13457	5.99146	5.99146	6.06046	5.92693	6.06046	5.92693	5.92693	5.99146	5.92693	5.92693	5.99146	5.8663	5.8663	6.06046	5.92693	5.99146	6.06046	6.13457
	6.21461	6.21461	6.21461	6.21461	6.21461	6.21461	6.21461	6.21461	6.21461	6.21461	6.21461	6.21461	6.21461	6.21461	6.21461	6.21461	6.21461	6.21461	6.21461	6.21461	6.21461	6.21461	6.21461	6.21461	6.21461	6.13457	6.21461	6.13457	6.13457	6.13457	6.13457	6.13457	6.13457	5.75508	5.8663	5.80914	5.70378	5.80914	5.52146	5.65499	5.92693	5.92693	6.06046	5.70378	5.99146	5.99146	5.92693	5.80914	6.06046
	6.21461	6.21461	6.21461	6.21461	6.21461	6.21461	6.21461	6.21461	6.21461	6.21461	6.21461	6.21461	6.21461	6.21461	6.21461	6.21461	6.21461	6.21461	6.21461	6.21461	6.21461	6.21461	6.21461	6.21461	6.21461	6.21461	6.21461	6.21461	5.99146	5.92693	6.13457	5.92693	5.92693	5.8663	5.65499	5.65499	5.70378	5.70378	5.80914	5.65499	5.75508	5.80914	5.70378	5.8663	5.99146	5.75508	5.92693	6.06046	5.92693
	6.21461	6.21461	6.21461	6.21461	6.21461	6.21461	6.21461	6.21461	6.21461	6.21461	6.21461	6.21461	6.21461	6.21461	6.21461	6.21461	6.21461	6.21461	6.21461	6.21461	6.21461	6.21461	6.21461	6.21461	6.21461	6.21461	6.13457	5.99146	5.92693	5.92693	5.80914	5.80914	5.70378	5.52146	5.75508	5.60847	5.80914	5.36731	5.48064	5.8663	5.52146	5.56402	5.52146	5.75508	5.65499	5.60847	5.70378	5.8663	5.92693
	6.21461	6.21461	6.21461	6.21461	6.21461	6.21461	6.21461	6.21461	6.21461	6.21461	6.21461	6.21461	6.21461	6.21461	6.21461	6.21461	6.21461	6.21461	6.21461	6.21461	6.21461	6.21461	6.21461	6.13457	6.13457	5.99146	6.13457	6.13457	5.75508	5.99146	5.56402	5.92693	5.70378	5.75508	5.52146	5.48064	5.48064	5.48064	5.65499	5.80914	5.70378	5.52146	5.70378	5.8663	5.80914	5.40368	5.70378	5.92693	5.92693
	6.21461	6.21461	6.21461	6.21461	6.21461	6.21461	6.21461	6.21461	6.21461	6.21461	6.21461	6.21461	6.21461	6.21461	6.21461	6.21461	6.21461	6.21461	6.21461	6.21461	6.21461	6.21461	6.13457	6.21461	6.21461	5.92693	5.99146	5.70378	5.75508	5.56402	5.65499	5.52146	5.8663	5.60847	5.44142	5.70378	5.75508	5.56402	5.60847	5.29832	5.75508	5.48064	5.56402	5.70378	5.52146	5.70378	5.70378	5.52146	5.92693
	6.21461	6.21461	6.21461	6.21461	6.21461	6.21461	6.21461	6.21461	6.21461	6.21461	6.21461	6.21461	6.21461	6.21461	6.21461	6.21461	6.21461	6.21461	6.21461	6.21461	6.21461	6.21461	6.13457	6.13457	6.13457	6.13457	5.8663	5.80914	5.65499	5.48064	5.65499	5.52146	5.56402	5.8663	5.65499	5.56402	5.8663	5.52146	5.56402	5.80914	5.8663	5.75508	5.75508	5.52146	5.52146	5.70378	5.75508	5.56402	5.75508
	6.21461	6.21461	6.21461	6.21461	6.21461	6.21461	6.21461	6.21461	6.21461	6.21461	6.21461	6.21461	6.21461	6.21461	6.21461	6.21461	6.21461	6.21461	6.21461	6.21461	6.21461	6.21461	6.13457	6.13457	5.99146	5.8663	5.80914	5.65499	5.40368	5.33222	5.60847	5.65499	5.48064	5.56402	5.52146	5.56402	5.52146	5.60847	5.56402	5.60847	5.56402	5.8663	5.8663	5.80914	5.70378	5.80914	5.80914	5.70378	5.60847
	6.21461	6.21461	6.21461	6.21461	6.21461	6.21461	6.21461	6.21461	6.21461	6.21461	6.21461	6.21461	6.21461	6.21461	6.21461	6.21461	6.21461	6.21461	6.21461	6.13457	6.21461	6.21461	6.21461	6.06046	5.99146	6.13457	5.75508	5.65499	5.75508	5.48064	5.56402	5.44142	5.60847	5.52146	5.65499	5.56402	5.70378	5.8663	5.8663	5.80914	5.75508	5.8663	6.06046	5.80914	5.60847	5.80914	5.80914	5.92693	6.06046
	6.21461	6.21461	6.21461	6.21461	6.21461	6.21461	6.21461	6.21461	6.21461	6.21461	6.21461	6.21461	6.21461	6.21461	6.21461	6.21461	6.21461	6.21461	6.21461	6.21461	6.13457	6.06046	6.13457	5.92693	5.92693	5.92693	5.75508	5.75508	5.48064	5.60847	5.36731	5.56402	5.65499	5.92693	5.75508	5.60847	5.8663	5.80914	5.8663	5.80914	5.80914	5.92693	5.99146	6.06046	6.06046	5.99146	5.92693	5.70378	5.56402
	6.21461	6.21461	6.21461	6.21461	6.21461	6.21461	6.21461	6.21461	6.21461	6.21461	6.21461	6.21461	6.21461	6.21461	6.21461	6.21461	6.21461	6.21461	6.21461	6.21461	6.21461	6.06046	6.06046	5.75508	5.99146	5.99146	5.65499	5.70378	5.56402	5.75508	5.75508	5.75508	5.80914	5.60847	5.92693	5.80914	5.92693	6.06046	6.06046	5.80914	5.8663	5.99146	6.21461	5.99146	5.99146	5.99146	5.8663	5.92693	5.8663
	6.21461	6.21461	6.21461	6.21461	6.21461	6.21461	6.21461	6.21461	6.21461	6.21461	6.21461	6.21461	6.21461	6.21461	6.21461	6.21461	6.21461	6.21461	6.21461	6.21461	6.21461	6.06046	6.13457	5.8663	5.8663	5.80914	6.06046	5.70378	5.8663	5.75508	5.92693	6.13457	5.56402	5.80914	5.52146	6.06046	5.92693	6.06046	6.06046	6.06046	6.13457	5.8663	6.13457	6.21461	5.99146	5.99146	5.8663	6.06046	5.8663
	6.21461	6.21461	6.21461	6.21461	6.21461	6.21461	6.21461	6.21461	6.21461	6.21461	6.21461	6.21461	6.21461	6.21461	6.21461	6.21461	6.21461	6.21461	6.21461	6.13457	6.06046	6.21461	6.13457	5.99146	5.92693	5.65499	5.70378	5.56402	5.92693	5.80914	5.70378	5.99146	5.80914	5.99146	5.80914	5.92693	5.80914	6.06046	6.06046	5.8663	6.21461	6.13457	5.99146	6.06046	6.21461	5.99146	6.13457	5.99146	5.92693
	6.21461	6.21461	6.21461	6.21461	6.21461	6.21461	6.21461	6.21461	6.21461	6.21461	6.21461	6.21461	6.21461	6.21461	6.21461	6.21461	6.21461	6.21461	6.21461	6.21461	5.99146	5.92693	5.92693	5.80914	5.8663	5.75508	6.06046	5.65499	5.65499	5.80914	5.75508	5.92693	5.92693	5.99146	5.99146	5.99146	6.06046	6.21461	6.13457	5.99146	6.13457	6.13457	6.21461	6.13457	6.21461	6.06046	6.13457	6.21461	5.99146
	6.21461	6.21461	6.21461	6.21461	6.21461	6.21461	6.21461	6.21461	6.21461	6.21461	6.21461	6.21461	6.21461	6.21461	6.21461	6.21461	6.21461	6.21461	6.21461	6.21461	6.21461	5.99146	5.8663	5.99146	5.8663	5.99146	5.75508	5.92693	6.06046	5.92693	5.8663	5.80914	5.99146	6.06046	6.21461	5.99146	6.21461	6.13457	6.21461	6.06046	6.13457	6.06046	6.21461	6.06046	6.13457	6.13457	5.92693	6.06046	6.06046
	6.21461	6.21461	6.21461	6.21461	6.21461	6.21461	6.21461	6.21461	6.21461	6.21461	6.21461	6.21461	6.21461	6.21461	6.21461	6.21461	6.21461	6.21461	6.13457	6.13457	5.92693	6.13457	5.99146	5.70378	5.8663	5.92693	5.80914	5.70378	5.99146	6.13457	6.06046	6.06046	5.99146	6.13457	6.13457	6.13457	5.92693	6.21461	6.06046	6.13457	6.21461	6.13457	6.06046	6.21461	6.13457	6.13457	6.06046	6.13457	6.13457
	6.21461	6.21461	6.21461	6.21461	6.21461	6.21461	6.21461	6.21461	6.21461	6.21461	6.21461	6.21461	6.21461	6.21461	6.21461	6.21461	6.21461	6.21461	6.06046	6.13457	6.06046	6.21461	6.13457	6.06046	5.70378	5.56402	5.92693	5.80914	6.06046	6.21461	5.92693	6.06046	6.06046	6.13457	6.06046	6.13457	5.99146	6.06046	6.21461	6.06046	6.13457	6.13457	5.92693	6.21461	6.06046	5.99146	6.06046	6.06046	6.13457
	6.21461	6.21461	6.21461	6.21461	6.21461	6.21461	6.21461	6.21461	6.21461	6.21461	6.21461	6.21461	6.21461	6.21461	6.21461	6.21461	6.21461	6.21461	6.21461	6.13457	6.21461	6.06046	5.92693	6.13457	6.06046	5.80914	5.99146	5.65499	5.75508	5.80914	6.21461	6.06046	6.06046	6.13457	6.21461	6.13457	6.13457	6.21461	6.13457	6.21461	6.13457	6.21461	6.13457	6.13457	6.13457	6.06046	6.13457	6.21461	6.06046
	6.21461	6.21461	6.21461	6.21461	6.21461	6.21461	6.21461	6.21461	6.21461	6.21461	6.21461	6.21461	6.21461	6.21461	6.21461	6.13457	6.21461	6.21461	6.21461	6.13457	6.06046	6.13457	5.92693	5.92693	6.06046	5.60847	5.92693	5.8663	5.92693	6.13457	6.21461	6.06046	6.13457	6.21461	6.13457	6.13457	6.21461	6.13457	6.21461	6.21461	6.21461	6.21461	6.13457	6.21461	5.92693	6.06046	6.21461	5.99146	6.13457
	6.21461	6.21461	6.21461	6.21461	6.21461	6.21461	6.21461	6.21461	6.21461	6.21461	6.21461	6.21461	6.21461	6.21461	6.21461	6.21461	6.21461	6.21461	6.21461	6.13457	6.06046	5.99146	6.06046	6.06046	5.99146	5.99146	5.80914	6.06046	5.75508	6.06046	6.13457	5.99146	6.06046	6.06046	6.13457	6.21461	6.13457	6.13457	6.13457	6.21461	6.13457	6.21461	6.13457	6.21461	6.21461	6.21461	6.21461	6.21461	5.99146
	6.21461	6.21461	6.21461	6.21461	6.21461	6.21461	6.21461	6.21461	6.21461	6.21461	6.21461	6.21461	6.21461	6.21461	6.21461	6.21461	6.21461	5.99146	6.21461	6.21461	6.21461	6.13457	5.70378	5.99146	5.80914	5.80914	5.8663	5.99146	5.92693	6.06046	5.99146	6.13457	6.13457	6.06046	6.21461	6.21461	6.13457	6.13457	6.21461	5.92693	6.13457	6.13457	6.21461	6.21461	6.21461	6.06046	6.13457	5.99146	6.13457
	6.21461	6.21461	6.21461	6.21461	6.21461	6.21461	6.21461	6.21461	6.21461	6.21461	6.21461	6.21461	6.21461	6.21461	6.21461	6.21461	6.21461	6.13457	6.21461	6.06046	6.21461	6.13457	6.13457	5.92693	5.75508	6.06046	5.75508	5.8663	6.13457	6.06046	6.21461	6.21461	6.13457	6.13457	6.13457	6.13457	6.21461	6.13457	6.13457	6.06046	6.06046	6.21461	6.13457	6.13457	6.21461	5.99146	6.13457	6.06046	6.13457
	6.21461	6.21461	6.21461	6.21461	6.21461	6.21461	6.21461	6.21461	6.21461	6.21461	6.21461	6.21461	6.21461	6.21461	6.21461	6.21461	6.06046	6.21461	6.06046	6.21461	5.99146	5.92693	5.99146	6.06046	5.80914	5.80914	5.92693	6.13457	5.8663	6.13457	5.92693	6.13457	6.06046	6.21461	6.13457	6.06046	6.21461	6.21461	6.21461	6.21461	6.21461	6.21461	6.21461	6.13457	6.13457	5.99146	6.06046	5.92693	5.99146
	6.21461	6.21461	6.21461	6.21461	6.21461	6.21461	6.21461	6.21461	6.21461	6.21461	6.21461	6.21461	6.21461	6.21461	6.21461	6.21461	6.21461	6.21461	6.21461	6.21461	6.13457	5.80914	6.06046	5.92693	5.75508	5.75508	5.75508	6.06046	6.06046	6.06046	6.21461	6.13457	6.06046	6.06046	6.21461	6.13457	6.13457	6.21461	6.13457	6.21461	6.13457	6.21461	6.21461	6.06046	6.13457	6.06046	6.13457	5.92693	6.06046
	6.21461	6.21461	6.21461	6.21461	6.21461	6.21461	6.21461	6.21461	6.21461	6.21461	6.21461	6.21461	6.21461	6.21461	6.21461	6.21461	6.21461	6.21461	6.21461	6.21461	5.99146	5.92693	5.92693	5.75508	5.99146	5.92693	5.80914	5.8663	5.92693	6.13457	6.21461	6.13457	6.21461	6.13457	6.21461	6.06046	6.21461	6.21461	6.21461	6.21461	6.21461	6.21461	6.06046	6.13457	6.21461	6.21461	6.06046	6.06046	6.13457
	6.21461	6.21461	6.21461	6.21461	6.21461	6.21461	6.21461	6.21461	6.21461	6.21461	6.21461	6.21461	6.21461	6.21461	6.21461	6.21461	6.21461	6.21461	6.13457	6.21461	6.13457	5.99146	5.92693	6.06046	5.80914	5.92693	5.70378	5.80914	5.99146	6.06046	6.06046	6.13457	6.06046	6.21461	6.13457	6.13457	6.13457	6.21461	6.21461	6.13457	6.21461	6.13457	6.21461	6.21461	6.13457	6.13457	6.21461	6.13457	6.13457
	6.21461	6.21461	6.21461	6.21461	6.21461	6.21461	6.21461	6.21461	6.21461	6.21461	6.21461	6.21461	6.21461	6.21461	6.21461	6.13457	6.21461	6.21461	6.21461	6.13457	6.06046	5.99146	5.92693	6.21461	5.99146	5.99146	6.06046	5.8663	5.80914	6.06046	6.06046	6.06046	6.06046	6.21461	6.13457	6.21461	6.21461	6.13457	6.21461	6.21461	6.13457	6.21461	6.06046	6.21461	6.13457	6.21461	6.13457	5.92693	6.21461
	6.21461	6.21461	6.21461	6.21461	6.21461	6.21461	6.21461	6.21461	6.21461	6.21461	6.21461	6.21461	6.21461	6.21461	6.21461	6.21461	6.21461	6.21461	6.21461	6.13457	6.13457	6.21461	6.13457	6.06046	6.06046	5.99146	5.92693	6.13457	5.92693	6.13457	6.21461	6.13457	6.13457	6.21461	6.13457	6.13457	6.13457	6.21461	6.21461	6.21461	6.13457	6.21461	6.21461	6.06046	6.06046	6.21461	6.06046	6.06046	6.13457
	6.21461	6.21461	6.21461	6.21461	6.21461	6.21461	6.21461	6.21461	6.21461	6.21461	6.21461	6.21461	6.21461	6.21461	6.21461	6.21461	6.21461	6.21461	6.21461	6.13457	6.21461	6.06046	5.99146	6.13457	6.21461	6.13457	5.99146	5.92693	5.80914	5.92693	5.92693	6.13457	6.13457	6.06046	6.21461	6.21461	6.21461	6.21461	5.99146	6.13457	6.06046	5.99146	6.13457	6.06046	6.06046	5.92693	6.06046	5.99146	5.80914
	6.21461	6.21461	6.21461	6.21461	6.21461	6.21461	6.21461	6.21461	6.21461	6.21461	6.21461	6.21461	6.21461	6.21461	6.21461	6.21461	6.21461	6.21461	6.21461	6.21461	6.21461	6.13457	6.21461	6.06046	6.13457	5.99146	6.06046	5.92693	6.06046	5.8663	6.06046	6.21461	6.13457	6.06046	6.13457	6.21461	6.06046	6.21461	6.21461	6.13457	6.21461	6.13457	6.06046	6.21461	6.21461	6.21461	6.13457	6.13457	6.13457
	6.21461	6.21461	6.21461	6.21461	6.21461	6.21461	6.21461	6.21461	6.21461	6.21461	6.21461	6.21461	6.21461	6.21461	6.21461	6.21461	6.21461	6.21461	6.21461	6.06046	6.21461	6.13457	6.06046	6.06046	6.13457	5.8663	5.92693	5.8663	5.99146	5.99146	6.13457	5.99146	6.21461	6.21461	6.21461	6.21461	6.21461	6.13457	6.13457	6.13457	6.21461	6.21461	6.13457	5.99146	5.92693	5.99146	5.80914	6.13457	5.70378
	6.21461	6.21461	6.21461	6.21461	6.21461	6.21461	6.21461	6.21461	6.21461	6.21461	6.21461	6.21461	6.21461	6.21461	6.21461	6.21461	6.21461	6.21461	6.21461	6.21461	6.21461	6.21461	5.99146	6.06046	6.06046	5.92693	5.92693	5.92693	6.13457	5.70378	5.8663	6.21461	6.13457	6.06046	6.13457	6.06046	6.06046	6.21461	6.21461	6.21461	6.13457	6.06046	6.13457	5.99146	6.21461	5.92693	5.99146	5.65499	5.80914
	6.21461	6.21461	6.21461	6.21461	6.21461	6.21461	6.21461	6.21461	6.21461	6.21461	6.21461	6.21461	6.21461	6.21461	6.21461	6.21461	6.21461	6.21461	6.21461	6.21461	6.21461	6.21461	6.13457	6.13457	6.13457	5.8663	6.06046	5.80914	5.8663	5.75508	5.92693	6.06046	5.8663	6.06046	5.99146	6.13457	6.13457	6.13457	6.21461	6.13457	6.21461	5.8663	6.13457	5.92693	6.21461	5.8663	5.8663	5.80914	5.65499
	6.21461	6.21461	6.21461	6.21461	6.21461	6.21461	6.21461	6.21461	6.21461	6.21461	6.21461	6.21461	6.21461	6.21461	6.21461	6.21461	6.21461	6.21461	6.21461	6.21461	6.21461	6.21461	6.06046	6.06046	5.92693	5.99146	5.99146	6.13457	5.65499	5.80914	6.06046	5.8663	5.8663	5.80914	6.21461	5.99146	5.99146	5.80914	6.13457	6.21461	5.99146	5.8663	5.99146	6.06046	5.8663	5.75508	5.75508	5.70378	5.92693
	6.21461	6.21461	6.21461	6.21461	6.21461	6.21461	6.21461	6.21461	6.21461	6.21461	6.21461	6.21461	6.21461	6.21461	6.21461	6.21461	6.21461	6.21461	6.21461	6.21461	6.21461	6.21461	6.06046	6.13457	6.21461	6.06046	5.8663	6.06046	6.06046	5.65499	5.75508	5.8663	5.92693	6.13457	5.92693	5.80914	5.99146	5.8663	6.13457	6.06046	5.8663	5.99146	6.13457	5.75508	5.75508	5.8663	6.06046	5.52146	5.80914
	6.21461	6.21461	6.21461	6.21461	6.21461	6.21461	6.21461	6.21461	6.21461	6.21461	6.21461	6.21461	6.21461	6.21461	6.21461	6.21461	6.21461	6.21461	6.21461	6.21461	6.21461	6.21461	6.21461	6.21461	6.21461	5.99146	6.13457	6.06046	5.92693	5.56402	5.8663	5.99146	5.8663	5.80914	5.8663	5.75508	5.70378	5.92693	5.92693	5.80914	6.06046	5.8663	5.92693	6.13457	5.80914	5.80914	5.92693	5.8663	5.80914
	6.21461	6.21461	6.21461	6.21461	6.21461	6.21461	6.21461	6.21461	6.21461	6.21461	6.21461	6.21461	6.21461	6.21461	6.21461	6.21461	6.21461	6.21461	6.21461	6.21461	6.21461	6.21461	6.21461	6.21461	6.21461	6.13457	6.13457	6.06046	5.80914	5.8663	5.75508	5.80914	5.75508	5.75508	5.75508	5.99146	6.06046	6.06046	5.70378	6.21461	5.65499	5.99146	5.8663	5.75508	5.75508	5.70378	5.75508	5.52146	5.70378
	6.21461	6.21461	6.21461	6.21461	6.21461	6.21461	6.21461	6.21461	6.21461	6.21461	6.21461	6.21461	6.21461	6.21461	6.21461	6.21461	6.21461	6.21461	6.21461	6.21461	6.21461	6.21461	6.21461	6.21461	6.21461	6.06046	6.06046	6.06046	5.99146	5.92693	5.92693	5.99146	5.65499	5.80914	5.92693	5.8663	5.99146	5.80914	5.65499	5.80914	5.80914	5.44142	5.70378	5.8663	5.80914	5.75508	5.8663	5.75508	5.60847
	6.21461	6.21461	6.21461	6.21461	6.21461	6.21461	6.21461	6.21461	6.21461	6.21461	6.21461	6.21461	6.21461	6.21461	6.21461	6.21461	6.21461	6.21461	6.21461	6.21461	6.21461	6.21461	6.21461	6.21461	6.21461	6.13457	6.13457	6.21461	6.21461	6.06046	5.8663	6.06046	5.8663	5.80914	5.92693	5.99146	6.06046	5.8663	5.70378	5.60847	5.70378	5.60847	5.65499	5.80914	5.56402	5.60847	5.70378	5.92693	5.92693
	6.21461	6.21461	6.21461	6.21461	6.21461	6.21461	6.21461	6.21461	6.21461	6.21461	6.21461	6.21461	6.21461	6.21461	6.21461	6.21461	6.21461	6.21461	6.21461	6.21461	6.21461	6.21461	6.21461	6.21461	6.21461	6.21461	6.21461	6.21461	6.13457	6.21461	6.21461	5.80914	5.99146	5.8663	5.80914	5.8663	6.13457	5.65499	5.48064	5.92693	5.65499	5.60847	5.75508	5.80914	5.70378	5.65499	5.80914	5.80914	5.70378
	6.21461	6.21461	6.21461	6.21461	6.21461	6.21461	6.21461	6.21461	6.21461	6.21461	6.21461	6.21461	6.21461	6.21461	6.21461	6.21461	6.21461	6.21461	6.21461	6.21461	6.21461	6.21461	6.21461	6.21461	6.21461	6.06046	6.21461	6.21461	6.13457	6.06046	6.06046	6.06046	6.06046	5.92693	5.92693	5.8663	5.75508	5.80914	5.56402	5.92693	5.99146	5.60847	5.92693	5.92693	5.70378	5.8663	5.60847	5.80914	6.13457
	6.21461	6.21461	6.21461	6.21461	6.21461	6.21461	6.21461	6.21461	6.21461	6.21461	6.21461	6.21461	6.21461	6.21461	6.21461	6.21461	6.21461	6.21461	6.21461	6.21461	6.21461	6.21461	6.21461	6.21461	6.21461	6.21461	6.21461	6.21461	6.21461	6.21461	6.13457	6.06046	6.13457	6.06046	5.8663	6.06046	5.99146	5.8663	5.80914	6.06046	5.75508	5.80914	5.8663	5.92693	6.13457	5.80914	5.92693	6.13457	5.80914
	6.21461	6.21461	6.21461	6.21461	6.21461	6.21461	6.21461	6.21461	6.21461	6.21461	6.21461	6.21461	6.21461	6.21461	6.21461	6.21461	6.21461	6.21461	6.21461	6.21461	6.21461	6.21461	6.21461	6.21461	6.13457	6.21461	6.21461	6.21461	6.21461	6.21461	6.13457	6.21461	5.92693	6.13457	5.99146	6.21461	6.06046	5.99146	6.06046	5.8663	5.92693	5.92693	5.8663	5.80914	6.13457	5.99146	5.8663	6.06046	6.06046
	6.21461	6.21461	6.21461	6.21461	6.21461	6.21461	6.21461	6.21461	6.21461	6.21461	6.21461	6.21461	6.21461	6.21461	6.21461	6.21461	6.21461	6.21461	6.21461	6.21461	6.21461	6.21461	6.21461	6.21461	6.21461	6.21461	6.21461	6.21461	6.21461	6.13457	6.21461	6.21461	6.21461	6.21461	6.13457	6.13457	5.99146	6.06046	6.21461	6.21461	6.06046	5.99146	5.8663	5.92693	5.99146	6.21461	6.13457	6.21461	6.21461
	6.21461	6.21461	6.21461	6.21461	6.21461	6.21461	6.21461	6.21461	6.21461	6.21461	6.21461	6.21461	6.21461	6.21461	6.21461	6.21461	6.21461	6.21461	6.21461	6.21461	6.21461	6.21461	6.21461	6.21461	6.21461	6.21461	6.21461	6.21461	6.21461	6.21461	6.21461	6.13457	6.21461	6.21461	6.13457	6.21461	6.21461	6.13457	6.21461	6.13457	6.13457	6.13457	6.06046	6.06046	6.21461	6.06046	6.06046	6.21461	6.21461
	6.21461	6.21461	6.21461	6.21461	6.21461	6.21461	6.21461	6.21461	6.21461	6.21461	6.21461	6.21461	6.21461	6.21461	6.21461	6.21461	6.21461	6.21461	6.21461	6.21461	6.21461	6.21461	6.21461	6.21461	6.21461	6.21461	6.21461	6.21461	6.21461	6.21461	6.21461	6.21461	6.21461	6.21461	6.06046	6.21461	6.21461	6.21461	6.21461	6.13457	6.06046	6.06046	6.21461	6.21461	6.21461	6.21461	6.13457	6.21461	6.21461
	6.21461	6.21461	6.21461	6.21461	6.21461	6.21461	6.21461	6.21461	6.21461	6.21461	6.21461	6.21461	6.21461	6.21461	6.21461	6.21461	6.21461	6.21461	6.21461	6.21461	6.21461	6.21461	6.21461	6.21461	6.21461	6.21461	6.21461	6.21461	6.21461	6.21461	6.21461	6.21461	6.21461	6.21461	6.21461	6.21461	6.21461	6.21461	6.21461	6.21461	6.21461	6.21461	6.21461	6.21461	6.21461	6.21461	6.21461	6.21461	6.21461
	6.21461	6.21461	6.21461	6.21461	6.21461	6.21461	6.21461	6.21461	6.21461	6.21461	6.21461	6.21461	6.21461	6.21461	6.21461	6.21461	6.21461	6.21461	6.21461	6.21461	6.21461	6.21461	6.21461	6.21461	6.21461	6.21461	6.21461	6.21461	6.21461	6.21461	6.21461	6.21461	6.21461	6.21461	6.21461	6.21461	6.21461	6.13457	6.21461	6.21461	6.21461	6.21461	6.21461	6.13457	6.21461	6.21461	6.21461	6.21461	6.21461
	6.21461	6.21461	6.21461	6.21461	6.21461	6.21461	6.21461	6.21461	6.21461	6.21461	6.21461	6.21461	6.21461	6.21461	6.21461	6.21461	6.21461	6.21461	6.21461	6.21461	6.21461	6.21461	6.21461	6.21461	6.21461	6.21461	6.21461	6.21461	6.21461	6.21461	6.21461	6.21461	6.21461	6.21461	6.21461	6.21461	6.21461	6.21461	6.21461	6.21461	6.21461	6.21461	6.21461	6.21461	6.21461	6.21461	6.21461	6.21461	6.21461
	6.21461	6.21461	6.21461	6.21461	6.21461	6.21461	6.21461	6.21461	6.21461	6.21461	6.21461	6.21461	6.21461	6.21461	6.21461	6.21461	6.21461	6.21461	6.21461	6.21461	6.21461	6.21461	6.21461	6.21461	6.21461	6.21461	6.21461	6.21461	6.21461	6.21461	6.21461	6.21461	6.21461	6.21461	6.21461	6.21461	6.21461	6.21461	6.21461	6.21461	6.21461	6.21461	6.21461	6.21461	6.21461	6.21461	6.21461	6.21461	6.21461
	6.21461	6.21461	6.21461	6.21461	6.21461	6.21461	6.21461	6.21461	6.21461	6.21461	6.21461	6.21461	6.21461	6.21461	6.21461	6.21461	6.21461	6.21461	6.21461	6.21461	6.21461	6.21461	6.21461	6.21461	6.21461	6.21461	6.21461	6.21461	6.21461	6.21461	6.21461	6.21461	6.21461	6.21461	6.21461	6.21461	6.21461	6.21461	6.21461	6.21461	6.21461	6.21461	6.21461	6.21461	6.21461	6.21461	6.21461	6.21461	6.21461
	6.21461	6.21461	6.21461	6.21461	6.21461	6.21461	6.21461	6.21461	6.21461	6.21461	6.21461	6.21461	6.21461	6.21461	6.21461	6.21461	6.21461	6.21461	6.21461	6.21461	6.21461	6.21461	6.21461	6.21461	6.21461	6.21461	6.21461	6.21461	6.21461	6.21461	6.21461	6.21461	6.21461	6.21461	6.21461	6.21461	6.21461	6.21461	6.21461	6.21461	6.21461	6.21461	6.21461	6.21461	6.21461	6.21461	6.21461	6.21461	6.21461
	6.21461	6.21461	6.21461	6.21461	6.21461	6.21461	6.21461	6.21461	6.21461	6.21461	6.21461	6.21461	6.21461	6.21461	6.21461	6.21461	6.21461	6.21461	6.21461	6.21461	6.21461	6.21461	6.21461	6.21461	6.21461	6.21461	6.21461	6.21461	6.21461	6.21461	6.21461	6.21461	6.21461	6.21461	6.21461	6.21461	6.21461	6.21461	6.21461	6.21461	6.21461	6.21461	6.21461	6.21461	6.21461	6.21461	6.21461	6.21461	6.21461
	6.21461	6.21461	6.21461	6.21461	6.21461	6.21461	6.21461	6.21461	6.21461	6.21461	6.21461	6.21461	6.21461	6.21461	6.21461	6.21461	6.21461	6.21461	6.21461	6.21461	6.21461	6.21461	6.21461	6.21461	6.21461	6.21461	6.21461	6.21461	6.21461	6.21461	6.21461	6.21461	6.21461	6.21461	6.21461	6.21461	6.21461	6.21461	6.21461	6.21461	6.21461	6.21461	6.21461	6.21461	6.21461	6.21461	6.21461	6.21461	6.21461
	6.21461	6.21461	6.21461	6.21461	6.21461	6.21461	6.21461	6.21461	6.21461	6.21461	6.21461	6.21461	6.21461	6.21461	6.21461	6.21461	6.21461	6.21461	6.21461	6.21461	6.21461	6.21461	6.21461	6.21461	6.21461	6.21461	6.21461	6.21461	6.21461	6.21461	6.21461	6.21461	6.21461	6.21461	6.21461	6.21461	6.21461	6.21461	6.21461	6.21461	6.21461	6.21461	6.21461	6.21461	6.21461	6.21461	6.21461	6.21461	6.21461
	6.21461	6.21461	6.21461	6.21461	6.21461	6.21461	6.21461	6.21461	6.21461	6.21461	6.21461	6.21461	6.21461	6.21461	6.21461	6.21461	6.21461	6.21461	6.21461	6.21461	6.21461	6.21461	6.21461	6.21461	6.21461	6.21461	6.21461	6.21461	6.21461	6.21461	6.21461	6.21461	6.21461	6.21461	6.21461	6.21461	6.21461	6.21461	6.21461	6.21461	6.21461	6.21461	6.21461	6.21461	6.21461	6.21461	6.21461	6.21461	6.21461
	6.21461	6.21461	6.21461	6.21461	6.21461	6.21461	6.21461	6.21461	6.21461	6.21461	6.21461	6.21461	6.21461	6.21461	6.21461	6.21461	6.21461	6.21461	6.21461	6.21461	6.21461	6.21461	6.21461	6.21461	6.21461	6.21461	6.21461	6.21461	6.21461	6.21461	6.21461	6.21461	6.21461	6.21461	6.21461	6.21461	6.21461	6.21461	6.21461	6.21461	6.21461	6.21461	6.21461	6.21461	6.21461	6.21461	6.21461	6.21461	6.21461
	6.21461	6.21461	6.21461	6.21461	6.21461	6.21461	6.21461	6.21461	6.21461	6.21461	6.21461	6.21461	6.21461	6.21461	6.21461	6.21461	6.21461	6.21461	6.21461	6.21461	6.21461	6.21461	6.21461	6.21461	6.21461	6.21461	6.21461	6.21461	6.21461	6.21461	6.21461	6.21461	6.21461	6.21461	6.21461	6.21461	6.21461	6.21461	6.21461	6.21461	6.21461	6.21461	6.21461	6.21461	6.21461	6.21461	6.21461	6.21461	6.21461
	6.21461	6.21461	6.21461	6.21461	6.21461	6.21461	6.21461	6.21461	6.21461	6.21461	6.21461	6.21461	6.21461	6.21461	6.21461	6.21461	6.21461	6.21461	6.21461	6.21461	6.21461	6.21461	6.21461	6.21461	6.21461	6.21461	6.21461	6.21461	6.21461	6.21461	6.21461	6.21461	6.21461	6.21461	6.21461	6.21461	6.21461	6.21461	6.21461	6.21461	6.21461	6.21461	6.21461	6.21461	6.21461	6.21461	6.21461	6.21461	6.21461
	6.21461	6.21461	6.21461	6.21461	6.21461	6.21461	6.21461	6.21461	6.21461	6.21461	6.21461	6.21461	6.21461	6.21461	6.21461	6.21461	6.21461	6.21461	6.21461	6.21461	6.21461	6.21461	6.21461	6.21461	6.21461	6.21461	6.21461	6.21461	6.21461	6.21461	6.21461	6.21461	6.21461	6.21461	6.21461	6.21461	6.21461	6.21461	6.21461	6.21461	6.21461	6.21461	6.21461	6.21461	6.21461	6.21461	6.21461	6.21461	6.21461
	6.21461	6.21461	6.21461	6.21461	6.21461	6.21461	6.21461	6.21461	6.21461	6.21461	6.21461	6.21461	6.21461	6.21461	6.21461	6.21461	6.21461	6.21461	6.21461	6.21461	6.21461	6.21461	6.21461	6.21461	6.21461	6.21461	6.21461	6.21461	6.21461	6.21461	6.21461	6.21461	6.21461	6.21461	6.21461	6.21461	6.21461	6.21461	6.21461	6.21461	6.21461	6.21461	6.21461	6.21461	6.21461	6.21461	6.21461	6.21461	6.21461
eccentricity=0.6
X mesh	-13	-12.675	-12.35	-12.025	-11.7	-11.375	-11.05	-10.725	-10.4	-10.075	-9.75	-9.425	-9.1	-8.775	-8.45	-8.125	-7.8	-7.475	-7.15	-6.825	-6.5	-6.175	-5.85	-5.525	-5.2	-4.875	-4.55	-4.225	-3.9	-3.575	-3.25	-2.925	-2.6	-2.275	-1.95	-1.625	-1.3	-0.975	-0.65	-0.325	0	0.325	0.65	0.975	1.3	1.625	1.95	2.275	2.6
	-13	-12.675	-12.35	-12.025	-11.7	-11.375	-11.05	-10.725	-10.4	-10.075	-9.75	-9.425	-9.1	-8.775	-8.45	-8.125	-7.8	-7.475	-7.15	-6.825	-6.5	-6.175	-5.85	-5.525	-5.2	-4.875	-4.55	-4.225	-3.9	-3.575	-3.25	-2.925	-2.6	-2.275	-1.95	-1.625	-1.3	-0.975	-0.65	-0.325	0	0.325	0.65	0.975	1.3	1.625	1.95	2.275	2.6
	-13	-12.675	-12.35	-12.025	-11.7	-11.375	-11.05	-10.725	-10.4	-10.075	-9.75	-9.425	-9.1	-8.775	-8.45	-8.125	-7.8	-7.475	-7.15	-6.825	-6.5	-6.175	-5.85	-5.525	-5.2	-4.875	-4.55	-4.225	-3.9	-3.575	-3.25	-2.925	-2.6	-2.275	-1.95	-1.625	-1.3	-0.975	-0.65	-0.325	0	0.325	0.65	0.975	1.3	1.625	1.95	2.275	2.6
	-13	-12.675	-12.35	-12.025	-11.7	-11.375	-11.05	-10.725	-10.4	-10.075	-9.75	-9.425	-9.1	-8.775	-8.45	-8.125	-7.8	-7.475	-7.15	-6.825	-6.5	-6.175	-5.85	-5.525	-5.2	-4.875	-4.55	-4.225	-3.9	-3.575	-3.25	-2.925	-2.6	-2.275	-1.95	-1.625	-1.3	-0.975	-0.65	-0.325	0	0.325	0.65	0.975	1.3	1.625	1.95	2.275	2.6
	-13	-12.675	-12.35	-12.025	-11.7	-11.375	-11.05	-10.725	-10.4	-10.075	-9.75	-9.425	-9.1	-8.775	-8.45	-8.125	-7.8	-7.475	-7.15	-6.825	-6.5	-6.175	-5.85	-5.525	-5.2	-4.875	-4.55	-4.225	-3.9	-3.575	-3.25	-2.925	-2.6	-2.275	-1.95	-1.625	-1.3	-0.975	-0.65	-0.325	0	0.325	0.65	0.975	1.3	1.625	1.95	2.275	2.6
	-13	-12.675	-12.35	-12.025	-11.7	-11.375	-11.05	-10.725	-10.4	-10.075	-9.75	-9.425	-9.1	-8.775	-8.45	-8.125	-7.8	-7.475	-7.15	-6.825	-6.5	-6.175	-5.85	-5.525	-5.2	-4.875	-4.55	-4.225	-3.9	-3.575	-3.25	-2.925	-2.6	-2.275	-1.95	-1.625	-1.3	-0.975	-0.65	-0.325	0	0.325	0.65	0.975	1.3	1.625	1.95	2.275	2.6
	-13	-12.675	-12.35	-12.025	-11.7	-11.375	-11.05	-10.725	-10.4	-10.075	-9.75	-9.425	-9.1	-8.775	-8.45	-8.125	-7.8	-7.475	-7.15	-6.825	-6.5	-6.175	-5.85	-5.525	-5.2	-4.875	-4.55	-4.225	-3.9	-3.575	-3.25	-2.925	-2.6	-2.275	-1.95	-1.625	-1.3	-0.975	-0.65	-0.325	0	0.325	0.65	0.975	1.3	1.625	1.95	2.275	2.6
	-13	-12.675	-12.35	-12.025	-11.7	-11.375	-11.05	-10.725	-10.4	-10.075	-9.75	-9.425	-9.1	-8.775	-8.45	-8.125	-7.8	-7.475	-7.15	-6.825	-6.5	-6.175	-5.85	-5.525	-5.2	-4.875	-4.55	-4.225	-3.9	-3.575	-3.25	-2.925	-2.6	-2.275	-1.95	-1.625	-1.3	-0.975	-0.65	-0.325	0	0.325	0.65	0.975	1.3	1.625	1.95	2.275	2.6
	-13	-12.675	-12.35	-12.025	-11.7	-11.375	-11.05	-10.725	-10.4	-10.075	-9.75	-9.425	-9.1	-8.775	-8.45	-8.125	-7.8	-7.475	-7.15	-6.825	-6.5	-6.175	-5.85	-5.525	-5.2	-4.875	-4.55	-4.225	-3.9	-3.575	-3.25	-2.925	-2.6	-2.275	-1.95	-1.625	-1.3	-0.975	-0.65	-0.325	0	0.325	0.65	0.975	1.3	1.625	1.95	2.275	2.6
	-13	-12.675	-12.35	-12.025	-11.7	-11.375	-11.05	-10.725	-10.4	-10.075	-9.75	-9.425	-9.1	-8.775	-8.45	-8.125	-7.8	-7.475	-7.15	-6.825	-6.5	-6.175	-5.85	-5.525	-5.2	-4.875	-4.55	-4.225	-3.9	-3.575	-3.25	-2.925	-2.6	-2.275	-1.95	-1.625	-1.3	-0.975	-0.65	-0.325	0	0.325	0.65	0.975	1.3	1.625	1.95	2.275	2.6
	-13	-12.675	-12.35	-12.025	-11.7	-11.375	-11.05	-10.725	-10.4	-10.075	-9.75	-9.425	-9.1	-8.775	-8.45	-8.125	-7.8	-7.475	-7.15	-6.825	-6.5	-6.175	-5.85	-5.525	-5.2	-4.875	-4.55	-4.225	-3.9	-3.575	-3.25	-2.925	-2.6	-2.275	-1.95	-1.625	-1.3	-0.975	-0.65	-0.325	0	0.325	0.65	0.975	1.3	1.625	1.95	2.275	2.6
	-13	-12.675	-12.35	-12.025	-11.7	-11.375	-11.05	-10.725	-10.4	-10.075	-9.75	-9.425	-9.1	-8.775	-8.45	-8.125	-7.8	-7.475	-7.15	-6.825	-6.5	-6.175	-5.85	-5.525	-5.2	-4.875	-4.55	-4.225	-3.9	-3.575	-3.25	-2.925	-2.6	-2.275	-1.95	-1.625	-1.3	-0.975	-0.65	-0.325	0	0.325	0.65	0.975	1.3	1.625	1.95	2.275	2.6
	-13	-12.675	-12.35	-12.025	-11.7	-11.375	-11.05	-10.725	-10.4	-10.075	-9.75	-9.425	-9.1	-8.775	-8.45	-8.125	-7.8	-7.475	-7.15	-6.825	-6.5	-6.175	-5.85	-5.525	-5.2	-4.875	-4.55	-4.225	-3.9	-3.575	-3.25	-2.925	-2.6	-2.275	-1.95	-1.625	-1.3	-0.975	-0.65	-0.325	0	0.325	0.65	0.975	1.3	1.625	1.95	2.275	2.6
	-13	-12.675	-12.35	-12.025	-11.7	-11.375	-11.05	-10.725	-10.4	-10.075	-9.75	-9.425	-9.1	-8.775	-8.45	-8.125	-7.8	-7.475	-7.15	-6.825	-6.5	-6.175	-5.85	-5.525	-5.2	-4.875	-4.55	-4.225	-3.9	-3.575	-3.25	-2.925	-2.6	-2.275	-1.95	-1.625	-1.3	-0.975	-0.65	-0.325	0	0.325	0.65	0.975	1.3	1.625	1.95	2.275	2.6
	-13	-12.675	-12.35	-12.025	-11.7	-11.375	-11.05	-10.725	-10.4	-10.075	-9.75	-9.425	-9.1	-8.775	-8.45	-8.125	-7.8	-7.475	-7.15	-6.825	-6.5	-6.175	-5.85	-5.525	-5.2	-4.875	-4.55	-4.225	-3.9	-3.575	-3.25	-2.925	-2.6	-2.275	-1.95	-1.625	-1.3	-0.975	-0.65	-0.325	0	0.325	0.65	0.975	1.3	1.625	1.95	2.275	2.6
	-13	-12.675	-12.35	-12.025	-11.7	-11.375	-11.05	-10.725	-10.4	-10.075	-9.75	-9.425	-9.1	-8.775	-8.45	-8.125	-7.8	-7.475	-7.15	-6.825	-6.5	-6.175	-5.85	-5.525	-5.2	-4.875	-4.55	-4.225	-3.9	-3.575	-3.25	-2.925	-2.6	-2.275	-1.95	-1.625	-1.3	-0.975	-0.65	-0.325	0	0.325	0.65	0.975	1.3	1.625	1.95	2.275	2.6
	-13	-12.675	-12.35	-12.025	-11.7	-11.375	-11.05	-10.725	-10.4	-10.075	-9.75	-9.425	-9.1	-8.775	-8.45	-8.125	-7.8	-7.475	-7.15	-6.825	-6.5	-6.175	-5.85	-5.525	-5.2	-4.875	-4.55	-4.225	-3.9	-3.575	-3.25	-2.925	-2.6	-2.275	-1.95	-1.625	-1.3	-0.975	-0.65	-0.325	0	0.325	0.65	0.975	1.3	1.625	1.95	2.275	2.6
	-13	-12.675	-12.35	-12.025	-11.7	-11.375	-11.05	-10.725	-10.4	-10.075	-9.75	-9.425	-9.1	-8.775	-8.45	-8.125	-7.8	-7.475	-7.15	-6.825	-6.5	-6.175	-5.85	-5.525	-5.2	-4.875	-4.55	-4.225	-3.9	-3.575	-3.25	-2.925	-2.6	-2.275	-1.95	-1.625	-1.3	-0.975	-0.65	-0.325	0	0.325	0.65	0.975	1.3	1.625	1.95	2.275	2.6
	-13	-12.675	-12.35	-12.025	-11.7	-11.375	-11.05	-10.725	-10.4	-10.075	-9.75	-9.425	-9.1	-8.775	-8.45	-8.125	-7.8	-7.475	-7.15	-6.825	-6.5	-6.175	-5.85	-5.525	-5.2	-4.875	-4.55	-4.225	-3.9	-3.575	-3.25	-2.925	-2.6	-2.275	-1.95	-1.625	-1.3	-0.975	-0.65	-0.325	0	0.325	0.65	0.975	1.3	1.625	1.95	2.275	2.6
	-13	-12.675	-12.35	-12.025	-11.7	-11.375	-11.05	-10.725	-10.4	-10.075	-9.75	-9.425	-9.1	-8.775	-8.45	-8.125	-7.8	-7.475	-7.15	-6.825	-6.5	-6.175	-5.85	-5.525	-5.2	-4.875	-4.55	-4.225	-3.9	-3.575	-3.25	-2.925	-2.6	-2.275	-1.95	-1.625	-1.3	-0.975	-0.65	-0.325	0	0.325	0.65	0.975	1.3	1.625	1.95	2.275	2.6
	-13	-12.675	-12.35	-12.025	-11.7	-11.375	-11.05	-10.725	-10.4	-10.075	-9.75	-9.425	-9.1	-8.775	-8.45	-8.125	-7.8	-7.475	-7.15	-6.825	-6.5	-6.175	-5.85	-5.525	-5.2	-4.875	-4.55	-4.225	-3.9	-3.575	-3.25	-2.925	-2.6	-2.275	-1.95	-1.625	-1.3	-0.975	-0.65	-0.325	0	0.325	0.65	0.975	1.3	1.625	1.95	2.275	2.6
	-13	-12.675	-12.35	-12.025	-11.7	-11.375	-11.05	-10.725	-10.4	-10.075	-9.75	-9.425	-9.1	-8.775	-8.45	-8.125	-7.8	-7.475	-7.15	-6.825	-6.5	-6.175	-5.85	-5.525	-5.2	-4.875	-4.55	-4.225	-3.9	-3.575	-3.25	-2.925	-2.6	-2.275	-1.95	-1.625	-1.3	-0.975	-0.65	-0.325	0	0.325	0.65	0.975	1.3	1.625	1.95	2.275	2.6
	-13	-12.675	-12.35	-12.025	-11.7	-11.375	-11.05	-10.725	-10.4	-10.075	-9.75	-9.425	-9.1	-8.775	-8.45	-8.125	-7.8	-7.475	-7.15	-6.825	-6.5	-6.175	-5.85	-5.525	-5.2	-4.875	-4.55	-4.225	-3.9	-3.575	-3.25	-2.925	-2.6	-2.275	-1.95	-1.625	-1.3	-0.975	-0.65	-0.325	0	0.325	0.65	0.975	1.3	1.625	1.95	2.275	2.6
	-13	-12.675	-12.35	-12.025	-11.7	-11.375	-11.05	-10.725	-10.4	-10.075	-9.75	-9.425	-9.1	-8.775	-8.45	-8.125	-7.8	-7.475	-7.15	-6.825	-6.5	-6.175	-5.85	-5.525	-5.2	-4.875	-4.55	-4.225	-3.9	-3.575	-3.25	-2.925	-2.6	-2.275	-1.95	-1.625	-1.3	-0.975	-0.65	-0.325	0	0.325	0.65	0.975	1.3	1.625	1.95	2.275	2.6
	-13	-12.675	-12.35	-12.025	-11.7	-11.375	-11.05	-10.725	-10.4	-10.075	-9.75	-9.425	-9.1	-8.775	-8.45	-8.125	-7.8	-7.475	-7.15	-6.825	-6.5	-6.175	-5.85	-5.525	-5.2	-4.875	-4.55	-4.225	-3.9	-3.575	-3.25	-2.925	-2.6	-2.275	-1.95	-1.625	-1.3	-0.975	-0.65	-0.325	0	0.325	0.65	0.975	1.3	1.625	1.95	2.275	2.6
	-13	-12.675	-12.35	-12.025	-11.7	-11.375	-11.05	-10.725	-10.4	-10.075	-9.75	-9.425	-9.1	-8.775	-8.45	-8.125	-7.8	-7.475	-7.15	-6.825	-6.5	-6.175	-5.85	-5.525	-5.2	-4.875	-4.55	-4.225	-3.9	-3.575	-3.25	-2.925	-2.6	-2.275	-1.95	-1.625	-1.3	-0.975	-0.65	-0.325	0	0.325	0.65	0.975	1.3	1.625	1.95	2.275	2.6
	-13	-12.675	-12.35	-12.025	-11.7	-11.375	-11.05	-10.725	-10.4	-10.075	-9.75	-9.425	-9.1	-8.775	-8.45	-8.125	-7.8	-7.475	-7.15	-6.825	-6.5	-6.175	-5.85	-5.525	-5.2	-4.875	-4.55	-4.225	-3.9	-3.575	-3.25	-2.925	-2.6	-2.275	-1.95	-1.625	-1.3	-0.975	-0.65	-0.325	0	0.325	0.65	0.975	1.3	1.625	1.95	2.275	2.6
	-13	-12.675	-12.35	-12.025	-11.7	-11.375	-11.05	-10.725	-10.4	-10.075	-9.75	-9.425	-9.1	-8.775	-8.45	-8.125	-7.8	-7.475	-7.15	-6.825	-6.5	-6.175	-5.85	-5.525	-5.2	-4.875	-4.55	-4.225	-3.9	-3.575	-3.25	-2.925	-2.6	-2.275	-1.95	-1.625	-1.3	-0.975	-0.65	-0.325	0	0.325	0.65	0.975	1.3	1.625	1.95	2.275	2.6
	-13	-12.675	-12.35	-12.025	-11.7	-11.375	-11.05	-10.725	-10.4	-10.075	-9.75	-9.425	-9.1	-8.775	-8.45	-8.125	-7.8	-7.475	-7.15	-6.825	-6.5	-6.175	-5.85	-5.525	-5.2	-4.875	-4.55	-4.225	-3.9	-3.575	-3.25	-2.925	-2.6	-2.275	-1.95	-1.625	-1.3	-0.975	-0.65	-0.325	0	0.325	0.65	0.975	1.3	1.625	1.95	2.275	2.6
	-13	-12.675	-12.35	-12.025	-11.7	-11.375	-11.05	-10.725	-10.4	-10.075	-9.75	-9.425	-9.1	-8.775	-8.45	-8.125	-7.8	-7.475	-7.15	-6.825	-6.5	-6.175	-5.85	-5.525	-5.2	-4.875	-4.55	-4.225	-3.9	-3.575	-3.25	-2.925	-2.6	-2.275	-1.95	-1.625	-1.3	-0.975	-0.65	-0.325	0	0.325	0.65	0.975	1.3	1.625	1.95	2.275	2.6
	-13	-12.675	-12.35	-12.025	-11.7	-11.375	-11.05	-10.725	-10.4	-10.075	-9.75	-9.425	-9.1	-8.775	-8.45	-8.125	-7.8	-7.475	-7.15	-6.825	-6.5	-6.175	-5.85	-5.525	-5.2	-4.875	-4.55	-4.225	-3.9	-3.575	-3.25	-2.925	-2.6	-2.275	-1.95	-1.625	-1.3	-0.975	-0.65	-0.325	0	0.325	0.65	0.975	1.3	1.625	1.95	2.275	2.6
	-13	-12.675	-12.35	-12.025	-11.7	-11.375	-11.05	-10.725	-10.4	-10.075	-9.75	-9.425	-9.1	-8.775	-8.45	-8.125	-7.8	-7.475	-7.15	-6.825	-6.5	-6.175	-5.85	-5.525	-5.2	-4.875	-4.55	-4.225	-3.9	-3.575	-3.25	-2.925	-2.6	-2.275	-1.95	-1.625	-1.3	-0.975	-0.65	-0.325	0	0.325	0.65	0.975	1.3	1.625	1.95	2.275	2.6
	-13	-12.675	-12.35	-12.025	-11.7	-11.375	-11.05	-10.725	-10.4	-10.075	-9.75	-9.425	-9.1	-8.775	-8.45	-8.125	-7.8	-7.475	-7.15	-6.825	-6.5	-6.175	-5.85	-5.525	-5.2	-4.875	-4.55	-4.225	-3.9	-3.575	-3.25	-2.925	-2.6	-2.275	-1.95	-1.625	-1.3	-0.975	-0.65	-0.325	0	0.325	0.65	0.975	1.3	1.625	1.95	2.275	2.6
	-13	-12.675	-12.35	-12.025	-11.7	-11.375	-11.05	-10.725	-10.4	-10.075	-9.75	-9.425	-9.1	-8.775	-8.45	-8.125	-7.8	-7.475	-7.15	-6.825	-6.5	-6.175	-5.85	-5.525	-5.2	-4.875	-4.55	-4.225	-3.9	-3.575	-3.25	-2.925	-2.6	-2.275	-1.95	-1.625	-1.3	-0.975	-0.65	-0.325	0	0.325	0.65	0.975	1.3	1.625	1.95	2.275	2.6
	-13	-12.675	-12.35	-12.025	-11.7	-11.375	-11.05	-10.725	-10.4	-10.075	-9.75	-9.425	-9.1	-8.775	-8.45	-8.125	-7.8	-7.475	-7.15	-6.825	-6.5	-6.175	-5.85	-5.525	-5.2	-4.875	-4.55	-4.225	-3.9	-3.575	-3.25	-2.925	-2.6	-2.275	-1.95	-1.625	-1.3	-0.975	-0.65	-0.325	0	0.325	0.65	0.975	1.3	1.625	1.95	2.275	2.6
	-13	-12.675	-12.35	-12.025	-11.7	-11.375	-11.05	-10.725	-10.4	-10.075	-9.75	-9.425	-9.1	-8.775	-8.45	-8.125	-7.8	-7.475	-7.15	-6.825	-6.5	-6.175	-5.85	-5.525	-5.2	-4.875	-4.55	-4.225	-3.9	-3.575	-3.25	-2.925	-2.6	-2.275	-1.95	-1.625	-1.3	-0.975	-0.65	-0.325	0	0.325	0.65	0.975	1.3	1.625	1.95	2.275	2.6
	-13	-12.675	-12.35	-12.025	-11.7	-11.375	-11.05	-10.725	-10.4	-10.075	-9.75	-9.425	-9.1	-8.775	-8.45	-8.125	-7.8	-7.475	-7.15	-6.825	-6.5	-6.175	-5.85	-5.525	-5.2	-4.875	-4.55	-4.225	-3.9	-3.575	-3.25	-2.925	-2.6	-2.275	-1.95	-1.625	-1.3	-0.975	-0.65	-0.325	0	0.325	0.65	0.975	1.3	1.625	1.95	2.275	2.6
	-13	-12.675	-12.35	-12.025	-11.7	-11.375	-11.05	-10.725	-10.4	-10.075	-9.75	-9.425	-9.1	-8.775	-8.45	-8.125	-7.8	-7.475	-7.15	-6.825	-6.5	-6.175	-5.85	-5.525	-5.2	-4.875	-4.55	-4.225	-3.9	-3.575	-3.25	-2.925	-2.6	-2.275	-1.95	-1.625	-1.3	-0.975	-0.65	-0.325	0	0.325	0.65	0.975	1.3	1.625	1.95	2.275	2.6
	-13	-12.675	-12.35	-12.025	-11.7	-11.375	-11.05	-10.725	-10.4	-10.075	-9.75	-9.425	-9.1	-8.775	-8.45	-8.125	-7.8	-7.475	-7.15	-6.825	-6.5	-6.175	-5.85	-5.525	-5.2	-4.875	-4.55	-4.225	-3.9	-3.575	-3.25	-2.925	-2.6	-2.275	-1.95	-1.625	-1.3	-0.975	-0.65	-0.325	0	0.325	0.65	0.975	1.3	1.625	1.95	2.275	2.6
	-13	-12.675	-12.35	-12.025	-11.7	-11.375	-11.05	-10.725	-10.4	-10.075	-9.75	-9.425	-9.1	-8.775	-8.45	-8.125	-7.8	-7.475	-7.15	-6.825	-6.5	-6.175	-5.85	-5.525	-5.2	-4.875	-4.55	-4.225	-3.9	-3.575	-3.25	-2.925	-2.6	-2.275	-1.95	-1.625	-1.3	-0.975	-0.65	-0.325	0	0.325	0.65	0.975	1.3	1.625	1.95	2.275	2.6
	-13	-12.675	-12.35	-12.025	-11.7	-11.375	-11.05	-10.725	-10.4	-10.075	-9.75	-9.425	-9.1	-8.775	-8.45	-8.125	-7.8	-7.475	-7.15	-6.825	-6.5	-6.175	-5.85	-5.525	-5.2	-4.875	-4.55	-4.225	-3.9	-3.575	-3.25	-2.925	-2.6	-2.275	-1.95	-1.625	-1.3	-0.975	-0.65	-0.325	0	0.325	0.65	0.975	1.3	1.625	1.95	2.275	2.6
	-13	-12.675	-12.35	-12.025	-11.7	-11.375	-11.05	-10.725	-10.4	-10.075	-9.75	-9.425	-9.1	-8.775	-8.45	-8.125	-7.8	-7.475	-7.15	-6.825	-6.5	-6.175	-5.85	-5.525	-5.2	-4.875	-4.55	-4.225	-3.9	-3.575	-3.25	-2.925	-2.6	-2.275	-1.95	-1.625	-1.3	-0.975	-0.65	-0.325	0	0.325	0.65	0.975	1.3	1.625	1.95	2.275	2.6
	-13	-12.675	-12.35	-12.025	-11.7	-11.375	-11.05	-10.725	-10.4	-10.075	-9.75	-9.425	-9.1	-8.775	-8.45	-8.125	-7.8	-7.475	-7.15	-6.825	-6.5	-6.175	-5.85	-5.525	-5.2	-4.875	-4.55	-4.225	-3.9	-3.575	-3.25	-2.925	-2.6	-2.275	-1.95	-1.625	-1.3	-0.975	-0.65	-0.325	0	0.325	0.65	0.975	1.3	1.625	1.95	2.275	2.6
	-13	-12.675	-12.35	-12.025	-11.7	-11.375	-11.05	-10.725	-10.4	-10.075	-9.75	-9.425	-9.1	-8.775	-8.45	-8.125	-7.8	-7.475	-7.15	-6.825	-6.5	-6.175	-5.85	-5.525	-5.2	-4.875	-4.55	-4.225	-3.9	-3.575	-3.25	-2.925	-2.6	-2.275	-1.95	-1.625	-1.3	-0.975	-0.65	-0.325	0	0.325	0.65	0.975	1.3	1.625	1.95	2.275	2.6
	-13	-12.675	-12.35	-12.025	-11.7	-11.375	-11.05	-10.725	-10.4	-10.075	-9.75	-9.425	-9.1	-8.775	-8.45	-8.125	-7.8	-7.475	-7.15	-6.825	-6.5	-6.175	-5.85	-5.525	-5.2	-4.875	-4.55	-4.225	-3.9	-3.575	-3.25	-2.925	-2.6	-2.275	-1.95	-1.625	-1.3	-0.975	-0.65	-0.325	0	0.325	0.65	0.975	1.3	1.625	1.95	2.275	2.6
	-13	-12.675	-12.35	-12.025	-11.7	-11.375	-11.05	-10.725	-10.4	-10.075	-9.75	-9.425	-9.1	-8.775	-8.45	-8.125	-7.8	-7.475	-7.15	-6.825	-6.5	-6.175	-5.85	-5.525	-5.2	-4.875	-4.55	-4.225	-3.9	-3.575	-3.25	-2.925	-2.6	-2.275	-1.95	-1.625	-1.3	-0.975	-0.65	-0.325	0	0.325	0.65	0.975	1.3	1.625	1.95	2.275	2.6
	-13	-12.675	-12.35	-12.025	-11.7	-11.375	-11.05	-10.725	-10.4	-10.075	-9.75	-9.425	-9.1	-8.775	-8.45	-8.125	-7.8	-7.475	-7.15	-6.825	-6.5	-6.175	-5.85	-5.525	-5.2	-4.875	-4.55	-4.225	-3.9	-3.575	-3.25	-2.925	-2.6	-2.275	-1.95	-1.625	-1.3	-0.975	-0.65	-0.325	0	0.325	0.65	0.975	1.3	1.625	1.95	2.275	2.6
	-13	-12.675	-12.35	-12.025	-11.7	-11.375	-11.05	-10.725	-10.4	-10.075	-9.75	-9.425	-9.1	-8.775	-8.45	-8.125	-7.8	-7.475	-7.15	-6.825	-6.5	-6.175	-5.85	-5.525	-5.2	-4.875	-4.55	-4.225	-3.9	-3.575	-3.25	-2.925	-2.6	-2.275	-1.95	-1.625	-1.3	-0.975	-0.65	-0.325	0	0.325	0.65	0.975	1.3	1.625	1.95	2.275	2.6
	-13	-12.675	-12.35	-12.025	-11.7	-11.375	-11.05	-10.725	-10.4	-10.075	-9.75	-9.425	-9.1	-8.775	-8.45	-8.125	-7.8	-7.475	-7.15	-6.825	-6.5	-6.175	-5.85	-5.525	-5.2	-4.875	-4.55	-4.225	-3.9	-3.575	-3.25	-2.925	-2.6	-2.275	-1.95	-1.625	-1.3	-0.975	-0.65	-0.325	0	0.325	0.65	0.975	1.3	1.625	1.95	2.275	2.6
	-13	-12.675	-12.35	-12.025	-11.7	-11.375	-11.05	-10.725	-10.4	-10.075	-9.75	-9.425	-9.1	-8.775	-8.45	-8.125	-7.8	-7.475	-7.15	-6.825	-6.5	-6.175	-5.85	-5.525	-5.2	-4.875	-4.55	-4.225	-3.9	-3.575	-3.25	-2.925	-2.6	-2.275	-1.95	-1.625	-1.3	-0.975	-0.65	-0.325	0	0.325	0.65	0.975	1.3	1.625	1.95	2.275	2.6
	-13	-12.675	-12.35	-12.025	-11.7	-11.375	-11.05	-10.725	-10.4	-10.075	-9.75	-9.425	-9.1	-8.775	-8.45	-8.125	-7.8	-7.475	-7.15	-6.825	-6.5	-6.175	-5.85	-5.525	-5.2	-4.875	-4.55	-4.225	-3.9	-3.575	-3.25	-2.925	-2.6	-2.275	-1.95	-1.625	-1.3	-0.975	-0.65	-0.325	0	0.325	0.65	0.975	1.3	1.625	1.95	2.275	2.6
	-13	-12.675	-12.35	-12.025	-11.7	-11.375	-11.05	-10.725	-10.4	-10.075	-9.75	-9.425	-9.1	-8.775	-8.45	-8.125	-7.8	-7.475	-7.15	-6.825	-6.5	-6.175	-5.85	-5.525	-5.2	-4.875	-4.55	-4.225	-3.9	-3.575	-3.25	-2.925	-2.6	-2.275	-1.95	-1.625	-1.3	-0.975	-0.65	-0.325	0	0.325	0.65	0.975	1.3	1.625	1.95	2.275	2.6
	-13	-12.675	-12.35	-12.025	-11.7	-11.375	-11.05	-10.725	-10.4	-10.075	-9.75	-9.425	-9.1	-8.775	-8.45	-8.125	-7.8	-7.475	-7.15	-6.825	-6.5	-6.175	-5.85	-5.525	-5.2	-4.875	-4.55	-4.225	-3.9	-3.575	-3.25	-2.925	-2.6	-2.275	-1.95	-1.625	-1.3	-0.975	-0.65	-0.325	0	0.325	0.65	0.975	1.3	1.625	1.95	2.275	2.6
	-13	-12.675	-12.35	-12.025	-11.7	-11.375	-11.05	-10.725	-10.4	-10.075	-9.75	-9.425	-9.1	-8.775	-8.45	-8.125	-7.8	-7.475	-7.15	-6.825	-6.5	-6.175	-5.85	-5.525	-5.2	-4.875	-4.55	-4.225	-3.9	-3.575	-3.25	-2.925	-2.6	-2.275	-1.95	-1.625	-1.3	-0.975	-0.65	-0.325	0	0.325	0.65	0.975	1.3	1.625	1.95	2.275	2.6
	-13	-12.675	-12.35	-12.025	-11.7	-11.375	-11.05	-10.725	-10.4	-10.075	-9.75	-9.425	-9.1	-8.775	-8.45	-8.125	-7.8	-7.475	-7.15	-6.825	-6.5	-6.175	-5.85	-5.525	-5.2	-4.875	-4.55	-4.225	-3.9	-3.575	-3.25	-2.925	-2.6	-2.275	-1.95	-1.625	-1.3	-0.975	-0.65	-0.325	0	0.325	0.65	0.975	1.3	1.625	1.95	2.275	2.6
	-13	-12.675	-12.35	-12.025	-11.7	-11.375	-11.05	-10.725	-10.4	-10.075	-9.75	-9.425	-9.1	-8.775	-8.45	-8.125	-7.8	-7.475	-7.15	-6.825	-6.5	-6.175	-5.85	-5.525	-5.2	-4.875	-4.55	-4.225	-3.9	-3.575	-3.25	-2.925	-2.6	-2.275	-1.95	-1.625	-1.3	-0.975	-0.65	-0.325	0	0.325	0.65	0.975	1.3	1.625	1.95	2.275	2.6
	-13	-12.675	-12.35	-12.025	-11.7	-11.375	-11.05	-10.725	-10.4	-10.075	-9.75	-9.425	-9.1	-8.775	-8.45	-8.125	-7.8	-7.475	-7.15	-6.825	-6.5	-6.175	-5.85	-5.525	-5.2	-4.875	-4.55	-4.225	-3.9	-3.575	-3.25	-2.925	-2.6	-2.275	-1.95	-1.625	-1.3	-0.975	-0.65	-0.325	0	0.325	0.65	0.975	1.3	1.625	1.95	2.275	2.6
	-13	-12.675	-12.35	-12.025	-11.7	-11.375	-11.05	-10.725	-10.4	-10.075	-9.75	-9.425	-9.1	-8.775	-8.45	-8.125	-7.8	-7.475	-7.15	-6.825	-6.5	-6.175	-5.85	-5.525	-5.2	-4.875	-4.55	-4.225	-3.9	-3.575	-3.25	-2.925	-2.6	-2.275	-1.95	-1.625	-1.3	-0.975	-0.65	-0.325	0	0.325	0.65	0.975	1.3	1.625	1.95	2.275	2.6
	-13	-12.675	-12.35	-12.025	-11.7	-11.375	-11.05	-10.725	-10.4	-10.075	-9.75	-9.425	-9.1	-8.775	-8.45	-8.125	-7.8	-7.475	-7.15	-6.825	-6.5	-6.175	-5.85	-5.525	-5.2	-4.875	-4.55	-4.225	-3.9	-3.575	-3.25	-2.925	-2.6	-2.275	-1.95	-1.625	-1.3	-0.975	-0.65	-0.325	0	0.325	0.65	0.975	1.3	1.625	1.95	2.275	2.6
	-13	-12.675	-12.35	-12.025	-11.7	-11.375	-11.05	-10.725	-10.4	-10.075	-9.75	-9.425	-9.1	-8.775	-8.45	-8.125	-7.8	-7.475	-7.15	-6.825	-6.5	-6.175	-5.85	-5.525	-5.2	-4.875	-4.55	-4.225	-3.9	-3.575	-3.25	-2.925	-2.6	-2.275	-1.95	-1.625	-1.3	-0.975	-0.65	-0.325	0	0.325	0.65	0.975	1.3	1.625	1.95	2.275	2.6
	-13	-12.675	-12.35	-12.025	-11.7	-11.375	-11.05	-10.725	-10.4	-10.075	-9.75	-9.425	-9.1	-8.775	-8.45	-8.125	-7.8	-7.475	-7.15	-6.825	-6.5	-6.175	-5.85	-5.525	-5.2	-4.875	-4.55	-4.225	-3.9	-3.575	-3.25	-2.925	-2.6	-2.275	-1.95	-1.625	-1.3	-0.975	-0.65	-0.325	0	0.325	0.65	0.975	1.3	1.625	1.95	2.275	2.6
	-13	-12.675	-12.35	-12.025	-11.7	-11.375	-11.05	-10.725	-10.4	-10.075	-9.75	-9.425	-9.1	-8.775	-8.45	-8.125	-7.8	-7.475	-7.15	-6.825	-6.5	-6.175	-5.85	-5.525	-5.2	-4.875	-4.55	-4.225	-3.9	-3.575	-3.25	-2.925	-2.6	-2.275	-1.95	-1.625	-1.3	-0.975	-0.65	-0.325	0	0.325	0.65	0.975	1.3	1.625	1.95	2.275	2.6
	-13	-12.675	-12.35	-12.025	-11.7	-11.375	-11.05	-10.725	-10.4	-10.075	-9.75	-9.425	-9.1	-8.775	-8.45	-8.125	-7.8	-7.475	-7.15	-6.825	-6.5	-6.175	-5.85	-5.525	-5.2	-4.875	-4.55	-4.225	-3.9	-3.575	-3.25	-2.925	-2.6	-2.275	-1.95	-1.625	-1.3	-0.975	-0.65	-0.325	0	0.325	0.65	0.975	1.3	1.625	1.95	2.275	2.6
	-13	-12.675	-12.35	-12.025	-11.7	-11.375	-11.05	-10.725	-10.4	-10.075	-9.75	-9.425	-9.1	-8.775	-8.45	-8.125	-7.8	-7.475	-7.15	-6.825	-6.5	-6.175	-5.85	-5.525	-5.2	-4.875	-4.55	-4.225	-3.9	-3.575	-3.25	-2.925	-2.6	-2.275	-1.95	-1.625	-1.3	-0.975	-0.65	-0.325	0	0.325	0.65	0.975	1.3	1.625	1.95	2.275	2.6
	-13	-12.675	-12.35	-12.025	-11.7	-11.375	-11.05	-10.725	-10.4	-10.075	-9.75	-9.425	-9.1	-8.775	-8.45	-8.125	-7.8	-7.475	-7.15	-6.825	-6.5	-6.175	-5.85	-5.525	-5.2	-4.875	-4.55	-4.225	-3.9	-3.575	-3.25	-2.925	-2.6	-2.275	-1.95	-1.625	-1.3	-0.975	-0.65	-0.325	0	0.325	0.65	0.975	1.3	1.625	1.95	2.275	2.6
	-13	-12.675	-12.35	-12.025	-11.7	-11.375	-11.05	-10.725	-10.4	-10.075	-9.75	-9.425	-9.1	-8.775	-8.45	-8.125	-7.8	-7.475	-7.15	-6.825	-6.5	-6.175	-5.85	-5.525	-5.2	-4.875	-4.55	-4.225	-3.9	-3.575	-3.25	-2.925	-2.6	-2.275	-1.95	-1.625	-1.3	-0.975	-0.65	-0.325	0	0.325	0.65	0.975	1.3	1.625	1.95	2.275	2.6
	-13	-12.675	-12.35	-12.025	-11.7	-11.375	-11.05	-10.725	-10.4	-10.075	-9.75	-9.425	-9.1	-8.775	-8.45	-8.125	-7.8	-7.475	-7.15	-6.825	-6.5	-6.175	-5.85	-5.525	-5.2	-4.875	-4.55	-4.225	-3.9	-3.575	-3.25	-2.925	-2.6	-2.275	-1.95	-1.625	-1.3	-0.975	-0.65	-0.325	0	0.325	0.65	0.975	1.3	1.625	1.95	2.275	2.6
	-13	-12.675	-12.35	-12.025	-11.7	-11.375	-11.05	-10.725	-10.4	-10.075	-9.75	-9.425	-9.1	-8.775	-8.45	-8.125	-7.8	-7.475	-7.15	-6.825	-6.5	-6.175	-5.85	-5.525	-5.2	-4.875	-4.55	-4.225	-3.9	-3.575	-3.25	-2.925	-2.6	-2.275	-1.95	-1.625	-1.3	-0.975	-0.65	-0.325	0	0.325	0.65	0.975	1.3	1.625	1.95	2.275	2.6
	-13	-12.675	-12.35	-12.025	-11.7	-11.375	-11.05	-10.725	-10.4	-10.075	-9.75	-9.425	-9.1	-8.775	-8.45	-8.125	-7.8	-7.475	-7.15	-6.825	-6.5	-6.175	-5.85	-5.525	-5.2	-4.875	-4.55	-4.225	-3.9	-3.575	-3.25	-2.925	-2.6	-2.275	-1.95	-1.625	-1.3	-0.975	-0.65	-0.325	0	0.325	0.65	0.975	1.3	1.625	1.95	2.275	2.6
	-13	-12.675	-12.35	-12.025	-11.7	-11.375	-11.05	-10.725	-10.4	-10.075	-9.75	-9.425	-9.1	-8.775	-8.45	-8.125	-7.8	-7.475	-7.15	-6.825	-6.5	-6.175	-5.85	-5.525	-5.2	-4.875	-4.55	-4.225	-3.9	-3.575	-3.25	-2.925	-2.6	-2.275	-1.95	-1.625	-1.3	-0.975	-0.65	-0.325	0	0.325	0.65	0.975	1.3	1.625	1.95	2.275	2.6
	-13	-12.675	-12.35	-12.025	-11.7	-11.375	-11.05	-10.725	-10.4	-10.075	-9.75	-9.425	-9.1	-8.775	-8.45	-8.125	-7.8	-7.475	-7.15	-6.825	-6.5	-6.175	-5.85	-5.525	-5.2	-4.875	-4.55	-4.225	-3.9	-3.575	-3.25	-2.925	-2.6	-2.275	-1.95	-1.625	-1.3	-0.975	-0.65	-0.325	0	0.325	0.65	0.975	1.3	1.625	1.95	2.275	2.6
	-13	-12.675	-12.35	-12.025	-11.7	-11.375	-11.05	-10.725	-10.4	-10.075	-9.75	-9.425	-9.1	-8.775	-8.45	-8.125	-7.8	-7.475	-7.15	-6.825	-6.5	-6.175	-5.85	-5.525	-5.2	-4.875	-4.55	-4.225	-3.9	-3.575	-3.25	-2.925	-2.6	-2.275	-1.95	-1.625	-1.3	-0.975	-0.65	-0.325	0	0.325	0.65	0.975	1.3	1.625	1.95	2.275	2.6
	-13	-12.675	-12.35	-12.025	-11.7	-11.375	-11.05	-10.725	-10.4	-10.075	-9.75	-9.425	-9.1	-8.775	-8.45	-8.125	-7.8	-7.475	-7.15	-6.825	-6.5	-6.175	-5.85	-5.525	-5.2	-4.875	-4.55	-4.225	-3.9	-3.575	-3.25	-2.925	-2.6	-2.275	-1.95	-1.625	-1.3	-0.975	-0.65	-0.325	0	0.325	0.65	0.975	1.3	1.625	1.95	2.275	2.6
	-13	-12.675	-12.35	-12.025	-11.7	-11.375	-11.05	-10.725	-10.4	-10.075	-9.75	-9.425	-9.1	-8.775	-8.45	-8.125	-7.8	-7.475	-7.15	-6.825	-6.5	-6.175	-5.85	-5.525	-5.2	-4.875	-4.55	-4.225	-3.9	-3.575	-3.25	-2.925	-2.6	-2.275	-1.95	-1.625	-1.3	-0.975	-0.65	-0.325	0	0.325	0.65	0.975	1.3	1.625	1.95	2.275	2.6
	-13	-12.675	-12.35	-12.025	-11.7	-11.375	-11.05	-10.725	-10.4	-10.075	-9.75	-9.425	-9.1	-8.775	-8.45	-8.125	-7.8	-7.475	-7.15	-6.825	-6.5	-6.175	-5.85	-5.525	-5.2	-4.875	-4.55	-4.225	-3.9	-3.575	-3.25	-2.925	-2.6	-2.275	-1.95	-1.625	-1.3	-0.975	-0.65	-0.325	0	0.325	0.65	0.975	1.3	1.625	1.95	2.275	2.6
	-13	-12.675	-12.35	-12.025	-11.7	-11.375	-11.05	-10.725	-10.4	-10.075	-9.75	-9.425	-9.1	-8.775	-8.45	-8.125	-7.8	-7.475	-7.15	-6.825	-6.5	-6.175	-5.85	-5.525	-5.2	-4.875	-4.55	-4.225	-3.9	-3.575	-3.25	-2.925	-2.6	-2.275	-1.95	-1.625	-1.3	-0.975	-0.65	-0.325	0	0.325	0.65	0.975	1.3	1.625	1.95	2.275	2.6
	-13	-12.675	-12.35	-12.025	-11.7	-11.375	-11.05	-10.725	-10.4	-10.075	-9.75	-9.425	-9.1	-8.775	-8.45	-8.125	-7.8	-7.475	-7.15	-6.825	-6.5	-6.175	-5.85	-5.525	-5.2	-4.875	-4.55	-4.225	-3.9	-3.575	-3.25	-2.925	-2.6	-2.275	-1.95	-1.625	-1.3	-0.975	-0.65	-0.325	0	0.325	0.65	0.975	1.3	1.625	1.95	2.275	2.6
	-13	-12.675	-12.35	-12.025	-11.7	-11.375	-11.05	-10.725	-10.4	-10.075	-9.75	-9.425	-9.1	-8.775	-8.45	-8.125	-7.8	-7.475	-7.15	-6.825	-6.5	-6.175	-5.85	-5.525	-5.2	-4.875	-4.55	-4.225	-3.9	-3.575	-3.25	-2.925	-2.6	-2.275	-1.95	-1.625	-1.3	-0.975	-0.65	-0.325	0	0.325	0.65	0.975	1.3	1.625	1.95	2.275	2.6
	-13	-12.675	-12.35	-12.025	-11.7	-11.375	-11.05	-10.725	-10.4	-10.075	-9.75	-9.425	-9.1	-8.775	-8.45	-8.125	-7.8	-7.475	-7.15	-6.825	-6.5	-6.175	-5.85	-5.525	-5.2	-4.875	-4.55	-4.225	-3.9	-3.575	-3.25	-2.925	-2.6	-2.275	-1.95	-1.625	-1.3	-0.975	-0.65	-0.325	0	0.325	0.65	0.975	1.3	1.625	1.95	2.275	2.6
	-13	-12.675	-12.35	-12.025	-11.7	-11.375	-11.05	-10.725	-10.4	-10.075	-9.75	-9.425	-9.1	-8.775	-8.45	-8.125	-7.8	-7.475	-7.15	-6.825	-6.5	-6.175	-5.85	-5.525	-5.2	-4.875	-4.55	-4.225	-3.9	-3.575	-3.25	-2.925	-2.6	-2.275	-1.95	-1.625	-1.3	-0.975	-0.65	-0.325	0	0.325	0.65	0.975	1.3	1.625	1.95	2.275	2.6
Y mesh	-13	-13	-13	-13	-13	-13	-13	-13	-13	-13	-13	-13	-13	-13	-13	-13	-13	-13	-13	-13	-13	-13	-13	-13	-13	-13	-13	-13	-13	-13	-13	-13	-13	-13	-13	-13	-13	-13	-13	-13	-13	-13	-13	-13	-13	-13	-13	-13	-13
	-12.675	-12.675	-12.675	-12.675	-12.675	-12.675	-12.675	-12.675	-12.675	-12.675	-12.675	-12.675	-12.675	-12.675	-12.675	-12.675	-12.675	-12.675	-12.675	-12.675	-12.675	-12.675	-12.675	-12.675	-12.675	-12.675	-12.675	-12.675	-12.675	-12.675	-12.675	-12.675	-12.675	-12.675	-12.675	-12.675	-12.675	-12.675	-12.675	-12.675	-12.675	-12.675	-12.675	-12.675	-12.675	-12.675	-12.675	-12.675	-12.675
	-12.35	-12.35	-12.35	-12.35	-12.35	-12.35	-12.35	-12.35	-12.35	-12.35	-12.35	-12.35	-12.35	-12.35	-12.35	-12.35	-12.35	-12.35	-12.35	-12.35	-12.35	-12.35	-12.35	-12.35	-12.35	-12.35	-12.35	-12.35	-12.35	-12.35	-12.35	-12.35	-12.35	-12.35	-12.35	-12.35	-12.35	-12.35	-12.35	-12.35	-12.35	-12.35	-12.35	-12.35	-12.35	-12.35	-12.35	-12.35	-12.35
	-12.025	-12.025	-12.025	-12.025	-12.025	-12.025	-12.025	-12.025	-12.025	-12.025	-12.025	-12.025	-12.025	-12.025	-12.025	-12.025	-12.025	-12.025	-12.025	-12.025	-12.025	-12.025	-12.025	-12.025	-12.025	-12.025	-12.025	-12.025	-12.025	-12.025	-12.025	-12.025	-12.025	-12.025	-12.025	-12.025	-12.025	-12.025	-12.025	-12.025	-12.025	-12.025	-12.025	-12.025	-12.025	-12.025	-12.025	-12.025	-12.025
	-11.7	-11.7	-11.7	-11.7	-11.7	-11.7	-11.7	-11.7	-11.7	-11.7	-11.7	-11.7	-11.7	-11.7	-11.7	-11.7	-11.7	-11.7	-11.7	-11.7	-11.7	-11.7	-11.7	-11.7	-11.7	-11.7	-11.7	-11.7	-11.7	-11.7	-11.7	-11.7	-11.7	-11.7	-11.7	-11.7	-11.7	-11.7	-11.7	-11.7	-11.7	-11.7	-11.7	-11.7	-11.7	-11.7	-11.7	-11.7	-11.7
	-11.375	-11.375	-11.375	-11.375	-11.375	-11.375	-11.375	-11.375	-11.375	-11.375	-11.375	-11.375	-11.375	-11.375	-11.375	-11.375	-11.375	-11.375	-11.375	-11.375	-11.375	-11.375	-11.375	-11.375	-11.375	-11.375	-11.375	-11.375	-11.375	-11.375	-11.375	-11.375	-11.375	-11.375	-11.375	-11.375	-11.375	-11.375	-11.375	-11.375	-11.375	-11.375	-11.375	-11.375	-11.375	-11.375	-11.375	-11.375	-11.375
	-11.05	-11.05	-11.05	-11.05	-11.05	-11.05	-11.05	-11.05	-11.05	-11.05	-11.05	-11.05	-11.05	-11.05	-11.05	-11.05	-11.05	-11.05	-11.05	-11.05	-11.05	-11.05	-11.05	-11.05	-11.05	-11.05	-11.05	-11.05	-11.05	-11.05	-11.05	-11.05	-11.05	-11.05	-11.05	-11.05	-11.05	-11.05	-11.05	-11.05	-11.05	-11.05	-11.05	-11.05	-11.05	-11.05	-11.05	-11.05	-11.05
	-10.725	-10.725	-10.725	-10.725	-10.725	-10.725	-10.725	-10.725	-10.725	-10.725	-10.725	-10.725	-10.725	-10.725	-10.725	-10.725	-10.725	-10.725	-10.725	-10.725	-10.725	-10.725	-10.725	-10.725	-10.725	-10.725	-10.725	-10.725	-10.725	-10.725	-10.725	-10.725	-10.725	-10.725	-10.725	-10.725	-10.725	-10.725	-10.725	-10.725	-10.725	-10.725	-10.725	-10.725	-10.725	-10.725	-10.725	-10.725	-10.725
	-10.4	-10.4	-10.4	-10.4	-10.4	-10.4	-10.4	-10.4	-10.4	-10.4	-10.4	-10.4	-10.4	-10.4	-10.4	-10.4	-10.4	-10.4	-10.4	-10.4	-10.4	-10.4	-10.4	-10.4	-10.4	-10.4	-10.4	-10.4	-10.4	-10.4	-10.4	-10.4	-10.4	-10.4	-10.4	-10.4	-10.4	-10.4	-10.4	-10.4	-10.4	-10.4	-10.4	-10.4	-10.4	-10.4	-10.4	-10.4	-10.4
	-10.075	-10.075	-10.075	-10.075	-10.075	-10.075	-10.075	-10.075	-10.075	-10.075	-10.075	-10.075	-10.075	-10.075	-10.075	-10.075	-10.075	-10.075	-10.075	-10.075	-10.075	-10.075	-10.075	-10.075	-10.075	-10.075	-10.075	-10.075	-10.075	-10.075	-10.075	-10.075	-10.075	-10.075	-10.075	-10.075	-10.075	-10.075	-10.075	-10.075	-10.075	-10.075	-10.075	-10.075	-10.075	-10.075	-10.075	-10.075	-10.075
	-9.75	-9.75	-9.75	-9.75	-9.75	-9.75	-9.75	-9.75	-9.75	-9.75	-9.75	-9.75	-9.75	-9.75	-9.75	-9.75	-9.75	-9.75	-9.75	-9.75	-9.75	-9.75	-9.75	-9.75	-9.75	-9.75	-9.75	-9.75	-9.75	-9.75	-9.75	-9.75	-9.75	-9.75	-9.75	-9.75	-9.75	-9.75	-9.75	-9.75	-9.75	-9.75	-9.75	-9.75	-9.75	-9.75	-9.75	-9.75	-9.75
	-9.425	-9.425	-9.425	-9.425	-9.425	-9.425	-9.425	-9.425	-9.425	-9.425	-9.425	-9.425	-9.425	-9.425	-9.425	-9.425	-9.425	-9.425	-9.425	-9.425	-9.425	-9.425	-9.425	-9.425	-9.425	-9.425	-9.425	-9.425	-9.425	-9.425	-9.425	-9.425	-9.425	-9.425	-9.425	-9.425	-9.425	-9.425	-9.425	-9.425	-9.425	-9.425	-9.425	-9.425	-9.425	-9.425	-9.425	-9.425	-9.425
	-9.1	-9.1	-9.1	-9.1	-9.1	-9.1	-9.1	-9.1	-9.1	-9.1	-9.1	-9.1	-9.1	-9.1	-9.1	-9.1	-9.1	-9.1	-9.1	-9.1	-9.1	-9.1	-9.1	-9.1	-9.1	-9.1	-9.1	-9.1	-9.1	-9.1	-9.1	-9.1	-9.1	-9.1	-9.1	-9.1	-9.1	-9.1	-9.1	-9.1	-9.1	-9.1	-9.1	-9.1	-9.1	-9.1	-9.1	-9.1	-9.1
	-8.775	-8.775	-8.775	-8.775	-8.775	-8.775	-8.775	-8.775	-8.775	-8.775	-8.775	-8.775	-8.775	-8.775	-8.775	-8.775	-8.775	-8.775	-8.775	-8.775	-8.775	-8.775	-8.775	-8.775	-8.775	-8.775	-8.775	-8.775	-8.775	-8.775	-8.775	-8.775	-8.775	-8.775	-8.775	-8.775	-8.775	-8.775	-8.775	-8.775	-8.775	-8.775	-8.775	-8.775	-8.775	-8.775	-8.775	-8.775	-8.775
	-8.45	-8.45	-8.45	-8.45	-8.45	-8.45	-8.45	-8.45	-8.45	-8.45	-8.45	-8.45	-8.45	-8.45	-8.45	-8.45	-8.45	-8.45	-8.45	-8.45	-8.45	-8.45	-8.45	-8.45	-8.45	-8.45	-8.45	-8.45	-8.45	-8.45	-8.45	-8.45	-8.45	-8.45	-8.45	-8.45	-8.45	-8.45	-8.45	-8.45	-8.45	-8.45	-8.45	-8.45	-8.45	-8.45	-8.45	-8.45	-8.45
	-8.125	-8.125	-8.125	-8.125	-8.125	-8.125	-8.125	-8.125	-8.125	-8.125	-8.125	-8.125	-8.125	-8.125	-8.125	-8.125	-8.125	-8.125	-8.125	-8.125	-8.125	-8.125	-8.125	-8.125	-8.125	-8.125	-8.125	-8.125	-8.125	-8.125	-8.125	-8.125	-8.125	-8.125	-8.125	-8.125	-8.125	-8.125	-8.125	-8.125	-8.125	-8.125	-8.125	-8.125	-8.125	-8.125	-8.125	-8.125	-8.125
	-7.8	-7.8	-7.8	-7.8	-7.8	-7.8	-7.8	-7.8	-7.8	-7.8	-7.8	-7.8	-7.8	-7.8	-7.8	-7.8	-7.8	-7.8	-7.8	-7.8	-7.8	-7.8	-7.8	-7.8	-7.8	-7.8	-7.8	-7.8	-7.8	-7.8	-7.8	-7.8	-7.8	-7.8	-7.8	-7.8	-7.8	-7.8	-7.8	-7.8	-7.8	-7.8	-7.8	-7.8	-7.8	-7.8	-7.8	-7.8	-7.8
	-7.475	-7.475	-7.475	-7.475	-7.475	-7.475	-7.475	-7.475	-7.475	-7.475	-7.475	-7.475	-7.475	-7.475	-7.475	-7.475	-7.475	-7.475	-7.475	-7.475	-7.475	-7.475	-7.475	-7.475	-7.475	-7.475	-7.475	-7.475	-7.475	-7.475	-7.475	-7.475	-7.475	-7.475	-7.475	-7.475	-7.475	-7.475	-7.475	-7.475	-7.475	-7.475	-7.475	-7.475	-7.475	-7.475	-7.475	-7.475	-7.475
	-7.15	-7.15	-7.15	-7.15	-7.15	-7.15	-7.15	-7.15	-7.15	-7.15	-7.15	-7.15	-7.15	-7.15	-7.15	-7.15	-7.15	-7.15	-7.15	-7.15	-7.15	-7.15	-7.15	-7.15	-7.15	-7.15	-7.15	-7.15	-7.15	-7.15	-7.15	-7.15	-7.15	-7.15	-7.15	-7.15	-7.15	-7.15	-7.15	-7.15	-7.15	-7.15	-7.15	-7.15	-7.15	-7.15	-7.15	-7.15	-7.15
	-6.825	-6.825	-6.825	-6.825	-6.825	-6.825	-6.825	-6.825	-6.825	-6.825	-6.825	-6.825	-6.825	-6.825	-6.825	-6.825	-6.825	-6.825	-6.825	-6.825	-6.825	-6.825	-6.825	-6.825	-6.825	-6.825	-6.825	-6.825	-6.825	-6.825	-6.825	-6.825	-6.825	-6.825	-6.825	-6.825	-6.825	-6.825	-6.825	-6.825	-6.825	-6.825	-6.825	-6.825	-6.825	-6.825	-6.825	-6.825	-6.825
	-6.5	-6.5	-6.5	-6.5	-6.5	-6.5	-6.5	-6.5	-6.5	-6.5	-6.5	-6.5	-6.5	-6.5	-6.5	-6.5	-6.5	-6.5	-6.5	-6.5	-6.5	-6.5	-6.5	-6.5	-6.5	-6.5	-6.5	-6.5	-6.5	-6.5	-6.5	-6.5	-6.5	-6.5	-6.5	-6.5	-6.5	-6.5	-6.5	-6.5	-6.5	-6.5	-6.5	-6.5	-6.5	-6.5	-6.5	-6.5	-6.5
	-6.175	-6.175	-6.175	-6.175	-6.175	-6.175	-6.175	-6.175	-6.175	-6.175	-6.175	-6.175	-6.175	-6.175	-6.175	-6.175	-6.175	-6.175	-6.175	-6.175	-6.175	-6.175	-6.175	-6.175	-6.175	-6.175	-6.175	-6.175	-6.175	-6.175	-6.175	-6.175	-6.175	-6.175	-6.175	-6.175	-6.175	-6.175	-6.175	-6.175	-6.175	-6.175	-6.175	-6.175	-6.175	-6.175	-6.175	-6.175	-6.175
	-5.85	-5.85	-5.85	-5.85	-5.85	-5.85	-5.85	-5.85	-5.85	-5.85	-5.85	-5.85	-5.85	-5.85	-5.85	-5.85	-5.85	-5.85	-5.85	-5.85	-5.85	-5.85	-5.85	-5.85	-5.85	-5.85	-5.85	-5.85	-5.85	-5.85	-5.85	-5.85	-5.85	-5.85	-5.85	-5.85	-5.85	-5.85	-5.85	-5.85	-5.85	-5.85	-5.85	-5.85	-5.85	-5.85	-5.85	-5.85	-5.85
	-5.525	-5.525	-5.525	-5.525	-5.525	-5.525	-5.525	-5.525	-5.525	-5.525	-5.525	-5.525	-5.525	-5.525	-5.525	-5.525	-5.525	-5.525	-5.525	-5.525	-5.525	-5.525	-5.525	-5.525	-5.525	-5.525	-5.525	-5.525	-5.525	-5.525	-5.525	-5.525	-5.525	-5.525	-5.525	-5.525	-5.525	-5.525	-5.525	-5.525	-5.525	-5.525	-5.525	-5.525	-5.525	-5.525	-5.525	-5.525	-5.525
	-5.2	-5.2	-5.2	-5.2	-5.2	-5.2	-5.2	-5.2	-5.2	-5.2	-5.2	-5.2	-5.2	-5.2	-5.2	-5.2	-5.2	-5.2	-5.2	-5.2	-5.2	-5.2	-5.2	-5.2	-5.2	-5.2	-5.2	-5.2	-5.2	-5.2	-5.2	-5.2	-5.2	-5.2	-5.2	-5.2	-5.2	-5.2	-5.2	-5.2	-5.2	-5.2	-5.2	-5.2	-5.2	-5.2	-5.2	-5.2	-5.2
	-4.875	-4.875	-4.875	-4.875	-4.875	-4.875	-4.875	-4.875	-4.875	-4.875	-4.875	-4.875	-4.875	-4.875	-4.875	-4.875	-4.875	-4.875	-4.875	-4.875	-4.875	-4.875	-4.875	-4.875	-4.875	-4.875	-4.875	-4.875	-4.875	-4.875	-4.875	-4.875	-4.875	-4.875	-4.875	-4.875	-4.875	-4.875	-4.875	-4.875	-4.875	-4.875	-4.875	-4.875	-4.875	-4.875	-4.875	-4.875	-4.875
	-4.55	-4.55	-4.55	-4.55	-4.55	-4.55	-4.55	-4.55	-4.55	-4.55	-4.55	-4.55	-4.55	-4.55	-4.55	-4.55	-4.55	-4.55	-4.55	-4.55	-4.55	-4.55	-4.55	-4.55	-4.55	-4.55	-4.55	-4.55	-4.55	-4.55	-4.55	-4.55	-4.55	-4.55	-4.55	-4.55	-4.55	-4.55	-4.55	-4.55	-4.55	-4.55	-4.55	-4.55	-4.55	-4.55	-4.55	-4.55	-4.55
	-4.225	-4.225	-4.225	-4.225	-4.225	-4.225	-4.225	-4.225	-4.225	-4.225	-4.225	-4.225	-4.225	-4.225	-4.225	-4.225	-4.225	-4.225	-4.225	-4.225	-4.225	-4.225	-4.225	-4.225	-4.225	-4.225	-4.225	-4.225	-4.225	-4.225	-4.225	-4.225	-4.225	-4.225	-4.225	-4.225	-4.225	-4.225	-4.225	-4.225	-4.225	-4.225	-4.225	-4.225	-4.225	-4.225	-4.225	-4.225	-4.225
	-3.9	-3.9	-3.9	-3.9	-3.9	-3.9	-3.9	-3.9	-3.9	-3.9	-3.9	-3.9	-3.9	-3.9	-3.9	-3.9	-3.9	-3.9	-3.9	-3.9	-3.9	-3.9	-3.9	-3.9	-3.9	-3.9	-3.9	-3.9	-3.9	-3.9	-3.9	-3.9	-3.9	-3.9	-3.9	-3.9	-3.9	-3.9	-3.9	-3.9	-3.9	-3.9	-3.9	-3.9	-3.9	-3.9	-3.9	-3.9	-3.9
	-3.575	-3.575	-3.575	-3.575	-3.575	-3.575	-3.575	-3.575	-3.575	-3.575	-3.575	-3.575	-3.575	-3.575	-3.575	-3.575	-3.575	-3.575	-3.575	-3.575	-3.575	-3.575	-3.575	-3.575	-3.575	-3.575	-3.575	-3.575	-3.575	-3.575	-3.575	-3.575	-3.575	-3.575	-3.575	-3.575	-3.575	-3.575	-3.575	-3.575	-3.575	-3.575	-3.575	-3.575	-3.575	-3.575	-3.575	-3.575	-3.575
	-3.25	-3.25	-3.25	-3.25	-3.25	-3.25	-3.25	-3.25	-3.25	-3.25	-3.25	-3.25	-3.25	-3.25	-3.25	-3.25	-3.25	-3.25	-3.25	-3.25	-3.25	-3.25	-3.25	-3.25	-3.25	-3.25	-3.25	-3.25	-3.25	-3.25	-3.25	-3.25	-3.25	-3.25	-3.25	-3.25	-3.25	-3.25	-3.25	-3.25	-3.25	-3.25	-3.25	-3.25	-3.25	-3.25	-3.25	-3.25	-3.25
	-2.925	-2.925	-2.925	-2.925	-2.925	-2.925	-2.925	-2.925	-2.925	-2.925	-2.925	-2.925	-2.925	-2.925	-2.925	-2.925	-2.925	-2.925	-2.925	-2.925	-2.925	-2.925	-2.925	-2.925	-2.925	-2.925	-2.925	-2.925	-2.925	-2.925	-2.925	-2.925	-2.925	-2.925	-2.925	-2.925	-2.925	-2.925	-2.925	-2.925	-2.925	-2.925	-2.925	-2.925	-2.925	-2.925	-2.925	-2.925	-2.925
	-2.6	-2.6	-2.6	-2.6	-2.6	-2.6	-2.6	-2.6	-2.6	-2.6	-2.6	-2.6	-2.6	-2.6	-2.6	-2.6	-2.6	-2.6	-2.6	-2.6	-2.6	-2.6	-2.6	-2.6	-2.6	-2.6	-2.6	-2.6	-2.6	-2.6	-2.6	-2.6	-2.6	-2.6	-2.6	-2.6	-2.6	-2.6	-2.6	-2.6	-2.6	-2.6	-2.6	-2.6	-2.6	-2.6	-2.6	-2.6	-2.6
	-2.275	-2.275	-2.275	-2.275	-2.275	-2.275	-2.275	-2.275	-2.275	-2.275	-2.275	-2.275	-2.275	-2.275	-2.275	-2.275	-2.275	-2.275	-2.275	-2.275	-2.275	-2.275	-2.275	-2.275	-2.275	-2.275	-2.275	-2.275	-2.275	-2.275	-2.275	-2.275	-2.275	-2.275	-2.275	-2.275	-2.275	-2.275	-2.275	-2.275	-2.275	-2.275	-2.275	-2.275	-2.275	-2.275	-2.275	-2.275	-2.275
	-1.95	-1.95	-1.95	-1.95	-1.95	-1.95	-1.95	-1.95	-1.95	-1.95	-1.95	-1.95	-1.95	-1.95	-1.95	-1.95	-1.95	-1.95	-1.95	-1.95	-1.95	-1.95	-1.95	-1.95	-1.95	-1.95	-1.95	-1.95	-1.95	-1.95	-1.95	-1.95	-1.95	-1.95	-1.95	-1.95	-1.95	-1.95	-1.95	-1.95	-1.95	-1.95	-1.95	-1.95	-1.95	-1.95	-1.95	-1.95	-1.95
	-1.625	-1.625	-1.625	-1.625	-1.625	-1.625	-1.625	-1.625	-1.625	-1.625	-1.625	-1.625	-1.625	-1.625	-1.625	-1.625	-1.625	-1.625	-1.625	-1.625	-1.625	-1.625	-1.625	-1.625	-1.625	-1.625	-1.625	-1.625	-1.625	-1.625	-1.625	-1.625	-1.625	-1.625	-1.625	-1.625	-1.625	-1.625	-1.625	-1.625	-1.625	-1.625	-1.625	-1.625	-1.625	-1.625	-1.625	-1.625	-1.625
	-1.3	-1.3	-1.3	-1.3	-1.3	-1.3	-1.3	-1.3	-1.3	-1.3	-1.3	-1.3	-1.3	-1.3	-1.3	-1.3	-1.3	-1.3	-1.3	-1.3	-1.3	-1.3	-1.3	-1.3	-1.3	-1.3	-1.3	-1.3	-1.3	-1.3	-1.3	-1.3	-1.3	-1.3	-1.3	-1.3	-1.3	-1.3	-1.3	-1.3	-1.3	-1.3	-1.3	-1.3	-1.3	-1.3	-1.3	-1.3	-1.3
	-0.975	-0.975	-0.975	-0.975	-0.975	-0.975	-0.975	-0.975	-0.975	-0.975	-0.975	-0.975	-0.975	-0.975	-0.975	-0.975	-0.975	-0.975	-0.975	-0.975	-0.975	-0.975	-0.975	-0.975	-0.975	-0.975	-0.975	-0.975	-0.975	-0.975	-0.975	-0.975	-0.975	-0.975	-0.975	-0.975	-0.975	-0.975	-0.975	-0.975	-0.975	-0.975	-0.975	-0.975	-0.975	-0.975	-0.975	-0.975	-0.975
	-0.65	-0.65	-0.65	-0.65	-0.65	-0.65	-0.65	-0.65	-0.65	-0.65	-0.65	-0.65	-0.65	-0.65	-0.65	-0.65	-0.65	-0.65	-0.65	-0.65	-0.65	-0.65	-0.65	-0.65	-0.65	-0.65	-0.65	-0.65	-0.65	-0.65	-0.65	-0.65	-0.65	-0.65	-0.65	-0.65	-0.65	-0.65	-0.65	-0.65	-0.65	-0.65	-0.65	-0.65	-0.65	-0.65	-0.65	-0.65	-0.65
	-0.325	-0.325	-0.325	-0.325	-0.325	-0.325	-0.325	-0.325	-0.325	-0.325	-0.325	-0.325	-0.325	-0.325	-0.325	-0.325	-0.325	-0.325	-0.325	-0.325	-0.325	-0.325	-0.325	-0.325	-0.325	-0.325	-0.325	-0.325	-0.325	-0.325	-0.325	-0.325	-0.325	-0.325	-0.325	-0.325	-0.325	-0.325	-0.325	-0.325	-0.325	-0.325	-0.325	-0.325	-0.325	-0.325	-0.325	-0.325	-0.325
	0	0	0	0	0	0	0	0	0	0	0	0	0	0	0	0	0	0	0	0	0	0	0	0	0	0	0	0	0	0	0	0	0	0	0	0	0	0	0	0	0	0	0	0	0	0	0	0	0
	0.325	0.325	0.325	0.325	0.325	0.325	0.325	0.325	0.325	0.325	0.325	0.325	0.325	0.325	0.325	0.325	0.325	0.325	0.325	0.325	0.325	0.325	0.325	0.325	0.325	0.325	0.325	0.325	0.325	0.325	0.325	0.325	0.325	0.325	0.325	0.325	0.325	0.325	0.325	0.325	0.325	0.325	0.325	0.325	0.325	0.325	0.325	0.325	0.325
	0.65	0.65	0.65	0.65	0.65	0.65	0.65	0.65	0.65	0.65	0.65	0.65	0.65	0.65	0.65	0.65	0.65	0.65	0.65	0.65	0.65	0.65	0.65	0.65	0.65	0.65	0.65	0.65	0.65	0.65	0.65	0.65	0.65	0.65	0.65	0.65	0.65	0.65	0.65	0.65	0.65	0.65	0.65	0.65	0.65	0.65	0.65	0.65	0.65
	0.975	0.975	0.975	0.975	0.975	0.975	0.975	0.975	0.975	0.975	0.975	0.975	0.975	0.975	0.975	0.975	0.975	0.975	0.975	0.975	0.975	0.975	0.975	0.975	0.975	0.975	0.975	0.975	0.975	0.975	0.975	0.975	0.975	0.975	0.975	0.975	0.975	0.975	0.975	0.975	0.975	0.975	0.975	0.975	0.975	0.975	0.975	0.975	0.975
	1.3	1.3	1.3	1.3	1.3	1.3	1.3	1.3	1.3	1.3	1.3	1.3	1.3	1.3	1.3	1.3	1.3	1.3	1.3	1.3	1.3	1.3	1.3	1.3	1.3	1.3	1.3	1.3	1.3	1.3	1.3	1.3	1.3	1.3	1.3	1.3	1.3	1.3	1.3	1.3	1.3	1.3	1.3	1.3	1.3	1.3	1.3	1.3	1.3
	1.625	1.625	1.625	1.625	1.625	1.625	1.625	1.625	1.625	1.625	1.625	1.625	1.625	1.625	1.625	1.625	1.625	1.625	1.625	1.625	1.625	1.625	1.625	1.625	1.625	1.625	1.625	1.625	1.625	1.625	1.625	1.625	1.625	1.625	1.625	1.625	1.625	1.625	1.625	1.625	1.625	1.625	1.625	1.625	1.625	1.625	1.625	1.625	1.625
	1.95	1.95	1.95	1.95	1.95	1.95	1.95	1.95	1.95	1.95	1.95	1.95	1.95	1.95	1.95	1.95	1.95	1.95	1.95	1.95	1.95	1.95	1.95	1.95	1.95	1.95	1.95	1.95	1.95	1.95	1.95	1.95	1.95	1.95	1.95	1.95	1.95	1.95	1.95	1.95	1.95	1.95	1.95	1.95	1.95	1.95	1.95	1.95	1.95
	2.275	2.275	2.275	2.275	2.275	2.275	2.275	2.275	2.275	2.275	2.275	2.275	2.275	2.275	2.275	2.275	2.275	2.275	2.275	2.275	2.275	2.275	2.275	2.275	2.275	2.275	2.275	2.275	2.275	2.275	2.275	2.275	2.275	2.275	2.275	2.275	2.275	2.275	2.275	2.275	2.275	2.275	2.275	2.275	2.275	2.275	2.275	2.275	2.275
	2.6	2.6	2.6	2.6	2.6	2.6	2.6	2.6	2.6	2.6	2.6	2.6	2.6	2.6	2.6	2.6	2.6	2.6	2.6	2.6	2.6	2.6	2.6	2.6	2.6	2.6	2.6	2.6	2.6	2.6	2.6	2.6	2.6	2.6	2.6	2.6	2.6	2.6	2.6	2.6	2.6	2.6	2.6	2.6	2.6	2.6	2.6	2.6	2.6
	2.925	2.925	2.925	2.925	2.925	2.925	2.925	2.925	2.925	2.925	2.925	2.925	2.925	2.925	2.925	2.925	2.925	2.925	2.925	2.925	2.925	2.925	2.925	2.925	2.925	2.925	2.925	2.925	2.925	2.925	2.925	2.925	2.925	2.925	2.925	2.925	2.925	2.925	2.925	2.925	2.925	2.925	2.925	2.925	2.925	2.925	2.925	2.925	2.925
	3.25	3.25	3.25	3.25	3.25	3.25	3.25	3.25	3.25	3.25	3.25	3.25	3.25	3.25	3.25	3.25	3.25	3.25	3.25	3.25	3.25	3.25	3.25	3.25	3.25	3.25	3.25	3.25	3.25	3.25	3.25	3.25	3.25	3.25	3.25	3.25	3.25	3.25	3.25	3.25	3.25	3.25	3.25	3.25	3.25	3.25	3.25	3.25	3.25
	3.575	3.575	3.575	3.575	3.575	3.575	3.575	3.575	3.575	3.575	3.575	3.575	3.575	3.575	3.575	3.575	3.575	3.575	3.575	3.575	3.575	3.575	3.575	3.575	3.575	3.575	3.575	3.575	3.575	3.575	3.575	3.575	3.575	3.575	3.575	3.575	3.575	3.575	3.575	3.575	3.575	3.575	3.575	3.575	3.575	3.575	3.575	3.575	3.575
	3.9	3.9	3.9	3.9	3.9	3.9	3.9	3.9	3.9	3.9	3.9	3.9	3.9	3.9	3.9	3.9	3.9	3.9	3.9	3.9	3.9	3.9	3.9	3.9	3.9	3.9	3.9	3.9	3.9	3.9	3.9	3.9	3.9	3.9	3.9	3.9	3.9	3.9	3.9	3.9	3.9	3.9	3.9	3.9	3.9	3.9	3.9	3.9	3.9
	4.225	4.225	4.225	4.225	4.225	4.225	4.225	4.225	4.225	4.225	4.225	4.225	4.225	4.225	4.225	4.225	4.225	4.225	4.225	4.225	4.225	4.225	4.225	4.225	4.225	4.225	4.225	4.225	4.225	4.225	4.225	4.225	4.225	4.225	4.225	4.225	4.225	4.225	4.225	4.225	4.225	4.225	4.225	4.225	4.225	4.225	4.225	4.225	4.225
	4.55	4.55	4.55	4.55	4.55	4.55	4.55	4.55	4.55	4.55	4.55	4.55	4.55	4.55	4.55	4.55	4.55	4.55	4.55	4.55	4.55	4.55	4.55	4.55	4.55	4.55	4.55	4.55	4.55	4.55	4.55	4.55	4.55	4.55	4.55	4.55	4.55	4.55	4.55	4.55	4.55	4.55	4.55	4.55	4.55	4.55	4.55	4.55	4.55
	4.875	4.875	4.875	4.875	4.875	4.875	4.875	4.875	4.875	4.875	4.875	4.875	4.875	4.875	4.875	4.875	4.875	4.875	4.875	4.875	4.875	4.875	4.875	4.875	4.875	4.875	4.875	4.875	4.875	4.875	4.875	4.875	4.875	4.875	4.875	4.875	4.875	4.875	4.875	4.875	4.875	4.875	4.875	4.875	4.875	4.875	4.875	4.875	4.875
	5.2	5.2	5.2	5.2	5.2	5.2	5.2	5.2	5.2	5.2	5.2	5.2	5.2	5.2	5.2	5.2	5.2	5.2	5.2	5.2	5.2	5.2	5.2	5.2	5.2	5.2	5.2	5.2	5.2	5.2	5.2	5.2	5.2	5.2	5.2	5.2	5.2	5.2	5.2	5.2	5.2	5.2	5.2	5.2	5.2	5.2	5.2	5.2	5.2
	5.525	5.525	5.525	5.525	5.525	5.525	5.525	5.525	5.525	5.525	5.525	5.525	5.525	5.525	5.525	5.525	5.525	5.525	5.525	5.525	5.525	5.525	5.525	5.525	5.525	5.525	5.525	5.525	5.525	5.525	5.525	5.525	5.525	5.525	5.525	5.525	5.525	5.525	5.525	5.525	5.525	5.525	5.525	5.525	5.525	5.525	5.525	5.525	5.525
	5.85	5.85	5.85	5.85	5.85	5.85	5.85	5.85	5.85	5.85	5.85	5.85	5.85	5.85	5.85	5.85	5.85	5.85	5.85	5.85	5.85	5.85	5.85	5.85	5.85	5.85	5.85	5.85	5.85	5.85	5.85	5.85	5.85	5.85	5.85	5.85	5.85	5.85	5.85	5.85	5.85	5.85	5.85	5.85	5.85	5.85	5.85	5.85	5.85
	6.175	6.175	6.175	6.175	6.175	6.175	6.175	6.175	6.175	6.175	6.175	6.175	6.175	6.175	6.175	6.175	6.175	6.175	6.175	6.175	6.175	6.175	6.175	6.175	6.175	6.175	6.175	6.175	6.175	6.175	6.175	6.175	6.175	6.175	6.175	6.175	6.175	6.175	6.175	6.175	6.175	6.175	6.175	6.175	6.175	6.175	6.175	6.175	6.175
	6.5	6.5	6.5	6.5	6.5	6.5	6.5	6.5	6.5	6.5	6.5	6.5	6.5	6.5	6.5	6.5	6.5	6.5	6.5	6.5	6.5	6.5	6.5	6.5	6.5	6.5	6.5	6.5	6.5	6.5	6.5	6.5	6.5	6.5	6.5	6.5	6.5	6.5	6.5	6.5	6.5	6.5	6.5	6.5	6.5	6.5	6.5	6.5	6.5
	6.825	6.825	6.825	6.825	6.825	6.825	6.825	6.825	6.825	6.825	6.825	6.825	6.825	6.825	6.825	6.825	6.825	6.825	6.825	6.825	6.825	6.825	6.825	6.825	6.825	6.825	6.825	6.825	6.825	6.825	6.825	6.825	6.825	6.825	6.825	6.825	6.825	6.825	6.825	6.825	6.825	6.825	6.825	6.825	6.825	6.825	6.825	6.825	6.825
	7.15	7.15	7.15	7.15	7.15	7.15	7.15	7.15	7.15	7.15	7.15	7.15	7.15	7.15	7.15	7.15	7.15	7.15	7.15	7.15	7.15	7.15	7.15	7.15	7.15	7.15	7.15	7.15	7.15	7.15	7.15	7.15	7.15	7.15	7.15	7.15	7.15	7.15	7.15	7.15	7.15	7.15	7.15	7.15	7.15	7.15	7.15	7.15	7.15
	7.475	7.475	7.475	7.475	7.475	7.475	7.475	7.475	7.475	7.475	7.475	7.475	7.475	7.475	7.475	7.475	7.475	7.475	7.475	7.475	7.475	7.475	7.475	7.475	7.475	7.475	7.475	7.475	7.475	7.475	7.475	7.475	7.475	7.475	7.475	7.475	7.475	7.475	7.475	7.475	7.475	7.475	7.475	7.475	7.475	7.475	7.475	7.475	7.475
	7.8	7.8	7.8	7.8	7.8	7.8	7.8	7.8	7.8	7.8	7.8	7.8	7.8	7.8	7.8	7.8	7.8	7.8	7.8	7.8	7.8	7.8	7.8	7.8	7.8	7.8	7.8	7.8	7.8	7.8	7.8	7.8	7.8	7.8	7.8	7.8	7.8	7.8	7.8	7.8	7.8	7.8	7.8	7.8	7.8	7.8	7.8	7.8	7.8
	8.125	8.125	8.125	8.125	8.125	8.125	8.125	8.125	8.125	8.125	8.125	8.125	8.125	8.125	8.125	8.125	8.125	8.125	8.125	8.125	8.125	8.125	8.125	8.125	8.125	8.125	8.125	8.125	8.125	8.125	8.125	8.125	8.125	8.125	8.125	8.125	8.125	8.125	8.125	8.125	8.125	8.125	8.125	8.125	8.125	8.125	8.125	8.125	8.125
	8.45	8.45	8.45	8.45	8.45	8.45	8.45	8.45	8.45	8.45	8.45	8.45	8.45	8.45	8.45	8.45	8.45	8.45	8.45	8.45	8.45	8.45	8.45	8.45	8.45	8.45	8.45	8.45	8.45	8.45	8.45	8.45	8.45	8.45	8.45	8.45	8.45	8.45	8.45	8.45	8.45	8.45	8.45	8.45	8.45	8.45	8.45	8.45	8.45
	8.775	8.775	8.775	8.775	8.775	8.775	8.775	8.775	8.775	8.775	8.775	8.775	8.775	8.775	8.775	8.775	8.775	8.775	8.775	8.775	8.775	8.775	8.775	8.775	8.775	8.775	8.775	8.775	8.775	8.775	8.775	8.775	8.775	8.775	8.775	8.775	8.775	8.775	8.775	8.775	8.775	8.775	8.775	8.775	8.775	8.775	8.775	8.775	8.775
	9.1	9.1	9.1	9.1	9.1	9.1	9.1	9.1	9.1	9.1	9.1	9.1	9.1	9.1	9.1	9.1	9.1	9.1	9.1	9.1	9.1	9.1	9.1	9.1	9.1	9.1	9.1	9.1	9.1	9.1	9.1	9.1	9.1	9.1	9.1	9.1	9.1	9.1	9.1	9.1	9.1	9.1	9.1	9.1	9.1	9.1	9.1	9.1	9.1
	9.425	9.425	9.425	9.425	9.425	9.425	9.425	9.425	9.425	9.425	9.425	9.425	9.425	9.425	9.425	9.425	9.425	9.425	9.425	9.425	9.425	9.425	9.425	9.425	9.425	9.425	9.425	9.425	9.425	9.425	9.425	9.425	9.425	9.425	9.425	9.425	9.425	9.425	9.425	9.425	9.425	9.425	9.425	9.425	9.425	9.425	9.425	9.425	9.425
	9.75	9.75	9.75	9.75	9.75	9.75	9.75	9.75	9.75	9.75	9.75	9.75	9.75	9.75	9.75	9.75	9.75	9.75	9.75	9.75	9.75	9.75	9.75	9.75	9.75	9.75	9.75	9.75	9.75	9.75	9.75	9.75	9.75	9.75	9.75	9.75	9.75	9.75	9.75	9.75	9.75	9.75	9.75	9.75	9.75	9.75	9.75	9.75	9.75
	10.075	10.075	10.075	10.075	10.075	10.075	10.075	10.075	10.075	10.075	10.075	10.075	10.075	10.075	10.075	10.075	10.075	10.075	10.075	10.075	10.075	10.075	10.075	10.075	10.075	10.075	10.075	10.075	10.075	10.075	10.075	10.075	10.075	10.075	10.075	10.075	10.075	10.075	10.075	10.075	10.075	10.075	10.075	10.075	10.075	10.075	10.075	10.075	10.075
	10.4	10.4	10.4	10.4	10.4	10.4	10.4	10.4	10.4	10.4	10.4	10.4	10.4	10.4	10.4	10.4	10.4	10.4	10.4	10.4	10.4	10.4	10.4	10.4	10.4	10.4	10.4	10.4	10.4	10.4	10.4	10.4	10.4	10.4	10.4	10.4	10.4	10.4	10.4	10.4	10.4	10.4	10.4	10.4	10.4	10.4	10.4	10.4	10.4
	10.725	10.725	10.725	10.725	10.725	10.725	10.725	10.725	10.725	10.725	10.725	10.725	10.725	10.725	10.725	10.725	10.725	10.725	10.725	10.725	10.725	10.725	10.725	10.725	10.725	10.725	10.725	10.725	10.725	10.725	10.725	10.725	10.725	10.725	10.725	10.725	10.725	10.725	10.725	10.725	10.725	10.725	10.725	10.725	10.725	10.725	10.725	10.725	10.725
	11.05	11.05	11.05	11.05	11.05	11.05	11.05	11.05	11.05	11.05	11.05	11.05	11.05	11.05	11.05	11.05	11.05	11.05	11.05	11.05	11.05	11.05	11.05	11.05	11.05	11.05	11.05	11.05	11.05	11.05	11.05	11.05	11.05	11.05	11.05	11.05	11.05	11.05	11.05	11.05	11.05	11.05	11.05	11.05	11.05	11.05	11.05	11.05	11.05
	11.375	11.375	11.375	11.375	11.375	11.375	11.375	11.375	11.375	11.375	11.375	11.375	11.375	11.375	11.375	11.375	11.375	11.375	11.375	11.375	11.375	11.375	11.375	11.375	11.375	11.375	11.375	11.375	11.375	11.375	11.375	11.375	11.375	11.375	11.375	11.375	11.375	11.375	11.375	11.375	11.375	11.375	11.375	11.375	11.375	11.375	11.375	11.375	11.375
	11.7	11.7	11.7	11.7	11.7	11.7	11.7	11.7	11.7	11.7	11.7	11.7	11.7	11.7	11.7	11.7	11.7	11.7	11.7	11.7	11.7	11.7	11.7	11.7	11.7	11.7	11.7	11.7	11.7	11.7	11.7	11.7	11.7	11.7	11.7	11.7	11.7	11.7	11.7	11.7	11.7	11.7	11.7	11.7	11.7	11.7	11.7	11.7	11.7
	12.025	12.025	12.025	12.025	12.025	12.025	12.025	12.025	12.025	12.025	12.025	12.025	12.025	12.025	12.025	12.025	12.025	12.025	12.025	12.025	12.025	12.025	12.025	12.025	12.025	12.025	12.025	12.025	12.025	12.025	12.025	12.025	12.025	12.025	12.025	12.025	12.025	12.025	12.025	12.025	12.025	12.025	12.025	12.025	12.025	12.025	12.025	12.025	12.025
	12.35	12.35	12.35	12.35	12.35	12.35	12.35	12.35	12.35	12.35	12.35	12.35	12.35	12.35	12.35	12.35	12.35	12.35	12.35	12.35	12.35	12.35	12.35	12.35	12.35	12.35	12.35	12.35	12.35	12.35	12.35	12.35	12.35	12.35	12.35	12.35	12.35	12.35	12.35	12.35	12.35	12.35	12.35	12.35	12.35	12.35	12.35	12.35	12.35
	12.675	12.675	12.675	12.675	12.675	12.675	12.675	12.675	12.675	12.675	12.675	12.675	12.675	12.675	12.675	12.675	12.675	12.675	12.675	12.675	12.675	12.675	12.675	12.675	12.675	12.675	12.675	12.675	12.675	12.675	12.675	12.675	12.675	12.675	12.675	12.675	12.675	12.675	12.675	12.675	12.675	12.675	12.675	12.675	12.675	12.675	12.675	12.675	12.675
Free energy	6.21	6.21	6.21	6.21	6.21	6.21	6.21	6.21	6.21	6.21	6.21	6.21	6.21	6.21	6.21	6.21	6.21	6.21	6.21	6.21	6.21	6.21	6.21	6.21	6.21	6.21	6.21	6.21	6.21	6.21	6.21	6.21	6.21	6.21	6.21	6.21	6.21	6.21	6.21	6.21	6.21	6.21	6.21	6.21	6.21	6.21	6.21	6.21	6.21
	6.21	6.21	6.21	6.21	6.21	6.21	6.21	6.21	6.21	6.21	6.21	6.21	6.21	6.21	6.21	6.21	6.21	6.21	6.21	6.21	6.21	6.21	6.21	6.21	6.21	6.21	6.21	6.21	6.21	6.21	6.21	6.21	6.21	6.21	6.21	6.21	6.21	6.21	6.21	6.21	6.21	6.21	6.21	6.21	6.21	6.21	6.21	6.21	6.21
	6.21	6.21	6.21	6.21	6.21	6.21	6.21	6.21	6.21	6.21	6.21	6.21	6.21	6.21	6.21	6.21	6.21	6.21	6.21	6.21	6.21	6.21	6.21	6.21	6.21	6.21	6.21	6.21	6.21	6.21	6.21	6.21	6.21	6.21	6.21	6.21	6.21	6.21	6.21	6.21	6.21	6.21	6.21	6.21	6.21	6.21	6.21	6.21	6.21
	6.21	6.21	6.21	6.21	6.21	6.21	6.21	6.21	6.21	6.21	6.21	6.21	6.21	6.21	6.21	6.21	6.21	6.21	6.21	6.21	6.21	6.21	6.21	6.21	6.21	6.21	6.21	6.21	6.21	6.21	6.21	6.21	6.21	6.21	6.21	6.21	6.21	6.21	6.21	6.21	6.21	6.21	6.21	6.21	6.21	6.21	6.21	6.21	6.21
	6.21	6.21	6.21	6.21	6.21	6.21	6.21	6.21	6.21	6.21	6.21	6.21	6.21	6.21	6.21	6.21	6.21	6.21	6.21	6.21	6.21	6.21	6.21	6.21	6.21	6.21	6.21	6.21	6.21	6.21	6.21	6.21	6.21	6.21	6.21	6.21	6.21	6.21	6.21	6.21	6.21	6.21	6.21	6.21	6.21	6.21	6.21	6.21	6.21
	6.21	6.21	6.21	6.21	6.21	6.21	6.21	6.21	6.21	6.21	6.21	6.21	6.21	6.21	6.21	6.21	6.21	6.21	6.21	6.21	6.21	6.21	6.21	6.21	6.21	6.21	6.21	6.21	6.21	6.21	6.21	6.21	6.21	6.21	6.21	6.21	6.21	6.21	6.21	6.21	6.21	6.21	6.21	6.21	6.21	6.21	6.21	6.21	6.21
	6.21	6.21	6.21	6.21	6.21	6.21	6.21	6.21	6.21	6.21	6.21	6.21	6.21	6.21	6.21	6.21	6.21	6.21	6.21	6.21	6.21	6.21	6.21	6.21	6.21	6.21	6.21	6.21	6.21	6.21	6.21	6.21	6.21	6.21	6.21	6.21	6.21	6.21	6.21	6.21	6.21	6.21	6.21	6.21	6.21	6.21	6.21	6.21	6.21
	6.21	6.21	6.21	6.21	6.21	6.21	6.21	6.21	6.21	6.21	6.21	6.21	6.21	6.21	6.21	6.21	6.21	6.21	6.21	6.21	6.21	6.21	6.21	6.21	6.21	6.21	6.21	6.21	6.21	6.21	6.21	6.21	6.21	6.21	6.21	6.21	6.21	6.21	6.21	6.21	6.21	6.21	6.21	6.21	6.21	6.21	6.21	6.21	6.21
	6.21	6.21	6.21	6.21	6.21	6.21	6.21	6.21	6.21	6.21	6.21	6.21	6.21	6.21	6.21	6.21	6.21	6.21	6.21	6.21	6.21	6.21	6.21	6.21	6.21	6.21	6.21	6.21	6.21	6.21	6.21	6.21	6.21	6.21	6.21	6.21	6.21	6.21	6.21	6.21	6.21	6.21	6.21	6.21	6.21	6.21	6.21	6.21	6.21
	6.21	6.21	6.21	6.21	6.21	6.21	6.21	6.21	6.21	6.21	6.21	6.21	6.21	6.21	6.21	6.21	6.21	6.21	6.21	6.21	6.21	6.21	6.21	6.21	6.21	6.21	6.21	6.21	6.21	6.21	6.21	6.21	6.21	6.21	6.21	6.21	6.21	6.21	6.21	6.21	6.21	6.21	6.21	6.21	6.21	6.21	6.21	6.21	6.21
	6.21	6.21	6.21	6.21	6.21	6.21	6.21	6.21	6.21	6.21	6.21	6.21	6.21	6.21	6.21	6.21	6.21	6.21	6.21	6.21	6.21	6.21	6.21	6.21	6.21	6.21	6.21	6.21	6.21	6.21	6.21	6.21	6.21	6.21	6.21	6.21	6.21	6.21	6.21	6.21	6.21	6.21	6.21	6.21	6.21	6.21	6.21	6.21	6.21
	6.21	6.21	6.21	6.21	6.21	6.21	6.21	6.21	6.21	6.21	6.21	6.21	6.21	6.21	6.21	6.21	6.21	6.21	6.21	6.21	6.21	6.21	6.21	6.21	6.21	6.21	6.21	6.21	6.21	6.21	6.21	6.21	6.21	6.21	6.21	6.21	6.21	6.21	6.21	6.21	6.21	6.21	6.21	6.21	6.21	6.21	6.21	6.21	6.21
	6.21	6.21	6.21	6.21	6.21	6.21	6.21	6.21	6.21	6.21	6.21	6.21	6.21	6.21	6.21	6.21	6.21	6.21	6.21	6.21	6.21	6.21	6.21	6.21	6.21	6.21	6.21	6.21	6.21	6.21	6.21	6.21	6.21	6.21	6.21	6.21	6.21	6.21	6.21	6.21	6.21	6.21	6.21	6.21	6.21	6.21	6.21	6.21	6.21
	6.21	6.21	6.21	6.21	6.21	6.21	6.21	6.21	6.21	6.21	6.21	6.21	6.21	6.21	6.21	6.21	6.21	6.21	6.21	6.21	6.21	6.21	6.21	6.21	6.21	6.21	6.21	6.21	6.21	6.21	6.21	6.21	6.21	6.21	6.21	6.21	6.21	6.21	6.21	6.21	6.21	6.21	6.21	6.21	6.21	6.21	6.21	6.21	6.21
	6.21	6.21	6.21	6.21	6.21	6.21	6.21	6.21	6.21	6.21	6.21	6.21	6.21	6.21	6.21	6.21	6.21	6.21	6.21	6.21	6.21	6.21	6.21	6.21	6.21	6.21	6.21	6.21	6.21	6.21	6.21	6.21	6.21	6.21	6.21	6.21	6.21	6.21	6.21	6.21	6.21	6.21	6.21	6.21	6.21	6.21	6.21	6.21	6.21
	6.21	6.21	6.21	6.21	6.21	6.21	6.21	6.21	6.21	6.21	6.21	6.21	6.21	6.21	6.21	6.21	6.21	6.21	6.21	6.21	6.21	6.21	6.21	6.21	6.21	6.21	6.21	6.21	6.21	6.21	6.21	6.21	6.21	6.21	6.21	6.21	6.2	6.21	6.21	6.21	6.2	6.2	6.21	6.2	6.19	6.21	6.19	6.21	6.21
	6.21	6.21	6.21	6.21	6.21	6.21	6.21	6.21	6.21	6.21	6.21	6.21	6.21	6.21	6.21	6.21	6.21	6.21	6.21	6.21	6.21	6.21	6.21	6.21	6.21	6.21	6.21	6.21	6.21	6.21	6.2	6.21	6.21	6.16	6.2	6.2	6.15	6.21	6.19	6.14	6.2	6.2	6.2	6.2	6.21	6.21	6.21	6.21	6.21
	6.21	6.21	6.21	6.21	6.21	6.21	6.21	6.21	6.21	6.21	6.21	6.21	6.21	6.21	6.21	6.21	6.21	6.21	6.21	6.21	6.21	6.21	6.21	6.21	6.21	6.21	6.21	6.21	6.21	6.21	6.19	6.21	6.2	6.17	6.14	6.15	6.17	6.15	6.14	6.1	6.1	6.14	6.19	6.19	6.17	6.19	6.21	6.21	6.21
	6.21	6.21	6.21	6.21	6.21	6.21	6.21	6.21	6.21	6.21	6.21	6.21	6.21	6.21	6.21	6.21	6.21	6.21	6.21	6.21	6.21	6.21	6.21	6.21	6.21	6.21	6.21	6.21	6.21	6.21	6.21	6.19	6.12	6.16	6.12	6	6.01	6.09	6.02	6.04	6.11	6.02	6.11	6.09	6.2	6.16	6.21	6.19	6.21
	6.21	6.21	6.21	6.21	6.21	6.21	6.21	6.21	6.21	6.21	6.21	6.21	6.21	6.21	6.21	6.21	6.21	6.21	6.21	6.21	6.21	6.21	6.21	6.21	6.21	6.21	6.21	6.21	6.21	6.19	6.17	6.15	6.12	6.1	6.1	5.93	5.94	5.86	5.92	5.89	5.87	5.98	6.02	6.05	6.05	6.08	6.14	6.17	6.17
	6.21	6.21	6.21	6.21	6.21	6.21	6.21	6.21	6.21	6.21	6.21	6.21	6.21	6.21	6.21	6.21	6.21	6.21	6.21	6.21	6.21	6.21	6.21	6.21	6.21	6.21	6.21	6.21	6.19	6.19	6.09	6.05	6.03	5.96	5.92	5.84	5.83	5.71	5.75	5.76	5.81	5.82	5.86	5.87	6.06	6.03	6.09	6.15	6.16
	6.21	6.21	6.21	6.21	6.21	6.21	6.21	6.21	6.21	6.21	6.21	6.21	6.21	6.21	6.21	6.21	6.21	6.21	6.21	6.21	6.21	6.21	6.21	6.21	6.21	6.21	6.21	6.19	6.15	6.16	6.08	5.87	5.96	5.78	5.71	5.59	5.6	5.52	5.6	5.63	5.59	5.73	5.59	5.65	5.82	5.92	5.92	5.93	6.05
	6.21	6.21	6.21	6.21	6.21	6.21	6.21	6.21	6.21	6.21	6.21	6.21	6.21	6.21	6.21	6.21	6.21	6.21	6.21	6.21	6.21	6.21	6.21	6.21	6.21	6.21	6.17	6.15	6.17	6.06	5.94	5.89	5.75	5.73	5.65	5.56	5.55	5.56	5.54	5.53	5.65	5.57	5.62	5.73	5.64	5.8	5.83	5.87	6.01
	6.21	6.21	6.21	6.21	6.21	6.21	6.21	6.21	6.21	6.21	6.21	6.21	6.21	6.21	6.21	6.21	6.21	6.21	6.21	6.21	6.21	6.21	6.2	6.21	6.21	6.2	6.12	6.09	6.02	5.88	5.76	5.74	5.77	5.63	5.52	5.53	5.56	5.6	5.55	5.48	5.52	5.53	5.6	5.66	5.72	5.84	5.8	5.92	5.88
	6.21	6.21	6.21	6.21	6.21	6.21	6.21	6.21	6.21	6.21	6.21	6.21	6.21	6.21	6.21	6.21	6.21	6.21	6.21	6.21	6.21	6.21	6.21	6.2	6.19	6.19	6.1	6.05	5.97	5.84	5.71	5.64	5.67	5.61	5.58	5.63	5.52	5.47	5.55	5.66	5.72	5.55	5.6	5.53	5.69	5.73	5.72	5.75	5.84
	6.21	6.21	6.21	6.21	6.21	6.21	6.21	6.21	6.21	6.21	6.21	6.21	6.21	6.21	6.21	6.21	6.21	6.21	6.21	6.21	6.21	6.21	6.2	6.2	6.21	6.16	6.14	6.01	5.89	5.84	5.66	5.63	5.63	5.7	5.67	5.66	5.72	5.65	5.72	5.62	5.69	5.67	5.78	5.64	5.75	5.72	5.71	5.72	5.76
	6.21	6.21	6.21	6.21	6.21	6.21	6.21	6.21	6.21	6.21	6.21	6.21	6.21	6.21	6.21	6.21	6.21	6.21	6.21	6.21	6.21	6.21	6.2	6.21	6.17	6.17	6	5.9	5.71	5.7	5.62	5.68	5.64	5.62	5.74	5.68	5.71	5.83	5.66	5.7	5.68	5.75	5.74	5.63	5.71	5.69	5.64	5.75	5.71
	6.21	6.21	6.21	6.21	6.21	6.21	6.21	6.21	6.21	6.21	6.21	6.21	6.21	6.21	6.21	6.21	6.21	6.21	6.21	6.21	6.21	6.21	6.2	6.19	6.1	6.04	5.93	5.83	5.75	5.78	5.78	5.8	5.78	5.7	5.89	5.83	5.84	5.84	5.77	5.82	5.85	5.85	5.76	5.76	5.71	5.67	5.78	5.77	5.79
	6.21	6.21	6.21	6.21	6.21	6.21	6.21	6.21	6.21	6.21	6.21	6.21	6.21	6.21	6.21	6.21	6.21	6.21	6.21	6.21	6.21	6.21	6.17	6.19	6.11	6.08	5.96	5.74	5.78	5.8	5.74	5.77	5.82	5.87	5.87	5.83	5.83	5.92	5.84	5.85	5.84	5.87	5.84	5.67	5.89	5.9	5.75	5.82	5.73
	6.21	6.21	6.21	6.21	6.21	6.21	6.21	6.21	6.21	6.21	6.21	6.21	6.21	6.21	6.21	6.21	6.21	6.21	6.21	6.21	6.21	6.2	6.16	6.15	5.98	6.02	5.87	5.8	5.81	5.76	5.79	5.87	5.92	5.88	5.92	5.97	5.95	5.95	5.98	6.05	5.95	6.01	5.95	5.92	5.85	5.92	5.74	5.83	5.83
	6.21	6.21	6.21	6.21	6.21	6.21	6.21	6.21	6.21	6.21	6.21	6.21	6.21	6.21	6.21	6.21	6.21	6.21	6.21	6.21	6.2	6.16	6.19	6.14	6.04	6	5.86	5.83	5.83	5.87	5.81	5.83	5.85	5.92	5.94	5.98	6	5.87	5.96	5.97	5.94	5.96	5.96	5.83	5.89	5.92	5.84	5.76	5.74
	6.21	6.21	6.21	6.21	6.21	6.21	6.21	6.21	6.21	6.21	6.21	6.21	6.21	6.21	6.21	6.21	6.21	6.21	6.21	6.21	6.21	6.2	6.17	6.11	5.98	5.91	5.8	5.69	5.75	5.86	5.91	5.88	5.93	5.95	5.94	6.02	6.09	6	5.92	6.04	6.02	6.06	5.97	6.03	6.02	6	5.89	5.83	5.92
	6.21	6.21	6.21	6.21	6.21	6.21	6.21	6.21	6.21	6.21	6.21	6.21	6.21	6.21	6.21	6.21	6.21	6.21	6.21	6.21	6.19	6.17	6.15	6.09	6.02	5.84	5.89	5.66	5.82	5.79	5.95	6.05	5.93	6.04	6.09	5.96	6.04	6	5.97	6	5.96	5.94	5.94	5.94	5.92	5.97	5.96	5.93	5.9
	6.21	6.21	6.21	6.21	6.21	6.21	6.21	6.21	6.21	6.21	6.21	6.21	6.21	6.21	6.21	6.21	6.21	6.21	6.21	6.21	6.21	6.19	6.09	6.04	5.9	5.94	5.83	5.75	5.83	5.77	5.98	6.01	5.97	6.02	6.04	6.05	5.96	5.96	6	6	5.96	6.09	5.95	6.01	5.84	5.97	5.91	5.92	5.87
	6.21	6.21	6.21	6.21	6.21	6.21	6.21	6.21	6.21	6.21	6.21	6.21	6.21	6.21	6.21	6.21	6.21	6.21	6.21	6.21	6.21	6.14	6.04	6.06	5.97	5.83	5.76	5.78	5.83	6	5.86	5.94	5.97	6.01	6.02	6.1	5.96	5.98	6	6.04	6.08	6.06	5.96	6.03	6.02	6.05	6.06	5.9	5.94
	6.21	6.21	6.21	6.21	6.21	6.21	6.21	6.21	6.21	6.21	6.21	6.21	6.21	6.21	6.21	6.21	6.21	6.21	6.21	6.2	6.19	6.2	6.15	6.04	5.86	5.83	5.83	5.8	5.94	5.92	5.84	6	5.92	6.03	6	6.03	6.06	6.03	6	6.01	5.98	6.02	5.98	6.01	6.1	6.08	6.02	5.95	5.87
	6.21	6.21	6.21	6.21	6.21	6.21	6.21	6.21	6.21	6.21	6.21	6.21	6.21	6.21	6.21	6.21	6.21	6.21	6.21	6.2	6.16	6.15	6.05	6.05	5.93	5.89	5.76	5.83	5.81	5.87	5.95	6.04	6.03	5.95	5.93	5.95	5.95	6.05	6.01	6.01	6.03	6.06	6.04	6.08	6	6.03	6.05	6.03	5.94
	6.21	6.21	6.21	6.21	6.21	6.21	6.21	6.21	6.21	6.21	6.21	6.21	6.21	6.21	6.21	6.21	6.21	6.21	6.21	6.21	6.2	6.15	6.06	5.97	5.97	5.75	5.81	5.76	5.88	5.86	5.89	5.91	5.95	5.97	6.01	6.09	6.09	6.09	6.04	6	6	5.98	6.08	6	5.97	5.98	5.98	6.01	5.96
	6.21	6.21	6.21	6.21	6.21	6.21	6.21	6.21	6.21	6.21	6.21	6.21	6.21	6.21	6.21	6.21	6.21	6.21	6.21	6.16	6.17	6.14	6.1	5.96	5.86	5.71	5.78	5.88	5.8	5.87	6.04	6.02	5.87	5.98	5.98	6	6	6.14	6.03	5.91	5.91	6.01	5.97	6.01	6.09	6.01	5.98	5.93	5.98
	6.21	6.21	6.21	6.21	6.21	6.21	6.21	6.21	6.21	6.21	6.21	6.21	6.21	6.21	6.21	6.21	6.21	6.21	6.21	6.21	6.2	6.15	6.06	5.96	5.83	5.81	5.71	5.76	5.92	5.94	5.93	6	5.96	5.9	6.09	5.97	6.05	6.02	6.04	5.95	6.06	6.05	6.03	5.96	5.98	6.03	6.06	6.06	6.01
	6.21	6.21	6.21	6.21	6.21	6.21	6.21	6.21	6.21	6.21	6.21	6.21	6.21	6.21	6.21	6.21	6.21	6.21	6.21	6.2	6.21	6.15	6.11	5.96	5.95	5.89	5.84	5.83	5.83	5.83	5.89	5.87	5.95	6.04	6.03	6.01	6.02	6.05	6.03	6.05	5.91	6.03	5.98	6.02	6.09	6.09	6.01	5.94	5.98
	6.21	6.21	6.21	6.21	6.21	6.21	6.21	6.21	6.21	6.21	6.21	6.21	6.21	6.21	6.21	6.21	6.21	6.21	6.21	6.21	6.21	6.16	6.09	6.06	5.91	5.73	5.83	5.8	5.94	5.85	5.97	6.01	6.04	6.01	6.04	6.04	5.95	6.01	6.05	6	6.02	6	5.98	6.04	6.02	6.05	6.06	5.96	6
	6.21	6.21	6.21	6.21	6.21	6.21	6.21	6.21	6.21	6.21	6.21	6.21	6.21	6.21	6.21	6.21	6.21	6.21	6.21	6.21	6.2	6.2	6.08	6.06	5.87	5.78	5.82	5.87	5.9	5.88	5.98	5.94	5.96	6.03	5.97	6.09	6.09	6.11	6.06	6.17	6.14	6.06	6.12	6.03	6.01	5.98	6.01	5.94	6
	6.21	6.21	6.21	6.21	6.21	6.21	6.21	6.21	6.21	6.21	6.21	6.21	6.21	6.21	6.21	6.21	6.21	6.21	6.21	6.21	6.2	6.15	6.15	6.08	5.87	5.89	5.82	5.81	5.86	5.95	5.94	5.97	5.95	6.02	6.08	6.04	6.05	6	6.09	6.06	6.05	6.08	6.04	6.05	6.02	6	6.06	6.02	6
	6.21	6.21	6.21	6.21	6.21	6.21	6.21	6.21	6.21	6.21	6.21	6.21	6.21	6.21	6.21	6.21	6.21	6.21	6.21	6.21	6.21	6.21	6.15	5.94	5.95	5.92	5.8	5.83	5.88	5.93	5.91	5.92	5.93	6.01	5.94	5.96	6.04	6.1	6.08	6.03	6.02	6.06	6.05	5.94	6	5.96	5.95	6.08	5.96
	6.21	6.21	6.21	6.21	6.21	6.21	6.21	6.21	6.21	6.21	6.21	6.21	6.21	6.21	6.21	6.21	6.21	6.21	6.21	6.2	6.19	6.2	6.12	6	5.94	5.8	5.78	5.7	5.9	5.87	5.91	5.97	5.97	6	6.09	5.97	6.01	6.02	6.12	6.02	6.01	6.09	6.02	5.97	5.98	6.05	5.95	5.94	5.95
	6.21	6.21	6.21	6.21	6.21	6.21	6.21	6.21	6.21	6.21	6.21	6.21	6.21	6.21	6.21	6.21	6.21	6.21	6.21	6.21	6.21	6.19	6.14	6.08	6.05	5.84	5.83	5.81	5.75	5.82	5.9	5.76	5.91	5.91	5.96	6.05	6.05	6.03	6.06	5.97	6.01	6.04	5.93	6.08	5.96	6.06	6.02	6.01	5.94
	6.21	6.21	6.21	6.21	6.21	6.21	6.21	6.21	6.21	6.21	6.21	6.21	6.21	6.21	6.21	6.21	6.21	6.21	6.21	6.21	6.21	6.21	6.17	6.12	6.01	5.96	5.83	5.91	5.76	5.82	5.73	5.81	6.03	5.89	5.93	5.96	6.06	6.04	6.08	5.94	6.08	6.03	6	6.01	6.04	6	5.94	5.96	6.02
	6.21	6.21	6.21	6.21	6.21	6.21	6.21	6.21	6.21	6.21	6.21	6.21	6.21	6.21	6.21	6.21	6.21	6.21	6.21	6.2	6.2	6.19	6.16	6.14	6.09	6.01	5.84	5.85	5.83	5.78	5.9	5.81	5.87	5.98	5.83	5.96	6.01	6.08	6	6.02	5.98	5.92	5.87	5.96	6.01	5.93	5.9	5.84	5.96
	6.21	6.21	6.21	6.21	6.21	6.21	6.21	6.21	6.21	6.21	6.21	6.21	6.21	6.21	6.21	6.21	6.21	6.21	6.21	6.21	6.21	6.2	6.21	6.14	6.01	5.97	5.97	5.82	5.85	5.74	5.81	5.91	5.85	5.85	6.01	6.02	5.92	6	6.09	5.96	6.03	6.04	5.95	5.94	5.9	5.89	5.97	5.86	5.86
	6.21	6.21	6.21	6.21	6.21	6.21	6.21	6.21	6.21	6.21	6.21	6.21	6.21	6.21	6.21	6.21	6.21	6.21	6.21	6.21	6.21	6.2	6.2	6.17	6.09	6.01	5.9	5.81	5.83	5.73	5.76	5.86	5.83	5.9	6	5.96	5.97	5.95	6.01	6.02	5.86	5.94	5.96	5.98	5.9	5.92	5.84	5.89	5.79
	6.21	6.21	6.21	6.21	6.21	6.21	6.21	6.21	6.21	6.21	6.21	6.21	6.21	6.21	6.21	6.21	6.21	6.21	6.21	6.21	6.21	6.21	6.2	6.21	6.16	6.09	5.97	5.8	5.79	5.78	5.71	5.67	5.77	5.75	5.9	5.97	6.01	6.01	6	5.93	5.95	6.01	5.93	5.82	5.96	5.94	5.78	5.84	5.79
	6.21	6.21	6.21	6.21	6.21	6.21	6.21	6.21	6.21	6.21	6.21	6.21	6.21	6.21	6.21	6.21	6.21	6.21	6.21	6.21	6.21	6.21	6.2	6.2	6.16	6.14	6.02	5.89	5.73	5.85	5.7	5.69	5.75	5.89	5.8	5.86	5.93	5.86	5.88	5.93	5.87	5.89	5.93	5.85	5.9	5.79	5.83	5.75	5.91
	6.21	6.21	6.21	6.21	6.21	6.21	6.21	6.21	6.21	6.21	6.21	6.21	6.21	6.21	6.21	6.21	6.21	6.21	6.21	6.21	6.21	6.21	6.21	6.19	6.17	6.14	6.08	5.93	5.86	5.77	5.76	5.62	5.76	5.65	5.8	5.75	5.73	5.83	5.9	5.77	5.8	5.77	5.83	5.76	5.87	5.74	5.76	5.74	5.82
	6.21	6.21	6.21	6.21	6.21	6.21	6.21	6.21	6.21	6.21	6.21	6.21	6.21	6.21	6.21	6.21	6.21	6.21	6.21	6.21	6.21	6.21	6.21	6.21	6.2	6.17	6.1	5.97	5.98	5.82	5.77	5.51	5.7	5.6	5.75	5.66	5.76	5.74	5.84	5.9	5.75	5.74	5.66	5.75	5.76	5.79	5.66	5.62	5.78
	6.21	6.21	6.21	6.21	6.21	6.21	6.21	6.21	6.21	6.21	6.21	6.21	6.21	6.21	6.21	6.21	6.21	6.21	6.21	6.21	6.21	6.21	6.21	6.2	6.2	6.21	6.16	6.06	5.94	5.86	5.73	5.59	5.74	5.59	5.6	5.62	5.67	5.62	5.63	5.7	5.62	5.7	5.56	5.68	5.63	5.67	5.58	5.7	5.66
	6.21	6.21	6.21	6.21	6.21	6.21	6.21	6.21	6.21	6.21	6.21	6.21	6.21	6.21	6.21	6.21	6.21	6.21	6.21	6.21	6.21	6.21	6.21	6.21	6.21	6.19	6.2	6.06	6.03	5.96	5.85	5.75	5.73	5.48	5.63	5.57	5.59	5.56	5.48	5.67	5.65	5.52	5.56	5.55	5.69	5.66	5.63	5.74	5.66
	6.21	6.21	6.21	6.21	6.21	6.21	6.21	6.21	6.21	6.21	6.21	6.21	6.21	6.21	6.21	6.21	6.21	6.21	6.21	6.21	6.21	6.21	6.21	6.21	6.2	6.19	6.17	6.17	6.17	6.01	5.96	5.71	5.67	5.74	5.63	5.65	5.6	5.52	5.61	5.57	5.57	5.66	5.65	5.63	5.57	5.65	5.64	5.78	5.82
	6.21	6.21	6.21	6.21	6.21	6.21	6.21	6.21	6.21	6.21	6.21	6.21	6.21	6.21	6.21	6.21	6.21	6.21	6.21	6.21	6.21	6.21	6.21	6.21	6.21	6.2	6.2	6.2	6.17	6.12	6.05	5.92	5.86	5.78	5.8	5.69	5.52	5.63	5.66	5.6	5.66	5.57	5.57	5.62	5.72	5.7	5.75	5.82	5.94
	6.21	6.21	6.21	6.21	6.21	6.21	6.21	6.21	6.21	6.21	6.21	6.21	6.21	6.21	6.21	6.21	6.21	6.21	6.21	6.21	6.21	6.21	6.21	6.21	6.21	6.21	6.21	6.21	6.21	6.12	6.1	6.04	6.08	5.96	5.93	5.87	5.71	5.79	5.7	5.66	5.79	5.69	5.72	5.71	5.83	5.87	5.91	5.95	6
	6.21	6.21	6.21	6.21	6.21	6.21	6.21	6.21	6.21	6.21	6.21	6.21	6.21	6.21	6.21	6.21	6.21	6.21	6.21	6.21	6.21	6.21	6.21	6.21	6.21	6.21	6.21	6.21	6.21	6.21	6.17	6.16	6.11	6.08	6.01	5.95	5.85	5.88	5.87	5.77	5.8	5.82	5.78	5.92	6	5.96	6.06	6.08	6.1
	6.21	6.21	6.21	6.21	6.21	6.21	6.21	6.21	6.21	6.21	6.21	6.21	6.21	6.21	6.21	6.21	6.21	6.21	6.21	6.21	6.21	6.21	6.21	6.21	6.21	6.21	6.21	6.19	6.21	6.2	6.2	6.16	6.15	6.09	6.05	6.08	6.04	6	5.88	5.97	5.94	6.01	5.96	6.03	6.08	6.08	6.06	6.15	6.19
	6.21	6.21	6.21	6.21	6.21	6.21	6.21	6.21	6.21	6.21	6.21	6.21	6.21	6.21	6.21	6.21	6.21	6.21	6.21	6.21	6.21	6.21	6.21	6.21	6.21	6.21	6.21	6.21	6.21	6.19	6.2	6.2	6.16	6.16	6.11	6.15	6.14	6.15	6.08	6.09	6.08	6.11	6.09	6.08	6.16	6.16	6.2	6.2	6.19
	6.21	6.21	6.21	6.21	6.21	6.21	6.21	6.21	6.21	6.21	6.21	6.21	6.21	6.21	6.21	6.21	6.21	6.21	6.21	6.21	6.21	6.21	6.21	6.21	6.21	6.21	6.21	6.21	6.21	6.21	6.21	6.21	6.2	6.2	6.17	6.2	6.19	6.17	6.2	6.1	6.14	6.15	6.15	6.16	6.19	6.2	6.21	6.21	6.21
	6.21	6.21	6.21	6.21	6.21	6.21	6.21	6.21	6.21	6.21	6.21	6.21	6.21	6.21	6.21	6.21	6.21	6.21	6.21	6.21	6.21	6.21	6.21	6.21	6.21	6.21	6.21	6.21	6.21	6.21	6.21	6.21	6.21	6.2	6.21	6.21	6.21	6.21	6.19	6.14	6.21	6.17	6.17	6.17	6.21	6.2	6.21	6.21	6.21
	6.21	6.21	6.21	6.21	6.21	6.21	6.21	6.21	6.21	6.21	6.21	6.21	6.21	6.21	6.21	6.21	6.21	6.21	6.21	6.21	6.21	6.21	6.21	6.21	6.21	6.21	6.21	6.21	6.21	6.21	6.21	6.21	6.21	6.21	6.21	6.21	6.21	6.21	6.2	6.19	6.2	6.2	6.21	6.2	6.21	6.2	6.21	6.21	6.21
	6.21	6.21	6.21	6.21	6.21	6.21	6.21	6.21	6.21	6.21	6.21	6.21	6.21	6.21	6.21	6.21	6.21	6.21	6.21	6.21	6.21	6.21	6.21	6.21	6.21	6.21	6.21	6.21	6.21	6.21	6.21	6.21	6.21	6.21	6.21	6.21	6.2	6.21	6.21	6.21	6.21	6.21	6.21	6.21	6.21	6.21	6.21	6.21	6.21
	6.21	6.21	6.21	6.21	6.21	6.21	6.21	6.21	6.21	6.21	6.21	6.21	6.21	6.21	6.21	6.21	6.21	6.21	6.21	6.21	6.21	6.21	6.21	6.21	6.21	6.21	6.21	6.21	6.21	6.21	6.21	6.21	6.21	6.21	6.21	6.21	6.21	6.21	6.21	6.21	6.21	6.21	6.21	6.21	6.21	6.21	6.21	6.21	6.21
	6.21	6.21	6.21	6.21	6.21	6.21	6.21	6.21	6.21	6.21	6.21	6.21	6.21	6.21	6.21	6.21	6.21	6.21	6.21	6.21	6.21	6.21	6.21	6.21	6.21	6.21	6.21	6.21	6.21	6.21	6.21	6.21	6.21	6.21	6.21	6.21	6.21	6.21	6.21	6.21	6.21	6.21	6.21	6.21	6.21	6.21	6.21	6.21	6.21
	6.21	6.21	6.21	6.21	6.21	6.21	6.21	6.21	6.21	6.21	6.21	6.21	6.21	6.21	6.21	6.21	6.21	6.21	6.21	6.21	6.21	6.21	6.21	6.21	6.21	6.21	6.21	6.21	6.21	6.21	6.21	6.21	6.21	6.21	6.21	6.21	6.21	6.21	6.21	6.21	6.21	6.21	6.21	6.21	6.21	6.21	6.21	6.21	6.21
	6.21	6.21	6.21	6.21	6.21	6.21	6.21	6.21	6.21	6.21	6.21	6.21	6.21	6.21	6.21	6.21	6.21	6.21	6.21	6.21	6.21	6.21	6.21	6.21	6.21	6.21	6.21	6.21	6.21	6.21	6.21	6.21	6.21	6.21	6.21	6.21	6.21	6.21	6.21	6.21	6.21	6.21	6.21	6.21	6.21	6.21	6.21	6.21	6.21
	6.21	6.21	6.21	6.21	6.21	6.21	6.21	6.21	6.21	6.21	6.21	6.21	6.21	6.21	6.21	6.21	6.21	6.21	6.21	6.21	6.21	6.21	6.21	6.21	6.21	6.21	6.21	6.21	6.21	6.21	6.21	6.21	6.21	6.21	6.21	6.21	6.21	6.21	6.21	6.21	6.21	6.21	6.21	6.21	6.21	6.21	6.21	6.21	6.21
	6.21	6.21	6.21	6.21	6.21	6.21	6.21	6.21	6.21	6.21	6.21	6.21	6.21	6.21	6.21	6.21	6.21	6.21	6.21	6.21	6.21	6.21	6.21	6.21	6.21	6.21	6.21	6.21	6.21	6.21	6.21	6.21	6.21	6.21	6.21	6.21	6.21	6.21	6.21	6.21	6.21	6.21	6.21	6.21	6.21	6.21	6.21	6.21	6.21
	6.21	6.21	6.21	6.21	6.21	6.21	6.21	6.21	6.21	6.21	6.21	6.21	6.21	6.21	6.21	6.21	6.21	6.21	6.21	6.21	6.21	6.21	6.21	6.21	6.21	6.21	6.21	6.21	6.21	6.21	6.21	6.21	6.21	6.21	6.21	6.21	6.21	6.21	6.21	6.21	6.21	6.21	6.21	6.21	6.21	6.21	6.21	6.21	6.21
	6.21	6.21	6.21	6.21	6.21	6.21	6.21	6.21	6.21	6.21	6.21	6.21	6.21	6.21	6.21	6.21	6.21	6.21	6.21	6.21	6.21	6.21	6.21	6.21	6.21	6.21	6.21	6.21	6.21	6.21	6.21	6.21	6.21	6.21	6.21	6.21	6.21	6.21	6.21	6.21	6.21	6.21	6.21	6.21	6.21	6.21	6.21	6.21	6.21
	6.21	6.21	6.21	6.21	6.21	6.21	6.21	6.21	6.21	6.21	6.21	6.21	6.21	6.21	6.21	6.21	6.21	6.21	6.21	6.21	6.21	6.21	6.21	6.21	6.21	6.21	6.21	6.21	6.21	6.21	6.21	6.21	6.21	6.21	6.21	6.21	6.21	6.21	6.21	6.21	6.21	6.21	6.21	6.21	6.21	6.21	6.21	6.21	6.21
	6.21	6.21	6.21	6.21	6.21	6.21	6.21	6.21	6.21	6.21	6.21	6.21	6.21	6.21	6.21	6.21	6.21	6.21	6.21	6.21	6.21	6.21	6.21	6.21	6.21	6.21	6.21	6.21	6.21	6.21	6.21	6.21	6.21	6.21	6.21	6.21	6.21	6.21	6.21	6.21	6.21	6.21	6.21	6.21	6.21	6.21	6.21	6.21	6.21
	6.21	6.21	6.21	6.21	6.21	6.21	6.21	6.21	6.21	6.21	6.21	6.21	6.21	6.21	6.21	6.21	6.21	6.21	6.21	6.21	6.21	6.21	6.21	6.21	6.21	6.21	6.21	6.21	6.21	6.21	6.21	6.21	6.21	6.21	6.21	6.21	6.21	6.21	6.21	6.21	6.21	6.21	6.21	6.21	6.21	6.21	6.21	6.21	6.21
	6.21	6.21	6.21	6.21	6.21	6.21	6.21	6.21	6.21	6.21	6.21	6.21	6.21	6.21	6.21	6.21	6.21	6.21	6.21	6.21	6.21	6.21	6.21	6.21	6.21	6.21	6.21	6.21	6.21	6.21	6.21	6.21	6.21	6.21	6.21	6.21	6.21	6.21	6.21	6.21	6.21	6.21	6.21	6.21	6.21	6.21	6.21	6.21	6.21
	6.21	6.21	6.21	6.21	6.21	6.21	6.21	6.21	6.21	6.21	6.21	6.21	6.21	6.21	6.21	6.21	6.21	6.21	6.21	6.21	6.21	6.21	6.21	6.21	6.21	6.21	6.21	6.21	6.21	6.21	6.21	6.21	6.21	6.21	6.21	6.21	6.21	6.21	6.21	6.21	6.21	6.21	6.21	6.21	6.21	6.21	6.21	6.21	6.21
eccentricty=0.9
X mesh	-13	-12.675	-12.35	-12.025	-11.7	-11.375	-11.05	-10.725	-10.4	-10.075	-9.75	-9.425	-9.1	-8.775	-8.45	-8.125	-7.8	-7.475	-7.15	-6.825	-6.5	-6.175	-5.85	-5.525	-5.2	-4.875	-4.55	-4.225	-3.9	-3.575	-3.25	-2.925	-2.6	-2.275	-1.95	-1.625	-1.3	-0.975	-0.65	-0.325	0	0.325	0.65	0.975	1.3	1.625	1.95	2.275	2.6
	-13	-12.675	-12.35	-12.025	-11.7	-11.375	-11.05	-10.725	-10.4	-10.075	-9.75	-9.425	-9.1	-8.775	-8.45	-8.125	-7.8	-7.475	-7.15	-6.825	-6.5	-6.175	-5.85	-5.525	-5.2	-4.875	-4.55	-4.225	-3.9	-3.575	-3.25	-2.925	-2.6	-2.275	-1.95	-1.625	-1.3	-0.975	-0.65	-0.325	0	0.325	0.65	0.975	1.3	1.625	1.95	2.275	2.6
	-13	-12.675	-12.35	-12.025	-11.7	-11.375	-11.05	-10.725	-10.4	-10.075	-9.75	-9.425	-9.1	-8.775	-8.45	-8.125	-7.8	-7.475	-7.15	-6.825	-6.5	-6.175	-5.85	-5.525	-5.2	-4.875	-4.55	-4.225	-3.9	-3.575	-3.25	-2.925	-2.6	-2.275	-1.95	-1.625	-1.3	-0.975	-0.65	-0.325	0	0.325	0.65	0.975	1.3	1.625	1.95	2.275	2.6
	-13	-12.675	-12.35	-12.025	-11.7	-11.375	-11.05	-10.725	-10.4	-10.075	-9.75	-9.425	-9.1	-8.775	-8.45	-8.125	-7.8	-7.475	-7.15	-6.825	-6.5	-6.175	-5.85	-5.525	-5.2	-4.875	-4.55	-4.225	-3.9	-3.575	-3.25	-2.925	-2.6	-2.275	-1.95	-1.625	-1.3	-0.975	-0.65	-0.325	0	0.325	0.65	0.975	1.3	1.625	1.95	2.275	2.6
	-13	-12.675	-12.35	-12.025	-11.7	-11.375	-11.05	-10.725	-10.4	-10.075	-9.75	-9.425	-9.1	-8.775	-8.45	-8.125	-7.8	-7.475	-7.15	-6.825	-6.5	-6.175	-5.85	-5.525	-5.2	-4.875	-4.55	-4.225	-3.9	-3.575	-3.25	-2.925	-2.6	-2.275	-1.95	-1.625	-1.3	-0.975	-0.65	-0.325	0	0.325	0.65	0.975	1.3	1.625	1.95	2.275	2.6
	-13	-12.675	-12.35	-12.025	-11.7	-11.375	-11.05	-10.725	-10.4	-10.075	-9.75	-9.425	-9.1	-8.775	-8.45	-8.125	-7.8	-7.475	-7.15	-6.825	-6.5	-6.175	-5.85	-5.525	-5.2	-4.875	-4.55	-4.225	-3.9	-3.575	-3.25	-2.925	-2.6	-2.275	-1.95	-1.625	-1.3	-0.975	-0.65	-0.325	0	0.325	0.65	0.975	1.3	1.625	1.95	2.275	2.6
	-13	-12.675	-12.35	-12.025	-11.7	-11.375	-11.05	-10.725	-10.4	-10.075	-9.75	-9.425	-9.1	-8.775	-8.45	-8.125	-7.8	-7.475	-7.15	-6.825	-6.5	-6.175	-5.85	-5.525	-5.2	-4.875	-4.55	-4.225	-3.9	-3.575	-3.25	-2.925	-2.6	-2.275	-1.95	-1.625	-1.3	-0.975	-0.65	-0.325	0	0.325	0.65	0.975	1.3	1.625	1.95	2.275	2.6
	-13	-12.675	-12.35	-12.025	-11.7	-11.375	-11.05	-10.725	-10.4	-10.075	-9.75	-9.425	-9.1	-8.775	-8.45	-8.125	-7.8	-7.475	-7.15	-6.825	-6.5	-6.175	-5.85	-5.525	-5.2	-4.875	-4.55	-4.225	-3.9	-3.575	-3.25	-2.925	-2.6	-2.275	-1.95	-1.625	-1.3	-0.975	-0.65	-0.325	0	0.325	0.65	0.975	1.3	1.625	1.95	2.275	2.6
	-13	-12.675	-12.35	-12.025	-11.7	-11.375	-11.05	-10.725	-10.4	-10.075	-9.75	-9.425	-9.1	-8.775	-8.45	-8.125	-7.8	-7.475	-7.15	-6.825	-6.5	-6.175	-5.85	-5.525	-5.2	-4.875	-4.55	-4.225	-3.9	-3.575	-3.25	-2.925	-2.6	-2.275	-1.95	-1.625	-1.3	-0.975	-0.65	-0.325	0	0.325	0.65	0.975	1.3	1.625	1.95	2.275	2.6
	-13	-12.675	-12.35	-12.025	-11.7	-11.375	-11.05	-10.725	-10.4	-10.075	-9.75	-9.425	-9.1	-8.775	-8.45	-8.125	-7.8	-7.475	-7.15	-6.825	-6.5	-6.175	-5.85	-5.525	-5.2	-4.875	-4.55	-4.225	-3.9	-3.575	-3.25	-2.925	-2.6	-2.275	-1.95	-1.625	-1.3	-0.975	-0.65	-0.325	0	0.325	0.65	0.975	1.3	1.625	1.95	2.275	2.6
	-13	-12.675	-12.35	-12.025	-11.7	-11.375	-11.05	-10.725	-10.4	-10.075	-9.75	-9.425	-9.1	-8.775	-8.45	-8.125	-7.8	-7.475	-7.15	-6.825	-6.5	-6.175	-5.85	-5.525	-5.2	-4.875	-4.55	-4.225	-3.9	-3.575	-3.25	-2.925	-2.6	-2.275	-1.95	-1.625	-1.3	-0.975	-0.65	-0.325	0	0.325	0.65	0.975	1.3	1.625	1.95	2.275	2.6
	-13	-12.675	-12.35	-12.025	-11.7	-11.375	-11.05	-10.725	-10.4	-10.075	-9.75	-9.425	-9.1	-8.775	-8.45	-8.125	-7.8	-7.475	-7.15	-6.825	-6.5	-6.175	-5.85	-5.525	-5.2	-4.875	-4.55	-4.225	-3.9	-3.575	-3.25	-2.925	-2.6	-2.275	-1.95	-1.625	-1.3	-0.975	-0.65	-0.325	0	0.325	0.65	0.975	1.3	1.625	1.95	2.275	2.6
	-13	-12.675	-12.35	-12.025	-11.7	-11.375	-11.05	-10.725	-10.4	-10.075	-9.75	-9.425	-9.1	-8.775	-8.45	-8.125	-7.8	-7.475	-7.15	-6.825	-6.5	-6.175	-5.85	-5.525	-5.2	-4.875	-4.55	-4.225	-3.9	-3.575	-3.25	-2.925	-2.6	-2.275	-1.95	-1.625	-1.3	-0.975	-0.65	-0.325	0	0.325	0.65	0.975	1.3	1.625	1.95	2.275	2.6
	-13	-12.675	-12.35	-12.025	-11.7	-11.375	-11.05	-10.725	-10.4	-10.075	-9.75	-9.425	-9.1	-8.775	-8.45	-8.125	-7.8	-7.475	-7.15	-6.825	-6.5	-6.175	-5.85	-5.525	-5.2	-4.875	-4.55	-4.225	-3.9	-3.575	-3.25	-2.925	-2.6	-2.275	-1.95	-1.625	-1.3	-0.975	-0.65	-0.325	0	0.325	0.65	0.975	1.3	1.625	1.95	2.275	2.6
	-13	-12.675	-12.35	-12.025	-11.7	-11.375	-11.05	-10.725	-10.4	-10.075	-9.75	-9.425	-9.1	-8.775	-8.45	-8.125	-7.8	-7.475	-7.15	-6.825	-6.5	-6.175	-5.85	-5.525	-5.2	-4.875	-4.55	-4.225	-3.9	-3.575	-3.25	-2.925	-2.6	-2.275	-1.95	-1.625	-1.3	-0.975	-0.65	-0.325	0	0.325	0.65	0.975	1.3	1.625	1.95	2.275	2.6
	-13	-12.675	-12.35	-12.025	-11.7	-11.375	-11.05	-10.725	-10.4	-10.075	-9.75	-9.425	-9.1	-8.775	-8.45	-8.125	-7.8	-7.475	-7.15	-6.825	-6.5	-6.175	-5.85	-5.525	-5.2	-4.875	-4.55	-4.225	-3.9	-3.575	-3.25	-2.925	-2.6	-2.275	-1.95	-1.625	-1.3	-0.975	-0.65	-0.325	0	0.325	0.65	0.975	1.3	1.625	1.95	2.275	2.6
	-13	-12.675	-12.35	-12.025	-11.7	-11.375	-11.05	-10.725	-10.4	-10.075	-9.75	-9.425	-9.1	-8.775	-8.45	-8.125	-7.8	-7.475	-7.15	-6.825	-6.5	-6.175	-5.85	-5.525	-5.2	-4.875	-4.55	-4.225	-3.9	-3.575	-3.25	-2.925	-2.6	-2.275	-1.95	-1.625	-1.3	-0.975	-0.65	-0.325	0	0.325	0.65	0.975	1.3	1.625	1.95	2.275	2.6
	-13	-12.675	-12.35	-12.025	-11.7	-11.375	-11.05	-10.725	-10.4	-10.075	-9.75	-9.425	-9.1	-8.775	-8.45	-8.125	-7.8	-7.475	-7.15	-6.825	-6.5	-6.175	-5.85	-5.525	-5.2	-4.875	-4.55	-4.225	-3.9	-3.575	-3.25	-2.925	-2.6	-2.275	-1.95	-1.625	-1.3	-0.975	-0.65	-0.325	0	0.325	0.65	0.975	1.3	1.625	1.95	2.275	2.6
	-13	-12.675	-12.35	-12.025	-11.7	-11.375	-11.05	-10.725	-10.4	-10.075	-9.75	-9.425	-9.1	-8.775	-8.45	-8.125	-7.8	-7.475	-7.15	-6.825	-6.5	-6.175	-5.85	-5.525	-5.2	-4.875	-4.55	-4.225	-3.9	-3.575	-3.25	-2.925	-2.6	-2.275	-1.95	-1.625	-1.3	-0.975	-0.65	-0.325	0	0.325	0.65	0.975	1.3	1.625	1.95	2.275	2.6
	-13	-12.675	-12.35	-12.025	-11.7	-11.375	-11.05	-10.725	-10.4	-10.075	-9.75	-9.425	-9.1	-8.775	-8.45	-8.125	-7.8	-7.475	-7.15	-6.825	-6.5	-6.175	-5.85	-5.525	-5.2	-4.875	-4.55	-4.225	-3.9	-3.575	-3.25	-2.925	-2.6	-2.275	-1.95	-1.625	-1.3	-0.975	-0.65	-0.325	0	0.325	0.65	0.975	1.3	1.625	1.95	2.275	2.6
	-13	-12.675	-12.35	-12.025	-11.7	-11.375	-11.05	-10.725	-10.4	-10.075	-9.75	-9.425	-9.1	-8.775	-8.45	-8.125	-7.8	-7.475	-7.15	-6.825	-6.5	-6.175	-5.85	-5.525	-5.2	-4.875	-4.55	-4.225	-3.9	-3.575	-3.25	-2.925	-2.6	-2.275	-1.95	-1.625	-1.3	-0.975	-0.65	-0.325	0	0.325	0.65	0.975	1.3	1.625	1.95	2.275	2.6
	-13	-12.675	-12.35	-12.025	-11.7	-11.375	-11.05	-10.725	-10.4	-10.075	-9.75	-9.425	-9.1	-8.775	-8.45	-8.125	-7.8	-7.475	-7.15	-6.825	-6.5	-6.175	-5.85	-5.525	-5.2	-4.875	-4.55	-4.225	-3.9	-3.575	-3.25	-2.925	-2.6	-2.275	-1.95	-1.625	-1.3	-0.975	-0.65	-0.325	0	0.325	0.65	0.975	1.3	1.625	1.95	2.275	2.6
	-13	-12.675	-12.35	-12.025	-11.7	-11.375	-11.05	-10.725	-10.4	-10.075	-9.75	-9.425	-9.1	-8.775	-8.45	-8.125	-7.8	-7.475	-7.15	-6.825	-6.5	-6.175	-5.85	-5.525	-5.2	-4.875	-4.55	-4.225	-3.9	-3.575	-3.25	-2.925	-2.6	-2.275	-1.95	-1.625	-1.3	-0.975	-0.65	-0.325	0	0.325	0.65	0.975	1.3	1.625	1.95	2.275	2.6
	-13	-12.675	-12.35	-12.025	-11.7	-11.375	-11.05	-10.725	-10.4	-10.075	-9.75	-9.425	-9.1	-8.775	-8.45	-8.125	-7.8	-7.475	-7.15	-6.825	-6.5	-6.175	-5.85	-5.525	-5.2	-4.875	-4.55	-4.225	-3.9	-3.575	-3.25	-2.925	-2.6	-2.275	-1.95	-1.625	-1.3	-0.975	-0.65	-0.325	0	0.325	0.65	0.975	1.3	1.625	1.95	2.275	2.6
	-13	-12.675	-12.35	-12.025	-11.7	-11.375	-11.05	-10.725	-10.4	-10.075	-9.75	-9.425	-9.1	-8.775	-8.45	-8.125	-7.8	-7.475	-7.15	-6.825	-6.5	-6.175	-5.85	-5.525	-5.2	-4.875	-4.55	-4.225	-3.9	-3.575	-3.25	-2.925	-2.6	-2.275	-1.95	-1.625	-1.3	-0.975	-0.65	-0.325	0	0.325	0.65	0.975	1.3	1.625	1.95	2.275	2.6
	-13	-12.675	-12.35	-12.025	-11.7	-11.375	-11.05	-10.725	-10.4	-10.075	-9.75	-9.425	-9.1	-8.775	-8.45	-8.125	-7.8	-7.475	-7.15	-6.825	-6.5	-6.175	-5.85	-5.525	-5.2	-4.875	-4.55	-4.225	-3.9	-3.575	-3.25	-2.925	-2.6	-2.275	-1.95	-1.625	-1.3	-0.975	-0.65	-0.325	0	0.325	0.65	0.975	1.3	1.625	1.95	2.275	2.6
	-13	-12.675	-12.35	-12.025	-11.7	-11.375	-11.05	-10.725	-10.4	-10.075	-9.75	-9.425	-9.1	-8.775	-8.45	-8.125	-7.8	-7.475	-7.15	-6.825	-6.5	-6.175	-5.85	-5.525	-5.2	-4.875	-4.55	-4.225	-3.9	-3.575	-3.25	-2.925	-2.6	-2.275	-1.95	-1.625	-1.3	-0.975	-0.65	-0.325	0	0.325	0.65	0.975	1.3	1.625	1.95	2.275	2.6
	-13	-12.675	-12.35	-12.025	-11.7	-11.375	-11.05	-10.725	-10.4	-10.075	-9.75	-9.425	-9.1	-8.775	-8.45	-8.125	-7.8	-7.475	-7.15	-6.825	-6.5	-6.175	-5.85	-5.525	-5.2	-4.875	-4.55	-4.225	-3.9	-3.575	-3.25	-2.925	-2.6	-2.275	-1.95	-1.625	-1.3	-0.975	-0.65	-0.325	0	0.325	0.65	0.975	1.3	1.625	1.95	2.275	2.6
	-13	-12.675	-12.35	-12.025	-11.7	-11.375	-11.05	-10.725	-10.4	-10.075	-9.75	-9.425	-9.1	-8.775	-8.45	-8.125	-7.8	-7.475	-7.15	-6.825	-6.5	-6.175	-5.85	-5.525	-5.2	-4.875	-4.55	-4.225	-3.9	-3.575	-3.25	-2.925	-2.6	-2.275	-1.95	-1.625	-1.3	-0.975	-0.65	-0.325	0	0.325	0.65	0.975	1.3	1.625	1.95	2.275	2.6
	-13	-12.675	-12.35	-12.025	-11.7	-11.375	-11.05	-10.725	-10.4	-10.075	-9.75	-9.425	-9.1	-8.775	-8.45	-8.125	-7.8	-7.475	-7.15	-6.825	-6.5	-6.175	-5.85	-5.525	-5.2	-4.875	-4.55	-4.225	-3.9	-3.575	-3.25	-2.925	-2.6	-2.275	-1.95	-1.625	-1.3	-0.975	-0.65	-0.325	0	0.325	0.65	0.975	1.3	1.625	1.95	2.275	2.6
	-13	-12.675	-12.35	-12.025	-11.7	-11.375	-11.05	-10.725	-10.4	-10.075	-9.75	-9.425	-9.1	-8.775	-8.45	-8.125	-7.8	-7.475	-7.15	-6.825	-6.5	-6.175	-5.85	-5.525	-5.2	-4.875	-4.55	-4.225	-3.9	-3.575	-3.25	-2.925	-2.6	-2.275	-1.95	-1.625	-1.3	-0.975	-0.65	-0.325	0	0.325	0.65	0.975	1.3	1.625	1.95	2.275	2.6
	-13	-12.675	-12.35	-12.025	-11.7	-11.375	-11.05	-10.725	-10.4	-10.075	-9.75	-9.425	-9.1	-8.775	-8.45	-8.125	-7.8	-7.475	-7.15	-6.825	-6.5	-6.175	-5.85	-5.525	-5.2	-4.875	-4.55	-4.225	-3.9	-3.575	-3.25	-2.925	-2.6	-2.275	-1.95	-1.625	-1.3	-0.975	-0.65	-0.325	0	0.325	0.65	0.975	1.3	1.625	1.95	2.275	2.6
	-13	-12.675	-12.35	-12.025	-11.7	-11.375	-11.05	-10.725	-10.4	-10.075	-9.75	-9.425	-9.1	-8.775	-8.45	-8.125	-7.8	-7.475	-7.15	-6.825	-6.5	-6.175	-5.85	-5.525	-5.2	-4.875	-4.55	-4.225	-3.9	-3.575	-3.25	-2.925	-2.6	-2.275	-1.95	-1.625	-1.3	-0.975	-0.65	-0.325	0	0.325	0.65	0.975	1.3	1.625	1.95	2.275	2.6
	-13	-12.675	-12.35	-12.025	-11.7	-11.375	-11.05	-10.725	-10.4	-10.075	-9.75	-9.425	-9.1	-8.775	-8.45	-8.125	-7.8	-7.475	-7.15	-6.825	-6.5	-6.175	-5.85	-5.525	-5.2	-4.875	-4.55	-4.225	-3.9	-3.575	-3.25	-2.925	-2.6	-2.275	-1.95	-1.625	-1.3	-0.975	-0.65	-0.325	0	0.325	0.65	0.975	1.3	1.625	1.95	2.275	2.6
	-13	-12.675	-12.35	-12.025	-11.7	-11.375	-11.05	-10.725	-10.4	-10.075	-9.75	-9.425	-9.1	-8.775	-8.45	-8.125	-7.8	-7.475	-7.15	-6.825	-6.5	-6.175	-5.85	-5.525	-5.2	-4.875	-4.55	-4.225	-3.9	-3.575	-3.25	-2.925	-2.6	-2.275	-1.95	-1.625	-1.3	-0.975	-0.65	-0.325	0	0.325	0.65	0.975	1.3	1.625	1.95	2.275	2.6
	-13	-12.675	-12.35	-12.025	-11.7	-11.375	-11.05	-10.725	-10.4	-10.075	-9.75	-9.425	-9.1	-8.775	-8.45	-8.125	-7.8	-7.475	-7.15	-6.825	-6.5	-6.175	-5.85	-5.525	-5.2	-4.875	-4.55	-4.225	-3.9	-3.575	-3.25	-2.925	-2.6	-2.275	-1.95	-1.625	-1.3	-0.975	-0.65	-0.325	0	0.325	0.65	0.975	1.3	1.625	1.95	2.275	2.6
	-13	-12.675	-12.35	-12.025	-11.7	-11.375	-11.05	-10.725	-10.4	-10.075	-9.75	-9.425	-9.1	-8.775	-8.45	-8.125	-7.8	-7.475	-7.15	-6.825	-6.5	-6.175	-5.85	-5.525	-5.2	-4.875	-4.55	-4.225	-3.9	-3.575	-3.25	-2.925	-2.6	-2.275	-1.95	-1.625	-1.3	-0.975	-0.65	-0.325	0	0.325	0.65	0.975	1.3	1.625	1.95	2.275	2.6
	-13	-12.675	-12.35	-12.025	-11.7	-11.375	-11.05	-10.725	-10.4	-10.075	-9.75	-9.425	-9.1	-8.775	-8.45	-8.125	-7.8	-7.475	-7.15	-6.825	-6.5	-6.175	-5.85	-5.525	-5.2	-4.875	-4.55	-4.225	-3.9	-3.575	-3.25	-2.925	-2.6	-2.275	-1.95	-1.625	-1.3	-0.975	-0.65	-0.325	0	0.325	0.65	0.975	1.3	1.625	1.95	2.275	2.6
	-13	-12.675	-12.35	-12.025	-11.7	-11.375	-11.05	-10.725	-10.4	-10.075	-9.75	-9.425	-9.1	-8.775	-8.45	-8.125	-7.8	-7.475	-7.15	-6.825	-6.5	-6.175	-5.85	-5.525	-5.2	-4.875	-4.55	-4.225	-3.9	-3.575	-3.25	-2.925	-2.6	-2.275	-1.95	-1.625	-1.3	-0.975	-0.65	-0.325	0	0.325	0.65	0.975	1.3	1.625	1.95	2.275	2.6
	-13	-12.675	-12.35	-12.025	-11.7	-11.375	-11.05	-10.725	-10.4	-10.075	-9.75	-9.425	-9.1	-8.775	-8.45	-8.125	-7.8	-7.475	-7.15	-6.825	-6.5	-6.175	-5.85	-5.525	-5.2	-4.875	-4.55	-4.225	-3.9	-3.575	-3.25	-2.925	-2.6	-2.275	-1.95	-1.625	-1.3	-0.975	-0.65	-0.325	0	0.325	0.65	0.975	1.3	1.625	1.95	2.275	2.6
	-13	-12.675	-12.35	-12.025	-11.7	-11.375	-11.05	-10.725	-10.4	-10.075	-9.75	-9.425	-9.1	-8.775	-8.45	-8.125	-7.8	-7.475	-7.15	-6.825	-6.5	-6.175	-5.85	-5.525	-5.2	-4.875	-4.55	-4.225	-3.9	-3.575	-3.25	-2.925	-2.6	-2.275	-1.95	-1.625	-1.3	-0.975	-0.65	-0.325	0	0.325	0.65	0.975	1.3	1.625	1.95	2.275	2.6
	-13	-12.675	-12.35	-12.025	-11.7	-11.375	-11.05	-10.725	-10.4	-10.075	-9.75	-9.425	-9.1	-8.775	-8.45	-8.125	-7.8	-7.475	-7.15	-6.825	-6.5	-6.175	-5.85	-5.525	-5.2	-4.875	-4.55	-4.225	-3.9	-3.575	-3.25	-2.925	-2.6	-2.275	-1.95	-1.625	-1.3	-0.975	-0.65	-0.325	0	0.325	0.65	0.975	1.3	1.625	1.95	2.275	2.6
	-13	-12.675	-12.35	-12.025	-11.7	-11.375	-11.05	-10.725	-10.4	-10.075	-9.75	-9.425	-9.1	-8.775	-8.45	-8.125	-7.8	-7.475	-7.15	-6.825	-6.5	-6.175	-5.85	-5.525	-5.2	-4.875	-4.55	-4.225	-3.9	-3.575	-3.25	-2.925	-2.6	-2.275	-1.95	-1.625	-1.3	-0.975	-0.65	-0.325	0	0.325	0.65	0.975	1.3	1.625	1.95	2.275	2.6
	-13	-12.675	-12.35	-12.025	-11.7	-11.375	-11.05	-10.725	-10.4	-10.075	-9.75	-9.425	-9.1	-8.775	-8.45	-8.125	-7.8	-7.475	-7.15	-6.825	-6.5	-6.175	-5.85	-5.525	-5.2	-4.875	-4.55	-4.225	-3.9	-3.575	-3.25	-2.925	-2.6	-2.275	-1.95	-1.625	-1.3	-0.975	-0.65	-0.325	0	0.325	0.65	0.975	1.3	1.625	1.95	2.275	2.6
	-13	-12.675	-12.35	-12.025	-11.7	-11.375	-11.05	-10.725	-10.4	-10.075	-9.75	-9.425	-9.1	-8.775	-8.45	-8.125	-7.8	-7.475	-7.15	-6.825	-6.5	-6.175	-5.85	-5.525	-5.2	-4.875	-4.55	-4.225	-3.9	-3.575	-3.25	-2.925	-2.6	-2.275	-1.95	-1.625	-1.3	-0.975	-0.65	-0.325	0	0.325	0.65	0.975	1.3	1.625	1.95	2.275	2.6
	-13	-12.675	-12.35	-12.025	-11.7	-11.375	-11.05	-10.725	-10.4	-10.075	-9.75	-9.425	-9.1	-8.775	-8.45	-8.125	-7.8	-7.475	-7.15	-6.825	-6.5	-6.175	-5.85	-5.525	-5.2	-4.875	-4.55	-4.225	-3.9	-3.575	-3.25	-2.925	-2.6	-2.275	-1.95	-1.625	-1.3	-0.975	-0.65	-0.325	0	0.325	0.65	0.975	1.3	1.625	1.95	2.275	2.6
	-13	-12.675	-12.35	-12.025	-11.7	-11.375	-11.05	-10.725	-10.4	-10.075	-9.75	-9.425	-9.1	-8.775	-8.45	-8.125	-7.8	-7.475	-7.15	-6.825	-6.5	-6.175	-5.85	-5.525	-5.2	-4.875	-4.55	-4.225	-3.9	-3.575	-3.25	-2.925	-2.6	-2.275	-1.95	-1.625	-1.3	-0.975	-0.65	-0.325	0	0.325	0.65	0.975	1.3	1.625	1.95	2.275	2.6
	-13	-12.675	-12.35	-12.025	-11.7	-11.375	-11.05	-10.725	-10.4	-10.075	-9.75	-9.425	-9.1	-8.775	-8.45	-8.125	-7.8	-7.475	-7.15	-6.825	-6.5	-6.175	-5.85	-5.525	-5.2	-4.875	-4.55	-4.225	-3.9	-3.575	-3.25	-2.925	-2.6	-2.275	-1.95	-1.625	-1.3	-0.975	-0.65	-0.325	0	0.325	0.65	0.975	1.3	1.625	1.95	2.275	2.6
	-13	-12.675	-12.35	-12.025	-11.7	-11.375	-11.05	-10.725	-10.4	-10.075	-9.75	-9.425	-9.1	-8.775	-8.45	-8.125	-7.8	-7.475	-7.15	-6.825	-6.5	-6.175	-5.85	-5.525	-5.2	-4.875	-4.55	-4.225	-3.9	-3.575	-3.25	-2.925	-2.6	-2.275	-1.95	-1.625	-1.3	-0.975	-0.65	-0.325	0	0.325	0.65	0.975	1.3	1.625	1.95	2.275	2.6
	-13	-12.675	-12.35	-12.025	-11.7	-11.375	-11.05	-10.725	-10.4	-10.075	-9.75	-9.425	-9.1	-8.775	-8.45	-8.125	-7.8	-7.475	-7.15	-6.825	-6.5	-6.175	-5.85	-5.525	-5.2	-4.875	-4.55	-4.225	-3.9	-3.575	-3.25	-2.925	-2.6	-2.275	-1.95	-1.625	-1.3	-0.975	-0.65	-0.325	0	0.325	0.65	0.975	1.3	1.625	1.95	2.275	2.6
	-13	-12.675	-12.35	-12.025	-11.7	-11.375	-11.05	-10.725	-10.4	-10.075	-9.75	-9.425	-9.1	-8.775	-8.45	-8.125	-7.8	-7.475	-7.15	-6.825	-6.5	-6.175	-5.85	-5.525	-5.2	-4.875	-4.55	-4.225	-3.9	-3.575	-3.25	-2.925	-2.6	-2.275	-1.95	-1.625	-1.3	-0.975	-0.65	-0.325	0	0.325	0.65	0.975	1.3	1.625	1.95	2.275	2.6
	-13	-12.675	-12.35	-12.025	-11.7	-11.375	-11.05	-10.725	-10.4	-10.075	-9.75	-9.425	-9.1	-8.775	-8.45	-8.125	-7.8	-7.475	-7.15	-6.825	-6.5	-6.175	-5.85	-5.525	-5.2	-4.875	-4.55	-4.225	-3.9	-3.575	-3.25	-2.925	-2.6	-2.275	-1.95	-1.625	-1.3	-0.975	-0.65	-0.325	0	0.325	0.65	0.975	1.3	1.625	1.95	2.275	2.6
	-13	-12.675	-12.35	-12.025	-11.7	-11.375	-11.05	-10.725	-10.4	-10.075	-9.75	-9.425	-9.1	-8.775	-8.45	-8.125	-7.8	-7.475	-7.15	-6.825	-6.5	-6.175	-5.85	-5.525	-5.2	-4.875	-4.55	-4.225	-3.9	-3.575	-3.25	-2.925	-2.6	-2.275	-1.95	-1.625	-1.3	-0.975	-0.65	-0.325	0	0.325	0.65	0.975	1.3	1.625	1.95	2.275	2.6
	-13	-12.675	-12.35	-12.025	-11.7	-11.375	-11.05	-10.725	-10.4	-10.075	-9.75	-9.425	-9.1	-8.775	-8.45	-8.125	-7.8	-7.475	-7.15	-6.825	-6.5	-6.175	-5.85	-5.525	-5.2	-4.875	-4.55	-4.225	-3.9	-3.575	-3.25	-2.925	-2.6	-2.275	-1.95	-1.625	-1.3	-0.975	-0.65	-0.325	0	0.325	0.65	0.975	1.3	1.625	1.95	2.275	2.6
	-13	-12.675	-12.35	-12.025	-11.7	-11.375	-11.05	-10.725	-10.4	-10.075	-9.75	-9.425	-9.1	-8.775	-8.45	-8.125	-7.8	-7.475	-7.15	-6.825	-6.5	-6.175	-5.85	-5.525	-5.2	-4.875	-4.55	-4.225	-3.9	-3.575	-3.25	-2.925	-2.6	-2.275	-1.95	-1.625	-1.3	-0.975	-0.65	-0.325	0	0.325	0.65	0.975	1.3	1.625	1.95	2.275	2.6
	-13	-12.675	-12.35	-12.025	-11.7	-11.375	-11.05	-10.725	-10.4	-10.075	-9.75	-9.425	-9.1	-8.775	-8.45	-8.125	-7.8	-7.475	-7.15	-6.825	-6.5	-6.175	-5.85	-5.525	-5.2	-4.875	-4.55	-4.225	-3.9	-3.575	-3.25	-2.925	-2.6	-2.275	-1.95	-1.625	-1.3	-0.975	-0.65	-0.325	0	0.325	0.65	0.975	1.3	1.625	1.95	2.275	2.6
	-13	-12.675	-12.35	-12.025	-11.7	-11.375	-11.05	-10.725	-10.4	-10.075	-9.75	-9.425	-9.1	-8.775	-8.45	-8.125	-7.8	-7.475	-7.15	-6.825	-6.5	-6.175	-5.85	-5.525	-5.2	-4.875	-4.55	-4.225	-3.9	-3.575	-3.25	-2.925	-2.6	-2.275	-1.95	-1.625	-1.3	-0.975	-0.65	-0.325	0	0.325	0.65	0.975	1.3	1.625	1.95	2.275	2.6
	-13	-12.675	-12.35	-12.025	-11.7	-11.375	-11.05	-10.725	-10.4	-10.075	-9.75	-9.425	-9.1	-8.775	-8.45	-8.125	-7.8	-7.475	-7.15	-6.825	-6.5	-6.175	-5.85	-5.525	-5.2	-4.875	-4.55	-4.225	-3.9	-3.575	-3.25	-2.925	-2.6	-2.275	-1.95	-1.625	-1.3	-0.975	-0.65	-0.325	0	0.325	0.65	0.975	1.3	1.625	1.95	2.275	2.6
	-13	-12.675	-12.35	-12.025	-11.7	-11.375	-11.05	-10.725	-10.4	-10.075	-9.75	-9.425	-9.1	-8.775	-8.45	-8.125	-7.8	-7.475	-7.15	-6.825	-6.5	-6.175	-5.85	-5.525	-5.2	-4.875	-4.55	-4.225	-3.9	-3.575	-3.25	-2.925	-2.6	-2.275	-1.95	-1.625	-1.3	-0.975	-0.65	-0.325	0	0.325	0.65	0.975	1.3	1.625	1.95	2.275	2.6
	-13	-12.675	-12.35	-12.025	-11.7	-11.375	-11.05	-10.725	-10.4	-10.075	-9.75	-9.425	-9.1	-8.775	-8.45	-8.125	-7.8	-7.475	-7.15	-6.825	-6.5	-6.175	-5.85	-5.525	-5.2	-4.875	-4.55	-4.225	-3.9	-3.575	-3.25	-2.925	-2.6	-2.275	-1.95	-1.625	-1.3	-0.975	-0.65	-0.325	0	0.325	0.65	0.975	1.3	1.625	1.95	2.275	2.6
	-13	-12.675	-12.35	-12.025	-11.7	-11.375	-11.05	-10.725	-10.4	-10.075	-9.75	-9.425	-9.1	-8.775	-8.45	-8.125	-7.8	-7.475	-7.15	-6.825	-6.5	-6.175	-5.85	-5.525	-5.2	-4.875	-4.55	-4.225	-3.9	-3.575	-3.25	-2.925	-2.6	-2.275	-1.95	-1.625	-1.3	-0.975	-0.65	-0.325	0	0.325	0.65	0.975	1.3	1.625	1.95	2.275	2.6
	-13	-12.675	-12.35	-12.025	-11.7	-11.375	-11.05	-10.725	-10.4	-10.075	-9.75	-9.425	-9.1	-8.775	-8.45	-8.125	-7.8	-7.475	-7.15	-6.825	-6.5	-6.175	-5.85	-5.525	-5.2	-4.875	-4.55	-4.225	-3.9	-3.575	-3.25	-2.925	-2.6	-2.275	-1.95	-1.625	-1.3	-0.975	-0.65	-0.325	0	0.325	0.65	0.975	1.3	1.625	1.95	2.275	2.6
	-13	-12.675	-12.35	-12.025	-11.7	-11.375	-11.05	-10.725	-10.4	-10.075	-9.75	-9.425	-9.1	-8.775	-8.45	-8.125	-7.8	-7.475	-7.15	-6.825	-6.5	-6.175	-5.85	-5.525	-5.2	-4.875	-4.55	-4.225	-3.9	-3.575	-3.25	-2.925	-2.6	-2.275	-1.95	-1.625	-1.3	-0.975	-0.65	-0.325	0	0.325	0.65	0.975	1.3	1.625	1.95	2.275	2.6
	-13	-12.675	-12.35	-12.025	-11.7	-11.375	-11.05	-10.725	-10.4	-10.075	-9.75	-9.425	-9.1	-8.775	-8.45	-8.125	-7.8	-7.475	-7.15	-6.825	-6.5	-6.175	-5.85	-5.525	-5.2	-4.875	-4.55	-4.225	-3.9	-3.575	-3.25	-2.925	-2.6	-2.275	-1.95	-1.625	-1.3	-0.975	-0.65	-0.325	0	0.325	0.65	0.975	1.3	1.625	1.95	2.275	2.6
	-13	-12.675	-12.35	-12.025	-11.7	-11.375	-11.05	-10.725	-10.4	-10.075	-9.75	-9.425	-9.1	-8.775	-8.45	-8.125	-7.8	-7.475	-7.15	-6.825	-6.5	-6.175	-5.85	-5.525	-5.2	-4.875	-4.55	-4.225	-3.9	-3.575	-3.25	-2.925	-2.6	-2.275	-1.95	-1.625	-1.3	-0.975	-0.65	-0.325	0	0.325	0.65	0.975	1.3	1.625	1.95	2.275	2.6
	-13	-12.675	-12.35	-12.025	-11.7	-11.375	-11.05	-10.725	-10.4	-10.075	-9.75	-9.425	-9.1	-8.775	-8.45	-8.125	-7.8	-7.475	-7.15	-6.825	-6.5	-6.175	-5.85	-5.525	-5.2	-4.875	-4.55	-4.225	-3.9	-3.575	-3.25	-2.925	-2.6	-2.275	-1.95	-1.625	-1.3	-0.975	-0.65	-0.325	0	0.325	0.65	0.975	1.3	1.625	1.95	2.275	2.6
	-13	-12.675	-12.35	-12.025	-11.7	-11.375	-11.05	-10.725	-10.4	-10.075	-9.75	-9.425	-9.1	-8.775	-8.45	-8.125	-7.8	-7.475	-7.15	-6.825	-6.5	-6.175	-5.85	-5.525	-5.2	-4.875	-4.55	-4.225	-3.9	-3.575	-3.25	-2.925	-2.6	-2.275	-1.95	-1.625	-1.3	-0.975	-0.65	-0.325	0	0.325	0.65	0.975	1.3	1.625	1.95	2.275	2.6
	-13	-12.675	-12.35	-12.025	-11.7	-11.375	-11.05	-10.725	-10.4	-10.075	-9.75	-9.425	-9.1	-8.775	-8.45	-8.125	-7.8	-7.475	-7.15	-6.825	-6.5	-6.175	-5.85	-5.525	-5.2	-4.875	-4.55	-4.225	-3.9	-3.575	-3.25	-2.925	-2.6	-2.275	-1.95	-1.625	-1.3	-0.975	-0.65	-0.325	0	0.325	0.65	0.975	1.3	1.625	1.95	2.275	2.6
	-13	-12.675	-12.35	-12.025	-11.7	-11.375	-11.05	-10.725	-10.4	-10.075	-9.75	-9.425	-9.1	-8.775	-8.45	-8.125	-7.8	-7.475	-7.15	-6.825	-6.5	-6.175	-5.85	-5.525	-5.2	-4.875	-4.55	-4.225	-3.9	-3.575	-3.25	-2.925	-2.6	-2.275	-1.95	-1.625	-1.3	-0.975	-0.65	-0.325	0	0.325	0.65	0.975	1.3	1.625	1.95	2.275	2.6
	-13	-12.675	-12.35	-12.025	-11.7	-11.375	-11.05	-10.725	-10.4	-10.075	-9.75	-9.425	-9.1	-8.775	-8.45	-8.125	-7.8	-7.475	-7.15	-6.825	-6.5	-6.175	-5.85	-5.525	-5.2	-4.875	-4.55	-4.225	-3.9	-3.575	-3.25	-2.925	-2.6	-2.275	-1.95	-1.625	-1.3	-0.975	-0.65	-0.325	0	0.325	0.65	0.975	1.3	1.625	1.95	2.275	2.6
	-13	-12.675	-12.35	-12.025	-11.7	-11.375	-11.05	-10.725	-10.4	-10.075	-9.75	-9.425	-9.1	-8.775	-8.45	-8.125	-7.8	-7.475	-7.15	-6.825	-6.5	-6.175	-5.85	-5.525	-5.2	-4.875	-4.55	-4.225	-3.9	-3.575	-3.25	-2.925	-2.6	-2.275	-1.95	-1.625	-1.3	-0.975	-0.65	-0.325	0	0.325	0.65	0.975	1.3	1.625	1.95	2.275	2.6
	-13	-12.675	-12.35	-12.025	-11.7	-11.375	-11.05	-10.725	-10.4	-10.075	-9.75	-9.425	-9.1	-8.775	-8.45	-8.125	-7.8	-7.475	-7.15	-6.825	-6.5	-6.175	-5.85	-5.525	-5.2	-4.875	-4.55	-4.225	-3.9	-3.575	-3.25	-2.925	-2.6	-2.275	-1.95	-1.625	-1.3	-0.975	-0.65	-0.325	0	0.325	0.65	0.975	1.3	1.625	1.95	2.275	2.6
	-13	-12.675	-12.35	-12.025	-11.7	-11.375	-11.05	-10.725	-10.4	-10.075	-9.75	-9.425	-9.1	-8.775	-8.45	-8.125	-7.8	-7.475	-7.15	-6.825	-6.5	-6.175	-5.85	-5.525	-5.2	-4.875	-4.55	-4.225	-3.9	-3.575	-3.25	-2.925	-2.6	-2.275	-1.95	-1.625	-1.3	-0.975	-0.65	-0.325	0	0.325	0.65	0.975	1.3	1.625	1.95	2.275	2.6
	-13	-12.675	-12.35	-12.025	-11.7	-11.375	-11.05	-10.725	-10.4	-10.075	-9.75	-9.425	-9.1	-8.775	-8.45	-8.125	-7.8	-7.475	-7.15	-6.825	-6.5	-6.175	-5.85	-5.525	-5.2	-4.875	-4.55	-4.225	-3.9	-3.575	-3.25	-2.925	-2.6	-2.275	-1.95	-1.625	-1.3	-0.975	-0.65	-0.325	0	0.325	0.65	0.975	1.3	1.625	1.95	2.275	2.6
	-13	-12.675	-12.35	-12.025	-11.7	-11.375	-11.05	-10.725	-10.4	-10.075	-9.75	-9.425	-9.1	-8.775	-8.45	-8.125	-7.8	-7.475	-7.15	-6.825	-6.5	-6.175	-5.85	-5.525	-5.2	-4.875	-4.55	-4.225	-3.9	-3.575	-3.25	-2.925	-2.6	-2.275	-1.95	-1.625	-1.3	-0.975	-0.65	-0.325	0	0.325	0.65	0.975	1.3	1.625	1.95	2.275	2.6
	-13	-12.675	-12.35	-12.025	-11.7	-11.375	-11.05	-10.725	-10.4	-10.075	-9.75	-9.425	-9.1	-8.775	-8.45	-8.125	-7.8	-7.475	-7.15	-6.825	-6.5	-6.175	-5.85	-5.525	-5.2	-4.875	-4.55	-4.225	-3.9	-3.575	-3.25	-2.925	-2.6	-2.275	-1.95	-1.625	-1.3	-0.975	-0.65	-0.325	0	0.325	0.65	0.975	1.3	1.625	1.95	2.275	2.6
	-13	-12.675	-12.35	-12.025	-11.7	-11.375	-11.05	-10.725	-10.4	-10.075	-9.75	-9.425	-9.1	-8.775	-8.45	-8.125	-7.8	-7.475	-7.15	-6.825	-6.5	-6.175	-5.85	-5.525	-5.2	-4.875	-4.55	-4.225	-3.9	-3.575	-3.25	-2.925	-2.6	-2.275	-1.95	-1.625	-1.3	-0.975	-0.65	-0.325	0	0.325	0.65	0.975	1.3	1.625	1.95	2.275	2.6
	-13	-12.675	-12.35	-12.025	-11.7	-11.375	-11.05	-10.725	-10.4	-10.075	-9.75	-9.425	-9.1	-8.775	-8.45	-8.125	-7.8	-7.475	-7.15	-6.825	-6.5	-6.175	-5.85	-5.525	-5.2	-4.875	-4.55	-4.225	-3.9	-3.575	-3.25	-2.925	-2.6	-2.275	-1.95	-1.625	-1.3	-0.975	-0.65	-0.325	0	0.325	0.65	0.975	1.3	1.625	1.95	2.275	2.6
	-13	-12.675	-12.35	-12.025	-11.7	-11.375	-11.05	-10.725	-10.4	-10.075	-9.75	-9.425	-9.1	-8.775	-8.45	-8.125	-7.8	-7.475	-7.15	-6.825	-6.5	-6.175	-5.85	-5.525	-5.2	-4.875	-4.55	-4.225	-3.9	-3.575	-3.25	-2.925	-2.6	-2.275	-1.95	-1.625	-1.3	-0.975	-0.65	-0.325	0	0.325	0.65	0.975	1.3	1.625	1.95	2.275	2.6
	-13	-12.675	-12.35	-12.025	-11.7	-11.375	-11.05	-10.725	-10.4	-10.075	-9.75	-9.425	-9.1	-8.775	-8.45	-8.125	-7.8	-7.475	-7.15	-6.825	-6.5	-6.175	-5.85	-5.525	-5.2	-4.875	-4.55	-4.225	-3.9	-3.575	-3.25	-2.925	-2.6	-2.275	-1.95	-1.625	-1.3	-0.975	-0.65	-0.325	0	0.325	0.65	0.975	1.3	1.625	1.95	2.275	2.6
Y mesh	-13	-13	-13	-13	-13	-13	-13	-13	-13	-13	-13	-13	-13	-13	-13	-13	-13	-13	-13	-13	-13	-13	-13	-13	-13	-13	-13	-13	-13	-13	-13	-13	-13	-13	-13	-13	-13	-13	-13	-13	-13	-13	-13	-13	-13	-13	-13	-13	-13
	-12.675	-12.675	-12.675	-12.675	-12.675	-12.675	-12.675	-12.675	-12.675	-12.675	-12.675	-12.675	-12.675	-12.675	-12.675	-12.675	-12.675	-12.675	-12.675	-12.675	-12.675	-12.675	-12.675	-12.675	-12.675	-12.675	-12.675	-12.675	-12.675	-12.675	-12.675	-12.675	-12.675	-12.675	-12.675	-12.675	-12.675	-12.675	-12.675	-12.675	-12.675	-12.675	-12.675	-12.675	-12.675	-12.675	-12.675	-12.675	-12.675
	-12.35	-12.35	-12.35	-12.35	-12.35	-12.35	-12.35	-12.35	-12.35	-12.35	-12.35	-12.35	-12.35	-12.35	-12.35	-12.35	-12.35	-12.35	-12.35	-12.35	-12.35	-12.35	-12.35	-12.35	-12.35	-12.35	-12.35	-12.35	-12.35	-12.35	-12.35	-12.35	-12.35	-12.35	-12.35	-12.35	-12.35	-12.35	-12.35	-12.35	-12.35	-12.35	-12.35	-12.35	-12.35	-12.35	-12.35	-12.35	-12.35
	-12.025	-12.025	-12.025	-12.025	-12.025	-12.025	-12.025	-12.025	-12.025	-12.025	-12.025	-12.025	-12.025	-12.025	-12.025	-12.025	-12.025	-12.025	-12.025	-12.025	-12.025	-12.025	-12.025	-12.025	-12.025	-12.025	-12.025	-12.025	-12.025	-12.025	-12.025	-12.025	-12.025	-12.025	-12.025	-12.025	-12.025	-12.025	-12.025	-12.025	-12.025	-12.025	-12.025	-12.025	-12.025	-12.025	-12.025	-12.025	-12.025
	-11.7	-11.7	-11.7	-11.7	-11.7	-11.7	-11.7	-11.7	-11.7	-11.7	-11.7	-11.7	-11.7	-11.7	-11.7	-11.7	-11.7	-11.7	-11.7	-11.7	-11.7	-11.7	-11.7	-11.7	-11.7	-11.7	-11.7	-11.7	-11.7	-11.7	-11.7	-11.7	-11.7	-11.7	-11.7	-11.7	-11.7	-11.7	-11.7	-11.7	-11.7	-11.7	-11.7	-11.7	-11.7	-11.7	-11.7	-11.7	-11.7
	-11.375	-11.375	-11.375	-11.375	-11.375	-11.375	-11.375	-11.375	-11.375	-11.375	-11.375	-11.375	-11.375	-11.375	-11.375	-11.375	-11.375	-11.375	-11.375	-11.375	-11.375	-11.375	-11.375	-11.375	-11.375	-11.375	-11.375	-11.375	-11.375	-11.375	-11.375	-11.375	-11.375	-11.375	-11.375	-11.375	-11.375	-11.375	-11.375	-11.375	-11.375	-11.375	-11.375	-11.375	-11.375	-11.375	-11.375	-11.375	-11.375
	-11.05	-11.05	-11.05	-11.05	-11.05	-11.05	-11.05	-11.05	-11.05	-11.05	-11.05	-11.05	-11.05	-11.05	-11.05	-11.05	-11.05	-11.05	-11.05	-11.05	-11.05	-11.05	-11.05	-11.05	-11.05	-11.05	-11.05	-11.05	-11.05	-11.05	-11.05	-11.05	-11.05	-11.05	-11.05	-11.05	-11.05	-11.05	-11.05	-11.05	-11.05	-11.05	-11.05	-11.05	-11.05	-11.05	-11.05	-11.05	-11.05
	-10.725	-10.725	-10.725	-10.725	-10.725	-10.725	-10.725	-10.725	-10.725	-10.725	-10.725	-10.725	-10.725	-10.725	-10.725	-10.725	-10.725	-10.725	-10.725	-10.725	-10.725	-10.725	-10.725	-10.725	-10.725	-10.725	-10.725	-10.725	-10.725	-10.725	-10.725	-10.725	-10.725	-10.725	-10.725	-10.725	-10.725	-10.725	-10.725	-10.725	-10.725	-10.725	-10.725	-10.725	-10.725	-10.725	-10.725	-10.725	-10.725
	-10.4	-10.4	-10.4	-10.4	-10.4	-10.4	-10.4	-10.4	-10.4	-10.4	-10.4	-10.4	-10.4	-10.4	-10.4	-10.4	-10.4	-10.4	-10.4	-10.4	-10.4	-10.4	-10.4	-10.4	-10.4	-10.4	-10.4	-10.4	-10.4	-10.4	-10.4	-10.4	-10.4	-10.4	-10.4	-10.4	-10.4	-10.4	-10.4	-10.4	-10.4	-10.4	-10.4	-10.4	-10.4	-10.4	-10.4	-10.4	-10.4
	-10.075	-10.075	-10.075	-10.075	-10.075	-10.075	-10.075	-10.075	-10.075	-10.075	-10.075	-10.075	-10.075	-10.075	-10.075	-10.075	-10.075	-10.075	-10.075	-10.075	-10.075	-10.075	-10.075	-10.075	-10.075	-10.075	-10.075	-10.075	-10.075	-10.075	-10.075	-10.075	-10.075	-10.075	-10.075	-10.075	-10.075	-10.075	-10.075	-10.075	-10.075	-10.075	-10.075	-10.075	-10.075	-10.075	-10.075	-10.075	-10.075
	-9.75	-9.75	-9.75	-9.75	-9.75	-9.75	-9.75	-9.75	-9.75	-9.75	-9.75	-9.75	-9.75	-9.75	-9.75	-9.75	-9.75	-9.75	-9.75	-9.75	-9.75	-9.75	-9.75	-9.75	-9.75	-9.75	-9.75	-9.75	-9.75	-9.75	-9.75	-9.75	-9.75	-9.75	-9.75	-9.75	-9.75	-9.75	-9.75	-9.75	-9.75	-9.75	-9.75	-9.75	-9.75	-9.75	-9.75	-9.75	-9.75
	-9.425	-9.425	-9.425	-9.425	-9.425	-9.425	-9.425	-9.425	-9.425	-9.425	-9.425	-9.425	-9.425	-9.425	-9.425	-9.425	-9.425	-9.425	-9.425	-9.425	-9.425	-9.425	-9.425	-9.425	-9.425	-9.425	-9.425	-9.425	-9.425	-9.425	-9.425	-9.425	-9.425	-9.425	-9.425	-9.425	-9.425	-9.425	-9.425	-9.425	-9.425	-9.425	-9.425	-9.425	-9.425	-9.425	-9.425	-9.425	-9.425
	-9.1	-9.1	-9.1	-9.1	-9.1	-9.1	-9.1	-9.1	-9.1	-9.1	-9.1	-9.1	-9.1	-9.1	-9.1	-9.1	-9.1	-9.1	-9.1	-9.1	-9.1	-9.1	-9.1	-9.1	-9.1	-9.1	-9.1	-9.1	-9.1	-9.1	-9.1	-9.1	-9.1	-9.1	-9.1	-9.1	-9.1	-9.1	-9.1	-9.1	-9.1	-9.1	-9.1	-9.1	-9.1	-9.1	-9.1	-9.1	-9.1
	-8.775	-8.775	-8.775	-8.775	-8.775	-8.775	-8.775	-8.775	-8.775	-8.775	-8.775	-8.775	-8.775	-8.775	-8.775	-8.775	-8.775	-8.775	-8.775	-8.775	-8.775	-8.775	-8.775	-8.775	-8.775	-8.775	-8.775	-8.775	-8.775	-8.775	-8.775	-8.775	-8.775	-8.775	-8.775	-8.775	-8.775	-8.775	-8.775	-8.775	-8.775	-8.775	-8.775	-8.775	-8.775	-8.775	-8.775	-8.775	-8.775
	-8.45	-8.45	-8.45	-8.45	-8.45	-8.45	-8.45	-8.45	-8.45	-8.45	-8.45	-8.45	-8.45	-8.45	-8.45	-8.45	-8.45	-8.45	-8.45	-8.45	-8.45	-8.45	-8.45	-8.45	-8.45	-8.45	-8.45	-8.45	-8.45	-8.45	-8.45	-8.45	-8.45	-8.45	-8.45	-8.45	-8.45	-8.45	-8.45	-8.45	-8.45	-8.45	-8.45	-8.45	-8.45	-8.45	-8.45	-8.45	-8.45
	-8.125	-8.125	-8.125	-8.125	-8.125	-8.125	-8.125	-8.125	-8.125	-8.125	-8.125	-8.125	-8.125	-8.125	-8.125	-8.125	-8.125	-8.125	-8.125	-8.125	-8.125	-8.125	-8.125	-8.125	-8.125	-8.125	-8.125	-8.125	-8.125	-8.125	-8.125	-8.125	-8.125	-8.125	-8.125	-8.125	-8.125	-8.125	-8.125	-8.125	-8.125	-8.125	-8.125	-8.125	-8.125	-8.125	-8.125	-8.125	-8.125
	-7.8	-7.8	-7.8	-7.8	-7.8	-7.8	-7.8	-7.8	-7.8	-7.8	-7.8	-7.8	-7.8	-7.8	-7.8	-7.8	-7.8	-7.8	-7.8	-7.8	-7.8	-7.8	-7.8	-7.8	-7.8	-7.8	-7.8	-7.8	-7.8	-7.8	-7.8	-7.8	-7.8	-7.8	-7.8	-7.8	-7.8	-7.8	-7.8	-7.8	-7.8	-7.8	-7.8	-7.8	-7.8	-7.8	-7.8	-7.8	-7.8
	-7.475	-7.475	-7.475	-7.475	-7.475	-7.475	-7.475	-7.475	-7.475	-7.475	-7.475	-7.475	-7.475	-7.475	-7.475	-7.475	-7.475	-7.475	-7.475	-7.475	-7.475	-7.475	-7.475	-7.475	-7.475	-7.475	-7.475	-7.475	-7.475	-7.475	-7.475	-7.475	-7.475	-7.475	-7.475	-7.475	-7.475	-7.475	-7.475	-7.475	-7.475	-7.475	-7.475	-7.475	-7.475	-7.475	-7.475	-7.475	-7.475
	-7.15	-7.15	-7.15	-7.15	-7.15	-7.15	-7.15	-7.15	-7.15	-7.15	-7.15	-7.15	-7.15	-7.15	-7.15	-7.15	-7.15	-7.15	-7.15	-7.15	-7.15	-7.15	-7.15	-7.15	-7.15	-7.15	-7.15	-7.15	-7.15	-7.15	-7.15	-7.15	-7.15	-7.15	-7.15	-7.15	-7.15	-7.15	-7.15	-7.15	-7.15	-7.15	-7.15	-7.15	-7.15	-7.15	-7.15	-7.15	-7.15
	-6.825	-6.825	-6.825	-6.825	-6.825	-6.825	-6.825	-6.825	-6.825	-6.825	-6.825	-6.825	-6.825	-6.825	-6.825	-6.825	-6.825	-6.825	-6.825	-6.825	-6.825	-6.825	-6.825	-6.825	-6.825	-6.825	-6.825	-6.825	-6.825	-6.825	-6.825	-6.825	-6.825	-6.825	-6.825	-6.825	-6.825	-6.825	-6.825	-6.825	-6.825	-6.825	-6.825	-6.825	-6.825	-6.825	-6.825	-6.825	-6.825
	-6.5	-6.5	-6.5	-6.5	-6.5	-6.5	-6.5	-6.5	-6.5	-6.5	-6.5	-6.5	-6.5	-6.5	-6.5	-6.5	-6.5	-6.5	-6.5	-6.5	-6.5	-6.5	-6.5	-6.5	-6.5	-6.5	-6.5	-6.5	-6.5	-6.5	-6.5	-6.5	-6.5	-6.5	-6.5	-6.5	-6.5	-6.5	-6.5	-6.5	-6.5	-6.5	-6.5	-6.5	-6.5	-6.5	-6.5	-6.5	-6.5
	-6.175	-6.175	-6.175	-6.175	-6.175	-6.175	-6.175	-6.175	-6.175	-6.175	-6.175	-6.175	-6.175	-6.175	-6.175	-6.175	-6.175	-6.175	-6.175	-6.175	-6.175	-6.175	-6.175	-6.175	-6.175	-6.175	-6.175	-6.175	-6.175	-6.175	-6.175	-6.175	-6.175	-6.175	-6.175	-6.175	-6.175	-6.175	-6.175	-6.175	-6.175	-6.175	-6.175	-6.175	-6.175	-6.175	-6.175	-6.175	-6.175
	-5.85	-5.85	-5.85	-5.85	-5.85	-5.85	-5.85	-5.85	-5.85	-5.85	-5.85	-5.85	-5.85	-5.85	-5.85	-5.85	-5.85	-5.85	-5.85	-5.85	-5.85	-5.85	-5.85	-5.85	-5.85	-5.85	-5.85	-5.85	-5.85	-5.85	-5.85	-5.85	-5.85	-5.85	-5.85	-5.85	-5.85	-5.85	-5.85	-5.85	-5.85	-5.85	-5.85	-5.85	-5.85	-5.85	-5.85	-5.85	-5.85
	-5.525	-5.525	-5.525	-5.525	-5.525	-5.525	-5.525	-5.525	-5.525	-5.525	-5.525	-5.525	-5.525	-5.525	-5.525	-5.525	-5.525	-5.525	-5.525	-5.525	-5.525	-5.525	-5.525	-5.525	-5.525	-5.525	-5.525	-5.525	-5.525	-5.525	-5.525	-5.525	-5.525	-5.525	-5.525	-5.525	-5.525	-5.525	-5.525	-5.525	-5.525	-5.525	-5.525	-5.525	-5.525	-5.525	-5.525	-5.525	-5.525
	-5.2	-5.2	-5.2	-5.2	-5.2	-5.2	-5.2	-5.2	-5.2	-5.2	-5.2	-5.2	-5.2	-5.2	-5.2	-5.2	-5.2	-5.2	-5.2	-5.2	-5.2	-5.2	-5.2	-5.2	-5.2	-5.2	-5.2	-5.2	-5.2	-5.2	-5.2	-5.2	-5.2	-5.2	-5.2	-5.2	-5.2	-5.2	-5.2	-5.2	-5.2	-5.2	-5.2	-5.2	-5.2	-5.2	-5.2	-5.2	-5.2
	-4.875	-4.875	-4.875	-4.875	-4.875	-4.875	-4.875	-4.875	-4.875	-4.875	-4.875	-4.875	-4.875	-4.875	-4.875	-4.875	-4.875	-4.875	-4.875	-4.875	-4.875	-4.875	-4.875	-4.875	-4.875	-4.875	-4.875	-4.875	-4.875	-4.875	-4.875	-4.875	-4.875	-4.875	-4.875	-4.875	-4.875	-4.875	-4.875	-4.875	-4.875	-4.875	-4.875	-4.875	-4.875	-4.875	-4.875	-4.875	-4.875
	-4.55	-4.55	-4.55	-4.55	-4.55	-4.55	-4.55	-4.55	-4.55	-4.55	-4.55	-4.55	-4.55	-4.55	-4.55	-4.55	-4.55	-4.55	-4.55	-4.55	-4.55	-4.55	-4.55	-4.55	-4.55	-4.55	-4.55	-4.55	-4.55	-4.55	-4.55	-4.55	-4.55	-4.55	-4.55	-4.55	-4.55	-4.55	-4.55	-4.55	-4.55	-4.55	-4.55	-4.55	-4.55	-4.55	-4.55	-4.55	-4.55
	-4.225	-4.225	-4.225	-4.225	-4.225	-4.225	-4.225	-4.225	-4.225	-4.225	-4.225	-4.225	-4.225	-4.225	-4.225	-4.225	-4.225	-4.225	-4.225	-4.225	-4.225	-4.225	-4.225	-4.225	-4.225	-4.225	-4.225	-4.225	-4.225	-4.225	-4.225	-4.225	-4.225	-4.225	-4.225	-4.225	-4.225	-4.225	-4.225	-4.225	-4.225	-4.225	-4.225	-4.225	-4.225	-4.225	-4.225	-4.225	-4.225
	-3.9	-3.9	-3.9	-3.9	-3.9	-3.9	-3.9	-3.9	-3.9	-3.9	-3.9	-3.9	-3.9	-3.9	-3.9	-3.9	-3.9	-3.9	-3.9	-3.9	-3.9	-3.9	-3.9	-3.9	-3.9	-3.9	-3.9	-3.9	-3.9	-3.9	-3.9	-3.9	-3.9	-3.9	-3.9	-3.9	-3.9	-3.9	-3.9	-3.9	-3.9	-3.9	-3.9	-3.9	-3.9	-3.9	-3.9	-3.9	-3.9
	-3.575	-3.575	-3.575	-3.575	-3.575	-3.575	-3.575	-3.575	-3.575	-3.575	-3.575	-3.575	-3.575	-3.575	-3.575	-3.575	-3.575	-3.575	-3.575	-3.575	-3.575	-3.575	-3.575	-3.575	-3.575	-3.575	-3.575	-3.575	-3.575	-3.575	-3.575	-3.575	-3.575	-3.575	-3.575	-3.575	-3.575	-3.575	-3.575	-3.575	-3.575	-3.575	-3.575	-3.575	-3.575	-3.575	-3.575	-3.575	-3.575
	-3.25	-3.25	-3.25	-3.25	-3.25	-3.25	-3.25	-3.25	-3.25	-3.25	-3.25	-3.25	-3.25	-3.25	-3.25	-3.25	-3.25	-3.25	-3.25	-3.25	-3.25	-3.25	-3.25	-3.25	-3.25	-3.25	-3.25	-3.25	-3.25	-3.25	-3.25	-3.25	-3.25	-3.25	-3.25	-3.25	-3.25	-3.25	-3.25	-3.25	-3.25	-3.25	-3.25	-3.25	-3.25	-3.25	-3.25	-3.25	-3.25
	-2.925	-2.925	-2.925	-2.925	-2.925	-2.925	-2.925	-2.925	-2.925	-2.925	-2.925	-2.925	-2.925	-2.925	-2.925	-2.925	-2.925	-2.925	-2.925	-2.925	-2.925	-2.925	-2.925	-2.925	-2.925	-2.925	-2.925	-2.925	-2.925	-2.925	-2.925	-2.925	-2.925	-2.925	-2.925	-2.925	-2.925	-2.925	-2.925	-2.925	-2.925	-2.925	-2.925	-2.925	-2.925	-2.925	-2.925	-2.925	-2.925
	-2.6	-2.6	-2.6	-2.6	-2.6	-2.6	-2.6	-2.6	-2.6	-2.6	-2.6	-2.6	-2.6	-2.6	-2.6	-2.6	-2.6	-2.6	-2.6	-2.6	-2.6	-2.6	-2.6	-2.6	-2.6	-2.6	-2.6	-2.6	-2.6	-2.6	-2.6	-2.6	-2.6	-2.6	-2.6	-2.6	-2.6	-2.6	-2.6	-2.6	-2.6	-2.6	-2.6	-2.6	-2.6	-2.6	-2.6	-2.6	-2.6
	-2.275	-2.275	-2.275	-2.275	-2.275	-2.275	-2.275	-2.275	-2.275	-2.275	-2.275	-2.275	-2.275	-2.275	-2.275	-2.275	-2.275	-2.275	-2.275	-2.275	-2.275	-2.275	-2.275	-2.275	-2.275	-2.275	-2.275	-2.275	-2.275	-2.275	-2.275	-2.275	-2.275	-2.275	-2.275	-2.275	-2.275	-2.275	-2.275	-2.275	-2.275	-2.275	-2.275	-2.275	-2.275	-2.275	-2.275	-2.275	-2.275
	-1.95	-1.95	-1.95	-1.95	-1.95	-1.95	-1.95	-1.95	-1.95	-1.95	-1.95	-1.95	-1.95	-1.95	-1.95	-1.95	-1.95	-1.95	-1.95	-1.95	-1.95	-1.95	-1.95	-1.95	-1.95	-1.95	-1.95	-1.95	-1.95	-1.95	-1.95	-1.95	-1.95	-1.95	-1.95	-1.95	-1.95	-1.95	-1.95	-1.95	-1.95	-1.95	-1.95	-1.95	-1.95	-1.95	-1.95	-1.95	-1.95
	-1.625	-1.625	-1.625	-1.625	-1.625	-1.625	-1.625	-1.625	-1.625	-1.625	-1.625	-1.625	-1.625	-1.625	-1.625	-1.625	-1.625	-1.625	-1.625	-1.625	-1.625	-1.625	-1.625	-1.625	-1.625	-1.625	-1.625	-1.625	-1.625	-1.625	-1.625	-1.625	-1.625	-1.625	-1.625	-1.625	-1.625	-1.625	-1.625	-1.625	-1.625	-1.625	-1.625	-1.625	-1.625	-1.625	-1.625	-1.625	-1.625
	-1.3	-1.3	-1.3	-1.3	-1.3	-1.3	-1.3	-1.3	-1.3	-1.3	-1.3	-1.3	-1.3	-1.3	-1.3	-1.3	-1.3	-1.3	-1.3	-1.3	-1.3	-1.3	-1.3	-1.3	-1.3	-1.3	-1.3	-1.3	-1.3	-1.3	-1.3	-1.3	-1.3	-1.3	-1.3	-1.3	-1.3	-1.3	-1.3	-1.3	-1.3	-1.3	-1.3	-1.3	-1.3	-1.3	-1.3	-1.3	-1.3
	-0.975	-0.975	-0.975	-0.975	-0.975	-0.975	-0.975	-0.975	-0.975	-0.975	-0.975	-0.975	-0.975	-0.975	-0.975	-0.975	-0.975	-0.975	-0.975	-0.975	-0.975	-0.975	-0.975	-0.975	-0.975	-0.975	-0.975	-0.975	-0.975	-0.975	-0.975	-0.975	-0.975	-0.975	-0.975	-0.975	-0.975	-0.975	-0.975	-0.975	-0.975	-0.975	-0.975	-0.975	-0.975	-0.975	-0.975	-0.975	-0.975
	-0.65	-0.65	-0.65	-0.65	-0.65	-0.65	-0.65	-0.65	-0.65	-0.65	-0.65	-0.65	-0.65	-0.65	-0.65	-0.65	-0.65	-0.65	-0.65	-0.65	-0.65	-0.65	-0.65	-0.65	-0.65	-0.65	-0.65	-0.65	-0.65	-0.65	-0.65	-0.65	-0.65	-0.65	-0.65	-0.65	-0.65	-0.65	-0.65	-0.65	-0.65	-0.65	-0.65	-0.65	-0.65	-0.65	-0.65	-0.65	-0.65
	-0.325	-0.325	-0.325	-0.325	-0.325	-0.325	-0.325	-0.325	-0.325	-0.325	-0.325	-0.325	-0.325	-0.325	-0.325	-0.325	-0.325	-0.325	-0.325	-0.325	-0.325	-0.325	-0.325	-0.325	-0.325	-0.325	-0.325	-0.325	-0.325	-0.325	-0.325	-0.325	-0.325	-0.325	-0.325	-0.325	-0.325	-0.325	-0.325	-0.325	-0.325	-0.325	-0.325	-0.325	-0.325	-0.325	-0.325	-0.325	-0.325
	0	0	0	0	0	0	0	0	0	0	0	0	0	0	0	0	0	0	0	0	0	0	0	0	0	0	0	0	0	0	0	0	0	0	0	0	0	0	0	0	0	0	0	0	0	0	0	0	0
	0.325	0.325	0.325	0.325	0.325	0.325	0.325	0.325	0.325	0.325	0.325	0.325	0.325	0.325	0.325	0.325	0.325	0.325	0.325	0.325	0.325	0.325	0.325	0.325	0.325	0.325	0.325	0.325	0.325	0.325	0.325	0.325	0.325	0.325	0.325	0.325	0.325	0.325	0.325	0.325	0.325	0.325	0.325	0.325	0.325	0.325	0.325	0.325	0.325
	0.65	0.65	0.65	0.65	0.65	0.65	0.65	0.65	0.65	0.65	0.65	0.65	0.65	0.65	0.65	0.65	0.65	0.65	0.65	0.65	0.65	0.65	0.65	0.65	0.65	0.65	0.65	0.65	0.65	0.65	0.65	0.65	0.65	0.65	0.65	0.65	0.65	0.65	0.65	0.65	0.65	0.65	0.65	0.65	0.65	0.65	0.65	0.65	0.65
	0.975	0.975	0.975	0.975	0.975	0.975	0.975	0.975	0.975	0.975	0.975	0.975	0.975	0.975	0.975	0.975	0.975	0.975	0.975	0.975	0.975	0.975	0.975	0.975	0.975	0.975	0.975	0.975	0.975	0.975	0.975	0.975	0.975	0.975	0.975	0.975	0.975	0.975	0.975	0.975	0.975	0.975	0.975	0.975	0.975	0.975	0.975	0.975	0.975
	1.3	1.3	1.3	1.3	1.3	1.3	1.3	1.3	1.3	1.3	1.3	1.3	1.3	1.3	1.3	1.3	1.3	1.3	1.3	1.3	1.3	1.3	1.3	1.3	1.3	1.3	1.3	1.3	1.3	1.3	1.3	1.3	1.3	1.3	1.3	1.3	1.3	1.3	1.3	1.3	1.3	1.3	1.3	1.3	1.3	1.3	1.3	1.3	1.3
	1.625	1.625	1.625	1.625	1.625	1.625	1.625	1.625	1.625	1.625	1.625	1.625	1.625	1.625	1.625	1.625	1.625	1.625	1.625	1.625	1.625	1.625	1.625	1.625	1.625	1.625	1.625	1.625	1.625	1.625	1.625	1.625	1.625	1.625	1.625	1.625	1.625	1.625	1.625	1.625	1.625	1.625	1.625	1.625	1.625	1.625	1.625	1.625	1.625
	1.95	1.95	1.95	1.95	1.95	1.95	1.95	1.95	1.95	1.95	1.95	1.95	1.95	1.95	1.95	1.95	1.95	1.95	1.95	1.95	1.95	1.95	1.95	1.95	1.95	1.95	1.95	1.95	1.95	1.95	1.95	1.95	1.95	1.95	1.95	1.95	1.95	1.95	1.95	1.95	1.95	1.95	1.95	1.95	1.95	1.95	1.95	1.95	1.95
	2.275	2.275	2.275	2.275	2.275	2.275	2.275	2.275	2.275	2.275	2.275	2.275	2.275	2.275	2.275	2.275	2.275	2.275	2.275	2.275	2.275	2.275	2.275	2.275	2.275	2.275	2.275	2.275	2.275	2.275	2.275	2.275	2.275	2.275	2.275	2.275	2.275	2.275	2.275	2.275	2.275	2.275	2.275	2.275	2.275	2.275	2.275	2.275	2.275
	2.6	2.6	2.6	2.6	2.6	2.6	2.6	2.6	2.6	2.6	2.6	2.6	2.6	2.6	2.6	2.6	2.6	2.6	2.6	2.6	2.6	2.6	2.6	2.6	2.6	2.6	2.6	2.6	2.6	2.6	2.6	2.6	2.6	2.6	2.6	2.6	2.6	2.6	2.6	2.6	2.6	2.6	2.6	2.6	2.6	2.6	2.6	2.6	2.6
	2.925	2.925	2.925	2.925	2.925	2.925	2.925	2.925	2.925	2.925	2.925	2.925	2.925	2.925	2.925	2.925	2.925	2.925	2.925	2.925	2.925	2.925	2.925	2.925	2.925	2.925	2.925	2.925	2.925	2.925	2.925	2.925	2.925	2.925	2.925	2.925	2.925	2.925	2.925	2.925	2.925	2.925	2.925	2.925	2.925	2.925	2.925	2.925	2.925
	3.25	3.25	3.25	3.25	3.25	3.25	3.25	3.25	3.25	3.25	3.25	3.25	3.25	3.25	3.25	3.25	3.25	3.25	3.25	3.25	3.25	3.25	3.25	3.25	3.25	3.25	3.25	3.25	3.25	3.25	3.25	3.25	3.25	3.25	3.25	3.25	3.25	3.25	3.25	3.25	3.25	3.25	3.25	3.25	3.25	3.25	3.25	3.25	3.25
	3.575	3.575	3.575	3.575	3.575	3.575	3.575	3.575	3.575	3.575	3.575	3.575	3.575	3.575	3.575	3.575	3.575	3.575	3.575	3.575	3.575	3.575	3.575	3.575	3.575	3.575	3.575	3.575	3.575	3.575	3.575	3.575	3.575	3.575	3.575	3.575	3.575	3.575	3.575	3.575	3.575	3.575	3.575	3.575	3.575	3.575	3.575	3.575	3.575
	3.9	3.9	3.9	3.9	3.9	3.9	3.9	3.9	3.9	3.9	3.9	3.9	3.9	3.9	3.9	3.9	3.9	3.9	3.9	3.9	3.9	3.9	3.9	3.9	3.9	3.9	3.9	3.9	3.9	3.9	3.9	3.9	3.9	3.9	3.9	3.9	3.9	3.9	3.9	3.9	3.9	3.9	3.9	3.9	3.9	3.9	3.9	3.9	3.9
	4.225	4.225	4.225	4.225	4.225	4.225	4.225	4.225	4.225	4.225	4.225	4.225	4.225	4.225	4.225	4.225	4.225	4.225	4.225	4.225	4.225	4.225	4.225	4.225	4.225	4.225	4.225	4.225	4.225	4.225	4.225	4.225	4.225	4.225	4.225	4.225	4.225	4.225	4.225	4.225	4.225	4.225	4.225	4.225	4.225	4.225	4.225	4.225	4.225
	4.55	4.55	4.55	4.55	4.55	4.55	4.55	4.55	4.55	4.55	4.55	4.55	4.55	4.55	4.55	4.55	4.55	4.55	4.55	4.55	4.55	4.55	4.55	4.55	4.55	4.55	4.55	4.55	4.55	4.55	4.55	4.55	4.55	4.55	4.55	4.55	4.55	4.55	4.55	4.55	4.55	4.55	4.55	4.55	4.55	4.55	4.55	4.55	4.55
	4.875	4.875	4.875	4.875	4.875	4.875	4.875	4.875	4.875	4.875	4.875	4.875	4.875	4.875	4.875	4.875	4.875	4.875	4.875	4.875	4.875	4.875	4.875	4.875	4.875	4.875	4.875	4.875	4.875	4.875	4.875	4.875	4.875	4.875	4.875	4.875	4.875	4.875	4.875	4.875	4.875	4.875	4.875	4.875	4.875	4.875	4.875	4.875	4.875
	5.2	5.2	5.2	5.2	5.2	5.2	5.2	5.2	5.2	5.2	5.2	5.2	5.2	5.2	5.2	5.2	5.2	5.2	5.2	5.2	5.2	5.2	5.2	5.2	5.2	5.2	5.2	5.2	5.2	5.2	5.2	5.2	5.2	5.2	5.2	5.2	5.2	5.2	5.2	5.2	5.2	5.2	5.2	5.2	5.2	5.2	5.2	5.2	5.2
	5.525	5.525	5.525	5.525	5.525	5.525	5.525	5.525	5.525	5.525	5.525	5.525	5.525	5.525	5.525	5.525	5.525	5.525	5.525	5.525	5.525	5.525	5.525	5.525	5.525	5.525	5.525	5.525	5.525	5.525	5.525	5.525	5.525	5.525	5.525	5.525	5.525	5.525	5.525	5.525	5.525	5.525	5.525	5.525	5.525	5.525	5.525	5.525	5.525
	5.85	5.85	5.85	5.85	5.85	5.85	5.85	5.85	5.85	5.85	5.85	5.85	5.85	5.85	5.85	5.85	5.85	5.85	5.85	5.85	5.85	5.85	5.85	5.85	5.85	5.85	5.85	5.85	5.85	5.85	5.85	5.85	5.85	5.85	5.85	5.85	5.85	5.85	5.85	5.85	5.85	5.85	5.85	5.85	5.85	5.85	5.85	5.85	5.85
	6.175	6.175	6.175	6.175	6.175	6.175	6.175	6.175	6.175	6.175	6.175	6.175	6.175	6.175	6.175	6.175	6.175	6.175	6.175	6.175	6.175	6.175	6.175	6.175	6.175	6.175	6.175	6.175	6.175	6.175	6.175	6.175	6.175	6.175	6.175	6.175	6.175	6.175	6.175	6.175	6.175	6.175	6.175	6.175	6.175	6.175	6.175	6.175	6.175
	6.5	6.5	6.5	6.5	6.5	6.5	6.5	6.5	6.5	6.5	6.5	6.5	6.5	6.5	6.5	6.5	6.5	6.5	6.5	6.5	6.5	6.5	6.5	6.5	6.5	6.5	6.5	6.5	6.5	6.5	6.5	6.5	6.5	6.5	6.5	6.5	6.5	6.5	6.5	6.5	6.5	6.5	6.5	6.5	6.5	6.5	6.5	6.5	6.5
	6.825	6.825	6.825	6.825	6.825	6.825	6.825	6.825	6.825	6.825	6.825	6.825	6.825	6.825	6.825	6.825	6.825	6.825	6.825	6.825	6.825	6.825	6.825	6.825	6.825	6.825	6.825	6.825	6.825	6.825	6.825	6.825	6.825	6.825	6.825	6.825	6.825	6.825	6.825	6.825	6.825	6.825	6.825	6.825	6.825	6.825	6.825	6.825	6.825
	7.15	7.15	7.15	7.15	7.15	7.15	7.15	7.15	7.15	7.15	7.15	7.15	7.15	7.15	7.15	7.15	7.15	7.15	7.15	7.15	7.15	7.15	7.15	7.15	7.15	7.15	7.15	7.15	7.15	7.15	7.15	7.15	7.15	7.15	7.15	7.15	7.15	7.15	7.15	7.15	7.15	7.15	7.15	7.15	7.15	7.15	7.15	7.15	7.15
	7.475	7.475	7.475	7.475	7.475	7.475	7.475	7.475	7.475	7.475	7.475	7.475	7.475	7.475	7.475	7.475	7.475	7.475	7.475	7.475	7.475	7.475	7.475	7.475	7.475	7.475	7.475	7.475	7.475	7.475	7.475	7.475	7.475	7.475	7.475	7.475	7.475	7.475	7.475	7.475	7.475	7.475	7.475	7.475	7.475	7.475	7.475	7.475	7.475
	7.8	7.8	7.8	7.8	7.8	7.8	7.8	7.8	7.8	7.8	7.8	7.8	7.8	7.8	7.8	7.8	7.8	7.8	7.8	7.8	7.8	7.8	7.8	7.8	7.8	7.8	7.8	7.8	7.8	7.8	7.8	7.8	7.8	7.8	7.8	7.8	7.8	7.8	7.8	7.8	7.8	7.8	7.8	7.8	7.8	7.8	7.8	7.8	7.8
	8.125	8.125	8.125	8.125	8.125	8.125	8.125	8.125	8.125	8.125	8.125	8.125	8.125	8.125	8.125	8.125	8.125	8.125	8.125	8.125	8.125	8.125	8.125	8.125	8.125	8.125	8.125	8.125	8.125	8.125	8.125	8.125	8.125	8.125	8.125	8.125	8.125	8.125	8.125	8.125	8.125	8.125	8.125	8.125	8.125	8.125	8.125	8.125	8.125
	8.45	8.45	8.45	8.45	8.45	8.45	8.45	8.45	8.45	8.45	8.45	8.45	8.45	8.45	8.45	8.45	8.45	8.45	8.45	8.45	8.45	8.45	8.45	8.45	8.45	8.45	8.45	8.45	8.45	8.45	8.45	8.45	8.45	8.45	8.45	8.45	8.45	8.45	8.45	8.45	8.45	8.45	8.45	8.45	8.45	8.45	8.45	8.45	8.45
	8.775	8.775	8.775	8.775	8.775	8.775	8.775	8.775	8.775	8.775	8.775	8.775	8.775	8.775	8.775	8.775	8.775	8.775	8.775	8.775	8.775	8.775	8.775	8.775	8.775	8.775	8.775	8.775	8.775	8.775	8.775	8.775	8.775	8.775	8.775	8.775	8.775	8.775	8.775	8.775	8.775	8.775	8.775	8.775	8.775	8.775	8.775	8.775	8.775
	9.1	9.1	9.1	9.1	9.1	9.1	9.1	9.1	9.1	9.1	9.1	9.1	9.1	9.1	9.1	9.1	9.1	9.1	9.1	9.1	9.1	9.1	9.1	9.1	9.1	9.1	9.1	9.1	9.1	9.1	9.1	9.1	9.1	9.1	9.1	9.1	9.1	9.1	9.1	9.1	9.1	9.1	9.1	9.1	9.1	9.1	9.1	9.1	9.1
	9.425	9.425	9.425	9.425	9.425	9.425	9.425	9.425	9.425	9.425	9.425	9.425	9.425	9.425	9.425	9.425	9.425	9.425	9.425	9.425	9.425	9.425	9.425	9.425	9.425	9.425	9.425	9.425	9.425	9.425	9.425	9.425	9.425	9.425	9.425	9.425	9.425	9.425	9.425	9.425	9.425	9.425	9.425	9.425	9.425	9.425	9.425	9.425	9.425
	9.75	9.75	9.75	9.75	9.75	9.75	9.75	9.75	9.75	9.75	9.75	9.75	9.75	9.75	9.75	9.75	9.75	9.75	9.75	9.75	9.75	9.75	9.75	9.75	9.75	9.75	9.75	9.75	9.75	9.75	9.75	9.75	9.75	9.75	9.75	9.75	9.75	9.75	9.75	9.75	9.75	9.75	9.75	9.75	9.75	9.75	9.75	9.75	9.75
	10.075	10.075	10.075	10.075	10.075	10.075	10.075	10.075	10.075	10.075	10.075	10.075	10.075	10.075	10.075	10.075	10.075	10.075	10.075	10.075	10.075	10.075	10.075	10.075	10.075	10.075	10.075	10.075	10.075	10.075	10.075	10.075	10.075	10.075	10.075	10.075	10.075	10.075	10.075	10.075	10.075	10.075	10.075	10.075	10.075	10.075	10.075	10.075	10.075
	10.4	10.4	10.4	10.4	10.4	10.4	10.4	10.4	10.4	10.4	10.4	10.4	10.4	10.4	10.4	10.4	10.4	10.4	10.4	10.4	10.4	10.4	10.4	10.4	10.4	10.4	10.4	10.4	10.4	10.4	10.4	10.4	10.4	10.4	10.4	10.4	10.4	10.4	10.4	10.4	10.4	10.4	10.4	10.4	10.4	10.4	10.4	10.4	10.4
	10.725	10.725	10.725	10.725	10.725	10.725	10.725	10.725	10.725	10.725	10.725	10.725	10.725	10.725	10.725	10.725	10.725	10.725	10.725	10.725	10.725	10.725	10.725	10.725	10.725	10.725	10.725	10.725	10.725	10.725	10.725	10.725	10.725	10.725	10.725	10.725	10.725	10.725	10.725	10.725	10.725	10.725	10.725	10.725	10.725	10.725	10.725	10.725	10.725
	11.05	11.05	11.05	11.05	11.05	11.05	11.05	11.05	11.05	11.05	11.05	11.05	11.05	11.05	11.05	11.05	11.05	11.05	11.05	11.05	11.05	11.05	11.05	11.05	11.05	11.05	11.05	11.05	11.05	11.05	11.05	11.05	11.05	11.05	11.05	11.05	11.05	11.05	11.05	11.05	11.05	11.05	11.05	11.05	11.05	11.05	11.05	11.05	11.05
	11.375	11.375	11.375	11.375	11.375	11.375	11.375	11.375	11.375	11.375	11.375	11.375	11.375	11.375	11.375	11.375	11.375	11.375	11.375	11.375	11.375	11.375	11.375	11.375	11.375	11.375	11.375	11.375	11.375	11.375	11.375	11.375	11.375	11.375	11.375	11.375	11.375	11.375	11.375	11.375	11.375	11.375	11.375	11.375	11.375	11.375	11.375	11.375	11.375
	11.7	11.7	11.7	11.7	11.7	11.7	11.7	11.7	11.7	11.7	11.7	11.7	11.7	11.7	11.7	11.7	11.7	11.7	11.7	11.7	11.7	11.7	11.7	11.7	11.7	11.7	11.7	11.7	11.7	11.7	11.7	11.7	11.7	11.7	11.7	11.7	11.7	11.7	11.7	11.7	11.7	11.7	11.7	11.7	11.7	11.7	11.7	11.7	11.7
	12.025	12.025	12.025	12.025	12.025	12.025	12.025	12.025	12.025	12.025	12.025	12.025	12.025	12.025	12.025	12.025	12.025	12.025	12.025	12.025	12.025	12.025	12.025	12.025	12.025	12.025	12.025	12.025	12.025	12.025	12.025	12.025	12.025	12.025	12.025	12.025	12.025	12.025	12.025	12.025	12.025	12.025	12.025	12.025	12.025	12.025	12.025	12.025	12.025
	12.35	12.35	12.35	12.35	12.35	12.35	12.35	12.35	12.35	12.35	12.35	12.35	12.35	12.35	12.35	12.35	12.35	12.35	12.35	12.35	12.35	12.35	12.35	12.35	12.35	12.35	12.35	12.35	12.35	12.35	12.35	12.35	12.35	12.35	12.35	12.35	12.35	12.35	12.35	12.35	12.35	12.35	12.35	12.35	12.35	12.35	12.35	12.35	12.35
	12.675	12.675	12.675	12.675	12.675	12.675	12.675	12.675	12.675	12.675	12.675	12.675	12.675	12.675	12.675	12.675	12.675	12.675	12.675	12.675	12.675	12.675	12.675	12.675	12.675	12.675	12.675	12.675	12.675	12.675	12.675	12.675	12.675	12.675	12.675	12.675	12.675	12.675	12.675	12.675	12.675	12.675	12.675	12.675	12.675	12.675	12.675	12.675	12.675
Free energy	6.21461	6.21461	6.21461	6.21461	6.21461	6.21461	6.21461	6.21461	6.21461	6.21461	6.21461	6.21461	6.21461	6.21461	6.21461	6.21461	6.21461	6.21461	6.21461	6.21461	6.21461	6.21461	6.21461	6.21461	6.21461	6.21461	6.21461	6.21461	6.21461	6.21461	6.21461	6.21461	6.21461	6.21461	6.21461	6.21461	6.21461	6.21461	6.21461	6.21461	6.21461	6.21461	6.21461	6.21461	6.21461	6.21461	6.21461	6.21461	6.21461
	6.21461	6.21461	6.21461	6.21461	6.21461	6.21461	6.21461	6.21461	6.21461	6.21461	6.21461	6.21461	6.21461	6.21461	6.21461	6.21461	6.21461	6.21461	6.21461	6.21461	6.21461	6.21461	6.21461	6.21461	6.21461	6.21461	6.21461	6.21461	6.21461	6.21461	6.21461	6.21461	6.21461	6.21461	6.21461	6.21461	6.21461	6.21461	6.21461	6.21461	6.21461	6.21461	6.21461	6.21461	6.21461	6.21461	6.21461	6.21461	6.21461
	6.21461	6.21461	6.21461	6.21461	6.21461	6.21461	6.21461	6.21461	6.21461	6.21461	6.21461	6.21461	6.21461	6.21461	6.21461	6.21461	6.21461	6.21461	6.21461	6.21461	6.21461	6.21461	6.21461	6.21461	6.21461	6.21461	6.21461	6.21461	6.21461	6.21461	6.21461	6.21461	6.21461	6.21461	6.21461	6.21461	6.21461	6.21461	6.21461	6.21461	6.21461	6.21461	6.21461	6.21461	6.21461	6.21461	6.21461	6.21461	6.21461
	6.21461	6.21461	6.21461	6.21461	6.21461	6.21461	6.21461	6.21461	6.21461	6.21461	6.21461	6.21461	6.21461	6.21461	6.21461	6.21461	6.21461	6.21461	6.21461	6.21461	6.21461	6.21461	6.21461	6.21461	6.21461	6.21461	6.21461	6.21461	6.21461	6.21461	6.21461	6.21461	6.21461	6.21461	6.21461	6.21461	6.21461	6.18992	6.18992	6.21461	6.21461	6.21461	6.21461	6.18992	6.21461	6.21461	6.21461	6.21461	6.21461
	6.21461	6.21461	6.21461	6.21461	6.21461	6.21461	6.21461	6.21461	6.21461	6.21461	6.21461	6.21461	6.21461	6.21461	6.21461	6.21461	6.21461	6.21461	6.21461	6.21461	6.21461	6.21461	6.21461	6.21461	6.21461	6.21461	6.21461	6.21461	6.21461	6.21461	6.21461	6.21461	6.21461	6.21461	6.21461	6.21461	6.21461	6.18992	6.21461	6.18992	6.21461	6.21461	6.21461	6.21461	6.21461	6.21461	6.21461	6.21461	6.21461
	6.21461	6.21461	6.21461	6.21461	6.21461	6.21461	6.21461	6.21461	6.21461	6.21461	6.21461	6.21461	6.21461	6.21461	6.21461	6.21461	6.21461	6.21461	6.21461	6.21461	6.21461	6.21461	6.21461	6.21461	6.21461	6.21461	6.21461	6.21461	6.21461	6.21461	6.21461	6.21461	6.21461	6.21461	6.21461	6.21461	6.18992	6.18992	6.21461	6.16582	6.14229	6.21461	6.18992	6.21461	6.21461	6.21461	6.21461	6.21461	6.21461
	6.21461	6.21461	6.21461	6.21461	6.21461	6.21461	6.21461	6.21461	6.21461	6.21461	6.21461	6.21461	6.21461	6.21461	6.21461	6.21461	6.21461	6.21461	6.21461	6.21461	6.21461	6.21461	6.21461	6.21461	6.21461	6.21461	6.21461	6.21461	6.21461	6.21461	6.21461	6.21461	6.21461	6.18992	6.21461	6.18992	6.1193	6.14229	6.09683	6.09683	6.14229	6.16582	6.1193	6.14229	6.16582	6.21461	6.21461	6.21461	6.21461
	6.21461	6.21461	6.21461	6.21461	6.21461	6.21461	6.21461	6.21461	6.21461	6.21461	6.21461	6.21461	6.21461	6.21461	6.21461	6.21461	6.21461	6.21461	6.21461	6.21461	6.21461	6.21461	6.21461	6.21461	6.21461	6.21461	6.21461	6.21461	6.21461	6.21461	6.21461	6.21461	6.21461	6.18992	6.18992	6.1193	6.1193	6.1193	6.05334	6.09683	6.07485	6.05334	6.14229	6.16582	6.21461	6.16582	6.21461	6.21461	6.21461
	6.21461	6.21461	6.21461	6.21461	6.21461	6.21461	6.21461	6.21461	6.21461	6.21461	6.21461	6.21461	6.21461	6.21461	6.21461	6.21461	6.21461	6.21461	6.21461	6.21461	6.21461	6.21461	6.21461	6.21461	6.21461	6.21461	6.21461	6.21461	6.21461	6.21461	6.21461	6.18992	6.21461	6.21461	6.16582	6.14229	6.09683	6.05334	5.99146	5.99146	6.05334	5.95224	6.09683	6.16582	6.1193	6.21461	6.21461	6.18992	6.21461
	6.21461	6.21461	6.21461	6.21461	6.21461	6.21461	6.21461	6.21461	6.21461	6.21461	6.21461	6.21461	6.21461	6.21461	6.21461	6.21461	6.21461	6.21461	6.21461	6.21461	6.21461	6.21461	6.21461	6.21461	6.21461	6.21461	6.21461	6.21461	6.21461	6.21461	6.21461	6.21461	6.18992	6.16582	6.18992	6.07485	5.95224	5.9332	5.95224	5.80914	5.86044	5.89615	5.97166	6.03229	6.1193	6.18992	6.18992	6.21461	6.21461
	6.21461	6.21461	6.21461	6.21461	6.21461	6.21461	6.21461	6.21461	6.21461	6.21461	6.21461	6.21461	6.21461	6.21461	6.21461	6.21461	6.21461	6.21461	6.21461	6.21461	6.21461	6.21461	6.21461	6.21461	6.21461	6.21461	6.21461	6.21461	6.21461	6.21461	6.21461	6.21461	6.09683	6.07485	6.09683	5.95224	5.86044	5.7446	5.7446	5.77635	5.7291	5.87814	5.9145	6.03229	6.1193	6.18992	6.18992	6.18992	6.21461
	6.21461	6.21461	6.21461	6.21461	6.21461	6.21461	6.21461	6.21461	6.21461	6.21461	6.21461	6.21461	6.21461	6.21461	6.21461	6.21461	6.21461	6.21461	6.21461	6.21461	6.21461	6.21461	6.21461	6.21461	6.21461	6.21461	6.21461	6.21461	6.21461	6.21461	6.21461	6.18992	6.1193	6.14229	6.05334	5.77635	5.84304	5.64081	5.7446	5.586	5.7291	5.7291	5.89615	6.01167	5.97166	6.14229	6.09683	6.21461	6.21461
	6.21461	6.21461	6.21461	6.21461	6.21461	6.21461	6.21461	6.21461	6.21461	6.21461	6.21461	6.21461	6.21461	6.21461	6.21461	6.21461	6.21461	6.21461	6.21461	6.21461	6.21461	6.21461	6.21461	6.21461	6.21461	6.21461	6.21461	6.21461	6.21461	6.21461	6.21461	6.16582	6.18992	6.14229	5.95224	5.77635	5.69879	5.7291	5.39263	5.52146	5.64081	5.586	5.57275	5.76035	5.95224	5.95224	6.09683	6.09683	6.18992
	6.21461	6.21461	6.21461	6.21461	6.21461	6.21461	6.21461	6.21461	6.21461	6.21461	6.21461	6.21461	6.21461	6.21461	6.21461	6.21461	6.21461	6.21461	6.21461	6.21461	6.21461	6.21461	6.21461	6.21461	6.21461	6.21461	6.21461	6.21461	6.21461	6.21461	6.18992	6.16582	6.05334	5.95224	5.9332	5.7446	5.80914	5.55968	5.48465	5.586	5.46084	5.50904	5.50904	5.84304	5.77635	5.95224	6.07485	6.14229	6.18992
	6.21461	6.21461	6.21461	6.21461	6.21461	6.21461	6.21461	6.21461	6.21461	6.21461	6.21461	6.21461	6.21461	6.21461	6.21461	6.21461	6.21461	6.21461	6.21461	6.21461	6.21461	6.21461	6.21461	6.21461	6.21461	6.21461	6.21461	6.21461	6.21461	6.21461	6.21461	5.99146	5.97166	6.05334	5.80914	5.57275	5.586	5.55968	5.43758	5.50904	5.3817	5.46084	5.55968	5.55968	5.80914	5.89615	6.07485	6.09683	6.18992
	6.21461	6.21461	6.21461	6.21461	6.21461	6.21461	6.21461	6.21461	6.21461	6.21461	6.21461	6.21461	6.21461	6.21461	6.21461	6.21461	6.21461	6.21461	6.21461	6.21461	6.21461	6.21461	6.21461	6.21461	6.21461	6.21461	6.21461	6.21461	6.21461	6.18992	6.21461	6.16582	6.07485	5.9332	5.9332	5.7446	5.57275	5.50904	5.43758	5.44914	5.61303	5.48465	5.40368	5.46084	5.79261	5.69879	5.84304	6.01167	6.18992
	6.21461	6.21461	6.21461	6.21461	6.21461	6.21461	6.21461	6.21461	6.21461	6.21461	6.21461	6.21461	6.21461	6.21461	6.21461	6.21461	6.21461	6.21461	6.21461	6.21461	6.21461	6.21461	6.21461	6.21461	6.21461	6.21461	6.21461	6.21461	6.21461	6.18992	6.18992	6.1193	5.87814	6.03229	5.77635	5.76035	5.66938	5.53404	5.43758	5.44914	5.31852	5.39263	5.46084	5.36019	5.7446	5.7446	5.97166	5.89615	6.18992
	6.21461	6.21461	6.21461	6.21461	6.21461	6.21461	6.21461	6.21461	6.21461	6.21461	6.21461	6.21461	6.21461	6.21461	6.21461	6.21461	6.21461	6.21461	6.21461	6.21461	6.21461	6.21461	6.21461	6.21461	6.21461	6.21461	6.21461	6.21461	6.21461	6.14229	6.07485	6.07485	5.99146	5.77635	5.84304	5.79261	5.59942	5.7291	5.68398	5.53404	5.55968	5.57275	5.52146	5.64081	5.76035	5.82595	5.89615	6.03229	6.05334
	6.21461	6.21461	6.21461	6.21461	6.21461	6.21461	6.21461	6.21461	6.21461	6.21461	6.21461	6.21461	6.21461	6.21461	6.21461	6.21461	6.21461	6.21461	6.21461	6.21461	6.21461	6.21461	6.21461	6.21461	6.21461	6.21461	6.21461	6.21461	6.21461	6.18992	6.09683	5.97166	5.99146	5.77635	5.84304	5.66938	5.64081	5.65499	5.66938	5.65499	5.59942	5.53404	5.54678	5.586	5.49677	5.80914	5.9332	5.95224	6.1193
	6.21461	6.21461	6.21461	6.21461	6.21461	6.21461	6.21461	6.21461	6.21461	6.21461	6.21461	6.21461	6.21461	6.21461	6.21461	6.21461	6.21461	6.21461	6.21461	6.21461	6.21461	6.21461	6.21461	6.21461	6.21461	6.21461	6.21461	6.21461	6.18992	6.14229	6.05334	5.97166	5.89615	5.79261	5.77635	5.66938	5.44914	5.79261	5.57275	5.68398	5.57275	5.53404	5.61303	5.77635	5.55968	5.68398	5.7446	5.97166	5.99146
	6.21461	6.21461	6.21461	6.21461	6.21461	6.21461	6.21461	6.21461	6.21461	6.21461	6.21461	6.21461	6.21461	6.21461	6.21461	6.21461	6.21461	6.21461	6.21461	6.21461	6.21461	6.21461	6.21461	6.21461	6.21461	6.21461	6.21461	6.21461	6.18992	6.16582	6.01167	6.05334	5.86044	5.76035	5.79261	5.66938	5.66938	5.62682	5.66938	5.65499	5.65499	5.61303	5.68398	5.68398	5.68398	5.76035	5.76035	5.9145	6.03229
	6.21461	6.21461	6.21461	6.21461	6.21461	6.21461	6.21461	6.21461	6.21461	6.21461	6.21461	6.21461	6.21461	6.21461	6.21461	6.21461	6.21461	6.21461	6.21461	6.21461	6.21461	6.21461	6.21461	6.21461	6.21461	6.21461	6.21461	6.21461	6.16582	6.05334	6.01167	6.01167	5.87814	5.77635	5.69879	5.7291	5.77635	5.7291	5.54678	5.586	5.49677	5.62682	5.59942	5.66938	5.586	5.86044	5.89615	5.9145	5.9332
	6.21461	6.21461	6.21461	6.21461	6.21461	6.21461	6.21461	6.21461	6.21461	6.21461	6.21461	6.21461	6.21461	6.21461	6.21461	6.21461	6.21461	6.21461	6.21461	6.21461	6.21461	6.21461	6.21461	6.21461	6.21461	6.21461	6.21461	6.21461	6.16582	6.05334	6.09683	5.84304	5.87814	5.82595	5.89615	5.68398	5.69879	5.7446	5.77635	5.62682	5.7291	5.7446	5.66938	5.64081	5.84304	5.76035	5.86044	5.9332	5.9332
	6.21461	6.21461	6.21461	6.21461	6.21461	6.21461	6.21461	6.21461	6.21461	6.21461	6.21461	6.21461	6.21461	6.21461	6.21461	6.21461	6.21461	6.21461	6.21461	6.21461	6.21461	6.21461	6.21461	6.21461	6.21461	6.21461	6.21461	6.18992	6.16582	6.07485	5.99146	5.9332	5.9145	5.80914	5.86044	5.80914	5.77635	5.69879	5.82595	5.59942	5.80914	5.68398	5.7291	5.65499	5.79261	5.69879	5.89615	5.79261	6.01167
	6.21461	6.21461	6.21461	6.21461	6.21461	6.21461	6.21461	6.21461	6.21461	6.21461	6.21461	6.21461	6.21461	6.21461	6.21461	6.21461	6.21461	6.21461	6.21461	6.21461	6.21461	6.21461	6.21461	6.21461	6.21461	6.21461	6.21461	6.18992	6.14229	6.1193	6.05334	5.82595	5.77635	5.71383	5.87814	5.84304	5.76035	5.77635	5.57275	6.01167	5.76035	5.7446	5.84304	5.79261	5.9332	5.79261	5.87814	5.9332	5.87814
	6.21461	6.21461	6.21461	6.21461	6.21461	6.21461	6.21461	6.21461	6.21461	6.21461	6.21461	6.21461	6.21461	6.21461	6.21461	6.21461	6.21461	6.21461	6.21461	6.21461	6.21461	6.21461	6.21461	6.21461	6.21461	6.21461	6.14229	6.18992	6.09683	6.01167	5.9332	5.99146	5.86044	5.89615	5.82595	5.80914	5.82595	5.87814	5.86044	6.01167	5.86044	5.97166	5.9145	5.84304	6.03229	5.9145	5.87814	5.89615	5.87814
	6.21461	6.21461	6.21461	6.21461	6.21461	6.21461	6.21461	6.21461	6.21461	6.21461	6.21461	6.21461	6.21461	6.21461	6.21461	6.21461	6.21461	6.21461	6.21461	6.21461	6.21461	6.21461	6.21461	6.21461	6.21461	6.21461	6.21461	6.16582	6.18992	6.01167	5.99146	5.95224	5.79261	5.9145	5.87814	5.95224	5.84304	6.01167	6.03229	5.9145	5.89615	5.9332	5.87814	5.9145	5.86044	6.09683	5.87814	5.9145	6.1193
	6.21461	6.21461	6.21461	6.21461	6.21461	6.21461	6.21461	6.21461	6.21461	6.21461	6.21461	6.21461	6.21461	6.21461	6.21461	6.21461	6.21461	6.21461	6.21461	6.21461	6.21461	6.21461	6.21461	6.21461	6.21461	6.21461	6.21461	6.14229	6.09683	6.01167	5.99146	5.9145	6.01167	5.82595	5.84304	5.77635	5.97166	5.86044	6.01167	5.95224	5.97166	5.9332	6.1193	5.97166	6.03229	5.99146	6.05334	5.84304	5.9332
	6.21461	6.21461	6.21461	6.21461	6.21461	6.21461	6.21461	6.21461	6.21461	6.21461	6.21461	6.21461	6.21461	6.21461	6.21461	6.21461	6.21461	6.21461	6.21461	6.21461	6.21461	6.21461	6.21461	6.21461	6.21461	6.21461	6.21461	6.07485	6.05334	5.89615	5.89615	5.86044	5.9332	5.97166	6.07485	5.95224	5.97166	5.95224	6.05334	5.95224	6.03229	6.07485	6.05334	6.05334	5.97166	6.01167	6.01167	5.95224	5.9332
	6.21461	6.21461	6.21461	6.21461	6.21461	6.21461	6.21461	6.21461	6.21461	6.21461	6.21461	6.21461	6.21461	6.21461	6.21461	6.21461	6.21461	6.21461	6.21461	6.21461	6.21461	6.21461	6.21461	6.21461	6.21461	6.21461	6.18992	6.14229	5.97166	5.97166	6.05334	5.9145	5.9145	6.01167	5.89615	5.99146	5.97166	5.99146	6.07485	6.01167	6.1193	6.05334	5.97166	6.03229	6.01167	6.07485	5.9145	5.84304	5.9145
	6.21461	6.21461	6.21461	6.21461	6.21461	6.21461	6.21461	6.21461	6.21461	6.21461	6.21461	6.21461	6.21461	6.21461	6.21461	6.21461	6.21461	6.21461	6.21461	6.21461	6.21461	6.21461	6.21461	6.21461	6.21461	6.18992	6.21461	6.16582	6.09683	5.95224	5.9145	5.86044	5.87814	5.97166	6.05334	5.99146	6.03229	6.07485	6.03229	6.07485	6.1193	6.07485	6.1193	6.05334	6.01167	5.95224	6.01167	6.07485	6.07485
	6.21461	6.21461	6.21461	6.21461	6.21461	6.21461	6.21461	6.21461	6.21461	6.21461	6.21461	6.21461	6.21461	6.21461	6.21461	6.21461	6.21461	6.21461	6.21461	6.21461	6.21461	6.21461	6.21461	6.21461	6.21461	6.21461	6.14229	6.16582	5.95224	6.1193	6.09683	5.97166	5.9332	6.03229	5.9145	5.9145	6.07485	6.05334	6.01167	6.05334	6.1193	6.21461	6.09683	6.07485	5.9145	6.1193	5.97166	6.01167	5.99146
	6.21461	6.21461	6.21461	6.21461	6.21461	6.21461	6.21461	6.21461	6.21461	6.21461	6.21461	6.21461	6.21461	6.21461	6.21461	6.21461	6.21461	6.21461	6.21461	6.21461	6.21461	6.21461	6.21461	6.21461	6.21461	6.21461	6.14229	6.09683	6.03229	5.95224	5.9332	5.99146	6.03229	5.89615	6.07485	6.07485	6.03229	6.09683	6.07485	6.21461	6.1193	6.14229	6.05334	6.14229	6.14229	5.99146	6.01167	6.1193	6.09683
	6.21461	6.21461	6.21461	6.21461	6.21461	6.21461	6.21461	6.21461	6.21461	6.21461	6.21461	6.21461	6.21461	6.21461	6.21461	6.21461	6.21461	6.21461	6.21461	6.21461	6.21461	6.21461	6.21461	6.21461	6.21461	6.21461	6.09683	6.1193	6.09683	6.05334	6.09683	6.09683	5.99146	6.07485	6.05334	6.18992	6.1193	6.14229	6.16582	6.03229	6.1193	6.1193	6.03229	6.01167	6.09683	6.1193	5.99146	5.9332	6.09683
	6.21461	6.21461	6.21461	6.21461	6.21461	6.21461	6.21461	6.21461	6.21461	6.21461	6.21461	6.21461	6.21461	6.21461	6.21461	6.21461	6.21461	6.21461	6.21461	6.21461	6.21461	6.21461	6.21461	6.21461	6.21461	6.21461	6.14229	6.03229	5.97166	6.03229	5.95224	6.01167	6.05334	6.07485	6.1193	6.09683	6.21461	6.09683	6.09683	6.07485	6.14229	6.09683	6.09683	6.14229	6.05334	5.97166	5.95224	6.05334	6.05334
	6.21461	6.21461	6.21461	6.21461	6.21461	6.21461	6.21461	6.21461	6.21461	6.21461	6.21461	6.21461	6.21461	6.21461	6.21461	6.21461	6.21461	6.21461	6.21461	6.21461	6.21461	6.21461	6.21461	6.21461	6.21461	6.21461	6.18992	6.03229	6.09683	6.01167	5.87814	5.79261	6.16582	6.07485	6.03229	6.1193	6.14229	6.14229	6.07485	6.1193	6.05334	6.1193	6.14229	6.03229	6.05334	5.97166	5.99146	6.09683	5.95224
	6.21461	6.21461	6.21461	6.21461	6.21461	6.21461	6.21461	6.21461	6.21461	6.21461	6.21461	6.21461	6.21461	6.21461	6.21461	6.21461	6.21461	6.21461	6.21461	6.21461	6.21461	6.21461	6.21461	6.21461	6.21461	6.18992	6.18992	6.09683	6.01167	5.9332	5.89615	5.9332	6.05334	6.07485	6.14229	6.05334	6.16582	6.16582	6.03229	6.16582	6.07485	6.05334	6.14229	6.14229	6.03229	6.1193	5.97166	6.05334	6.05334
	6.21461	6.21461	6.21461	6.21461	6.21461	6.21461	6.21461	6.21461	6.21461	6.21461	6.21461	6.21461	6.21461	6.21461	6.21461	6.21461	6.21461	6.21461	6.21461	6.21461	6.21461	6.21461	6.21461	6.21461	6.18992	6.21461	6.1193	6.16582	6.1193	6.01167	5.99146	5.89615	6.01167	6.09683	6.05334	6.05334	6.1193	6.14229	6.07485	6.09683	6.16582	6.07485	6.03229	5.99146	6.05334	6.05334	6.01167	6.01167	5.95224
	6.21461	6.21461	6.21461	6.21461	6.21461	6.21461	6.21461	6.21461	6.21461	6.21461	6.21461	6.21461	6.21461	6.21461	6.21461	6.21461	6.21461	6.21461	6.21461	6.21461	6.21461	6.21461	6.21461	6.21461	6.21461	6.18992	6.18992	6.09683	6.03229	5.89615	5.99146	5.97166	6.03229	6.07485	5.9332	6.09683	6.07485	6.09683	6.03229	6.01167	6.1193	6.14229	5.97166	6.16582	6.1193	6.14229	6.05334	6.09683	6.09683
	6.21461	6.21461	6.21461	6.21461	6.21461	6.21461	6.21461	6.21461	6.21461	6.21461	6.21461	6.21461	6.21461	6.21461	6.21461	6.21461	6.21461	6.21461	6.21461	6.21461	6.21461	6.21461	6.21461	6.21461	6.21461	6.18992	6.18992	6.07485	6.07485	6.1193	5.9145	5.97166	5.97166	6.03229	6.18992	6.14229	6.09683	6.14229	6.1193	6.07485	6.01167	6.1193	6.1193	6.1193	6.03229	5.97166	6.07485	6.05334	5.99146
	6.21461	6.21461	6.21461	6.21461	6.21461	6.21461	6.21461	6.21461	6.21461	6.21461	6.21461	6.21461	6.21461	6.21461	6.21461	6.21461	6.21461	6.21461	6.21461	6.21461	6.21461	6.21461	6.21461	6.21461	6.21461	6.16582	6.16582	6.03229	6.01167	6.03229	5.97166	5.9332	6.07485	6.01167	6.07485	6.07485	6.16582	6.09683	6.03229	6.07485	6.1193	6.07485	6.07485	6.09683	6.1193	5.99146	6.1193	6.03229	6.05334
	6.21461	6.21461	6.21461	6.21461	6.21461	6.21461	6.21461	6.21461	6.21461	6.21461	6.21461	6.21461	6.21461	6.21461	6.21461	6.21461	6.21461	6.21461	6.21461	6.21461	6.21461	6.21461	6.21461	6.21461	6.21461	6.21461	6.1193	6.07485	6.01167	6.07485	5.9332	5.9332	6.03229	6.01167	6.16582	6.14229	6.14229	6.09683	6.09683	6.05334	6.1193	6.05334	6.1193	6.03229	6.14229	6.09683	6.09683	6.01167	5.9332
	6.21461	6.21461	6.21461	6.21461	6.21461	6.21461	6.21461	6.21461	6.21461	6.21461	6.21461	6.21461	6.21461	6.21461	6.21461	6.21461	6.21461	6.21461	6.21461	6.21461	6.21461	6.21461	6.21461	6.21461	6.18992	6.16582	6.16582	6.1193	5.89615	6.03229	5.9332	6.09683	6.07485	6.01167	6.07485	5.9145	6.01167	6.14229	6.16582	6.16582	6.1193	6.07485	6.1193	6.03229	6.14229	6.14229	6.03229	6.05334	6.07485
	6.21461	6.21461	6.21461	6.21461	6.21461	6.21461	6.21461	6.21461	6.21461	6.21461	6.21461	6.21461	6.21461	6.21461	6.21461	6.21461	6.21461	6.21461	6.21461	6.21461	6.21461	6.21461	6.21461	6.21461	6.21461	6.16582	6.16582	6.1193	6.1193	5.99146	5.77635	6.01167	5.99146	6.03229	5.99146	6.05334	6.01167	6.09683	6.05334	6.14229	6.16582	6.01167	6.18992	6.1193	6.05334	6.07485	6.05334	6.01167	6.01167
	6.21461	6.21461	6.21461	6.21461	6.21461	6.21461	6.21461	6.21461	6.21461	6.21461	6.21461	6.21461	6.21461	6.21461	6.21461	6.21461	6.21461	6.21461	6.21461	6.21461	6.21461	6.21461	6.21461	6.21461	6.21461	6.21461	6.18992	6.07485	6.05334	5.97166	6.05334	5.82595	6.09683	6.14229	6.1193	6.07485	6.01167	6.14229	6.07485	6.16582	6.09683	6.07485	6.1193	6.09683	6.05334	6.1193	6.05334	6.07485	6.01167
	6.21461	6.21461	6.21461	6.21461	6.21461	6.21461	6.21461	6.21461	6.21461	6.21461	6.21461	6.21461	6.21461	6.21461	6.21461	6.21461	6.21461	6.21461	6.21461	6.21461	6.21461	6.21461	6.21461	6.21461	6.21461	6.16582	6.16582	6.07485	6.03229	5.9332	5.89615	5.99146	5.9332	6.01167	6.03229	6.01167	6.1193	6.14229	6.03229	6.09683	6.01167	6.14229	6.16582	5.99146	6.05334	6.01167	5.99146	6.01167	5.97166
	6.21461	6.21461	6.21461	6.21461	6.21461	6.21461	6.21461	6.21461	6.21461	6.21461	6.21461	6.21461	6.21461	6.21461	6.21461	6.21461	6.21461	6.21461	6.21461	6.21461	6.21461	6.21461	6.21461	6.21461	6.21461	6.21461	6.16582	6.14229	6.09683	5.97166	5.82595	5.86044	5.86044	6.05334	5.99146	6.03229	6.1193	6.09683	6.09683	6.18992	6.09683	6.03229	6.03229	5.97166	6.03229	6.05334	6.01167	5.9332	5.82595
	6.21461	6.21461	6.21461	6.21461	6.21461	6.21461	6.21461	6.21461	6.21461	6.21461	6.21461	6.21461	6.21461	6.21461	6.21461	6.21461	6.21461	6.21461	6.21461	6.21461	6.21461	6.21461	6.21461	6.21461	6.21461	6.16582	6.21461	6.16582	6.09683	5.84304	5.89615	5.84304	5.9332	6.03229	6.05334	6.07485	6.03229	5.99146	6.07485	6.1193	6.09683	6.05334	6.1193	6.05334	6.14229	6.07485	5.95224	6.05334	6.01167
	6.21461	6.21461	6.21461	6.21461	6.21461	6.21461	6.21461	6.21461	6.21461	6.21461	6.21461	6.21461	6.21461	6.21461	6.21461	6.21461	6.21461	6.21461	6.21461	6.21461	6.21461	6.21461	6.21461	6.21461	6.21461	6.21461	6.21461	6.16582	6.03229	6.03229	5.86044	5.87814	6.03229	6.09683	6.01167	6.05334	6.03229	6.07485	6.01167	6.07485	6.14229	6.07485	6.07485	6.07485	6.03229	5.89615	6.05334	5.9145	6.03229
	6.21461	6.21461	6.21461	6.21461	6.21461	6.21461	6.21461	6.21461	6.21461	6.21461	6.21461	6.21461	6.21461	6.21461	6.21461	6.21461	6.21461	6.21461	6.21461	6.21461	6.21461	6.21461	6.21461	6.21461	6.21461	6.21461	6.16582	6.14229	6.03229	5.99146	5.87814	5.77635	5.87814	6.03229	6.05334	5.97166	6.14229	6.07485	5.97166	6.1193	6.1193	5.95224	6.03229	5.86044	5.99146	5.80914	5.9332	6.03229	5.87814
	6.21461	6.21461	6.21461	6.21461	6.21461	6.21461	6.21461	6.21461	6.21461	6.21461	6.21461	6.21461	6.21461	6.21461	6.21461	6.21461	6.21461	6.21461	6.21461	6.21461	6.21461	6.21461	6.21461	6.21461	6.21461	6.21461	6.18992	6.16582	6.14229	6.01167	5.97166	5.9145	5.80914	6.03229	5.86044	5.97166	6.07485	6.01167	6.03229	6.09683	5.9145	6.07485	5.97166	5.89615	5.9145	5.84304	5.99146	5.9145	5.9145
	6.21461	6.21461	6.21461	6.21461	6.21461	6.21461	6.21461	6.21461	6.21461	6.21461	6.21461	6.21461	6.21461	6.21461	6.21461	6.21461	6.21461	6.21461	6.21461	6.21461	6.21461	6.21461	6.21461	6.21461	6.21461	6.21461	6.18992	6.16582	6.14229	5.89615	5.87814	6.03229	5.82595	5.80914	5.9145	5.9332	5.9145	5.99146	5.9145	5.99146	5.9332	5.9332	5.87814	5.9332	5.80914	5.80914	5.9145	5.77635	5.9145
	6.21461	6.21461	6.21461	6.21461	6.21461	6.21461	6.21461	6.21461	6.21461	6.21461	6.21461	6.21461	6.21461	6.21461	6.21461	6.21461	6.21461	6.21461	6.21461	6.21461	6.21461	6.21461	6.21461	6.21461	6.21461	6.21461	6.21461	6.05334	6.18992	6.05334	5.97166	5.76035	5.77635	5.9145	5.79261	6.01167	5.79261	5.99146	5.87814	5.86044	5.87814	5.89615	5.9332	5.86044	5.9145	5.84304	6.01167	5.9145	6.03229
	6.21461	6.21461	6.21461	6.21461	6.21461	6.21461	6.21461	6.21461	6.21461	6.21461	6.21461	6.21461	6.21461	6.21461	6.21461	6.21461	6.21461	6.21461	6.21461	6.21461	6.21461	6.21461	6.21461	6.21461	6.21461	6.21461	6.18992	6.18992	6.16582	5.95224	5.95224	5.89615	5.77635	5.84304	5.68398	5.7446	5.9145	5.80914	5.89615	5.86044	5.9332	5.86044	5.82595	5.82595	5.7291	5.82595	5.79261	5.9145	6.16582
	6.21461	6.21461	6.21461	6.21461	6.21461	6.21461	6.21461	6.21461	6.21461	6.21461	6.21461	6.21461	6.21461	6.21461	6.21461	6.21461	6.21461	6.21461	6.21461	6.21461	6.21461	6.21461	6.21461	6.21461	6.21461	6.21461	6.21461	6.16582	6.21461	6.14229	6.03229	5.99146	5.82595	5.87814	5.69879	5.71383	5.68398	5.76035	5.82595	5.84304	5.77635	5.86044	5.82595	5.79261	5.71383	5.79261	5.87814	5.86044	5.84304
	6.21461	6.21461	6.21461	6.21461	6.21461	6.21461	6.21461	6.21461	6.21461	6.21461	6.21461	6.21461	6.21461	6.21461	6.21461	6.21461	6.21461	6.21461	6.21461	6.21461	6.21461	6.21461	6.21461	6.21461	6.21461	6.21461	6.21461	6.21461	6.21461	6.16582	6.05334	5.95224	5.84304	5.69879	5.64081	5.86044	5.7291	5.82595	5.68398	5.65499	5.69879	5.55968	5.54678	5.68398	5.76035	5.7446	5.87814	5.97166	5.97166
	6.21461	6.21461	6.21461	6.21461	6.21461	6.21461	6.21461	6.21461	6.21461	6.21461	6.21461	6.21461	6.21461	6.21461	6.21461	6.21461	6.21461	6.21461	6.21461	6.21461	6.21461	6.21461	6.21461	6.21461	6.21461	6.21461	6.21461	6.21461	6.18992	6.1193	6.07485	5.89615	5.9332	5.84304	5.7446	5.64081	5.76035	5.62682	5.61303	5.66938	5.61303	5.55968	5.66938	5.77635	5.82595	5.87814	5.86044	5.95224	5.9332
	6.21461	6.21461	6.21461	6.21461	6.21461	6.21461	6.21461	6.21461	6.21461	6.21461	6.21461	6.21461	6.21461	6.21461	6.21461	6.21461	6.21461	6.21461	6.21461	6.21461	6.21461	6.21461	6.21461	6.21461	6.21461	6.21461	6.21461	6.18992	6.18992	6.16582	6.05334	5.95224	5.77635	5.7446	5.55968	5.71383	5.57275	5.71383	5.54678	5.59942	5.62682	5.76035	5.7446	5.68398	5.82595	5.7291	5.82595	5.95224	5.95224
	6.21461	6.21461	6.21461	6.21461	6.21461	6.21461	6.21461	6.21461	6.21461	6.21461	6.21461	6.21461	6.21461	6.21461	6.21461	6.21461	6.21461	6.21461	6.21461	6.21461	6.21461	6.21461	6.21461	6.21461	6.21461	6.21461	6.21461	6.21461	6.18992	6.14229	6.05334	5.99146	5.97166	5.61303	5.68398	5.54678	5.66938	5.43758	5.47267	5.52146	5.80914	5.57275	5.54678	5.64081	5.586	5.76035	5.87814	5.9145	6.01167
	6.21461	6.21461	6.21461	6.21461	6.21461	6.21461	6.21461	6.21461	6.21461	6.21461	6.21461	6.21461	6.21461	6.21461	6.21461	6.21461	6.21461	6.21461	6.21461	6.21461	6.21461	6.21461	6.21461	6.21461	6.21461	6.21461	6.21461	6.21461	6.16582	6.18992	6.16582	6.01167	5.89615	5.86044	5.79261	5.66938	5.53404	5.43758	5.40368	5.64081	5.48465	5.47267	5.57275	5.50904	5.7446	5.87814	5.82595	5.9145	6.07485
	6.21461	6.21461	6.21461	6.21461	6.21461	6.21461	6.21461	6.21461	6.21461	6.21461	6.21461	6.21461	6.21461	6.21461	6.21461	6.21461	6.21461	6.21461	6.21461	6.21461	6.21461	6.21461	6.21461	6.21461	6.21461	6.21461	6.21461	6.21461	6.21461	6.21461	6.1193	6.05334	5.9145	5.7446	5.64081	5.57275	5.586	5.50904	5.40368	5.50904	5.61303	5.43758	5.54678	5.71383	5.79261	5.82595	5.84304	5.9332	5.99146
	6.21461	6.21461	6.21461	6.21461	6.21461	6.21461	6.21461	6.21461	6.21461	6.21461	6.21461	6.21461	6.21461	6.21461	6.21461	6.21461	6.21461	6.21461	6.21461	6.21461	6.21461	6.21461	6.21461	6.21461	6.21461	6.21461	6.21461	6.21461	6.21461	6.21461	6.14229	6.1193	5.89615	5.69879	5.68398	5.62682	5.54678	5.37089	5.3817	5.53404	5.49677	5.43758	5.586	5.586	5.61303	5.87814	5.84304	5.99146	6.1193
	6.21461	6.21461	6.21461	6.21461	6.21461	6.21461	6.21461	6.21461	6.21461	6.21461	6.21461	6.21461	6.21461	6.21461	6.21461	6.21461	6.21461	6.21461	6.21461	6.21461	6.21461	6.21461	6.21461	6.21461	6.21461	6.21461	6.21461	6.21461	6.21461	6.21461	6.18992	6.14229	6.05334	5.9332	5.77635	5.69879	5.44914	5.49677	5.42615	5.41485	5.43758	5.66938	5.48465	5.62682	5.57275	5.61303	5.80914	5.99146	6.05334
	6.21461	6.21461	6.21461	6.21461	6.21461	6.21461	6.21461	6.21461	6.21461	6.21461	6.21461	6.21461	6.21461	6.21461	6.21461	6.21461	6.21461	6.21461	6.21461	6.21461	6.21461	6.21461	6.21461	6.21461	6.21461	6.21461	6.21461	6.21461	6.21461	6.21461	6.18992	6.07485	6.1193	5.95224	5.79261	5.64081	5.55968	5.47267	5.36019	5.30837	5.586	5.49677	5.71383	5.86044	5.79261	5.86044	5.89615	6.05334	6.07485
	6.21461	6.21461	6.21461	6.21461	6.21461	6.21461	6.21461	6.21461	6.21461	6.21461	6.21461	6.21461	6.21461	6.21461	6.21461	6.21461	6.21461	6.21461	6.21461	6.21461	6.21461	6.21461	6.21461	6.21461	6.21461	6.21461	6.21461	6.21461	6.21461	6.21461	6.21461	6.18992	6.14229	5.97166	5.86044	5.69879	5.69879	5.49677	5.41485	5.2591	5.34961	5.46084	5.50904	5.47267	5.71383	5.95224	5.99146	6.1193	6.1193
	6.21461	6.21461	6.21461	6.21461	6.21461	6.21461	6.21461	6.21461	6.21461	6.21461	6.21461	6.21461	6.21461	6.21461	6.21461	6.21461	6.21461	6.21461	6.21461	6.21461	6.21461	6.21461	6.21461	6.21461	6.21461	6.21461	6.21461	6.21461	6.21461	6.18992	6.21461	6.18992	6.09683	5.9332	5.87814	5.65499	5.59942	5.3817	5.41485	5.37089	5.44914	5.55968	5.54678	5.7291	5.84304	5.99146	6.07485	6.09683	6.16582
	6.21461	6.21461	6.21461	6.21461	6.21461	6.21461	6.21461	6.21461	6.21461	6.21461	6.21461	6.21461	6.21461	6.21461	6.21461	6.21461	6.21461	6.21461	6.21461	6.21461	6.21461	6.21461	6.21461	6.21461	6.21461	6.21461	6.21461	6.21461	6.21461	6.21461	6.21461	6.14229	6.05334	6.05334	5.9145	5.7446	5.59942	5.52146	5.37089	5.3817	5.49677	5.59942	5.54678	5.79261	5.84304	6.07485	6.14229	6.21461	6.21461
	6.21461	6.21461	6.21461	6.21461	6.21461	6.21461	6.21461	6.21461	6.21461	6.21461	6.21461	6.21461	6.21461	6.21461	6.21461	6.21461	6.21461	6.21461	6.21461	6.21461	6.21461	6.21461	6.21461	6.21461	6.21461	6.21461	6.21461	6.21461	6.21461	6.21461	6.18992	6.21461	6.1193	6.07485	5.99146	5.95224	5.71383	5.61303	5.39263	5.53404	5.54678	5.53404	5.77635	5.87814	5.97166	6.05334	6.21461	6.18992	6.18992
	6.21461	6.21461	6.21461	6.21461	6.21461	6.21461	6.21461	6.21461	6.21461	6.21461	6.21461	6.21461	6.21461	6.21461	6.21461	6.21461	6.21461	6.21461	6.21461	6.21461	6.21461	6.21461	6.21461	6.21461	6.21461	6.21461	6.21461	6.21461	6.21461	6.21461	6.21461	6.21461	6.21461	6.1193	6.09683	6.01167	5.82595	5.82595	5.53404	5.66938	5.586	5.7446	5.77635	5.95224	6.03229	6.07485	6.1193	6.18992	6.21461
	6.21461	6.21461	6.21461	6.21461	6.21461	6.21461	6.21461	6.21461	6.21461	6.21461	6.21461	6.21461	6.21461	6.21461	6.21461	6.21461	6.21461	6.21461	6.21461	6.21461	6.21461	6.21461	6.21461	6.21461	6.21461	6.21461	6.21461	6.21461	6.21461	6.21461	6.18992	6.21461	6.16582	6.18992	6.14229	6.05334	5.9145	5.79261	5.87814	5.76035	5.76035	5.7291	5.86044	5.99146	6.05334	6.14229	6.18992	6.18992	6.21461
	6.21461	6.21461	6.21461	6.21461	6.21461	6.21461	6.21461	6.21461	6.21461	6.21461	6.21461	6.21461	6.21461	6.21461	6.21461	6.21461	6.21461	6.21461	6.21461	6.21461	6.21461	6.21461	6.21461	6.21461	6.21461	6.21461	6.21461	6.21461	6.21461	6.21461	6.21461	6.21461	6.21461	6.18992	6.16582	6.14229	6.01167	6.07485	5.86044	5.95224	6.03229	6.03229	6.09683	6.09683	6.1193	6.21461	6.18992	6.21461	6.21461
	6.21461	6.21461	6.21461	6.21461	6.21461	6.21461	6.21461	6.21461	6.21461	6.21461	6.21461	6.21461	6.21461	6.21461	6.21461	6.21461	6.21461	6.21461	6.21461	6.21461	6.21461	6.21461	6.21461	6.21461	6.21461	6.21461	6.21461	6.21461	6.21461	6.21461	6.21461	6.21461	6.21461	6.21461	6.09683	6.14229	6.09683	6.1193	6.01167	5.99146	5.89615	6.09683	6.1193	6.1193	6.14229	6.21461	6.18992	6.21461	6.21461
	6.21461	6.21461	6.21461	6.21461	6.21461	6.21461	6.21461	6.21461	6.21461	6.21461	6.21461	6.21461	6.21461	6.21461	6.21461	6.21461	6.21461	6.21461	6.21461	6.21461	6.21461	6.21461	6.21461	6.21461	6.21461	6.21461	6.21461	6.21461	6.21461	6.21461	6.21461	6.21461	6.21461	6.21461	6.21461	6.18992	6.18992	6.14229	6.16582	6.07485	6.14229	6.07485	6.18992	6.1193	6.21461	6.21461	6.21461	6.21461	6.21461
	6.21461	6.21461	6.21461	6.21461	6.21461	6.21461	6.21461	6.21461	6.21461	6.21461	6.21461	6.21461	6.21461	6.21461	6.21461	6.21461	6.21461	6.21461	6.21461	6.21461	6.21461	6.21461	6.21461	6.21461	6.21461	6.21461	6.21461	6.21461	6.21461	6.21461	6.21461	6.21461	6.21461	6.21461	6.21461	6.18992	6.18992	6.16582	6.14229	6.1193	6.14229	6.16582	6.16582	6.21461	6.21461	6.18992	6.21461	6.21461	6.21461
	6.21461	6.21461	6.21461	6.21461	6.21461	6.21461	6.21461	6.21461	6.21461	6.21461	6.21461	6.21461	6.21461	6.21461	6.21461	6.21461	6.21461	6.21461	6.21461	6.21461	6.21461	6.21461	6.21461	6.21461	6.21461	6.21461	6.21461	6.21461	6.21461	6.21461	6.21461	6.21461	6.21461	6.21461	6.21461	6.21461	6.18992	6.21461	6.18992	6.21461	6.21461	6.18992	6.21461	6.21461	6.21461	6.21461	6.21461	6.21461	6.21461
	6.21461	6.21461	6.21461	6.21461	6.21461	6.21461	6.21461	6.21461	6.21461	6.21461	6.21461	6.21461	6.21461	6.21461	6.21461	6.21461	6.21461	6.21461	6.21461	6.21461	6.21461	6.21461	6.21461	6.21461	6.21461	6.21461	6.21461	6.21461	6.21461	6.21461	6.21461	6.21461	6.21461	6.21461	6.21461	6.18992	6.21461	6.21461	6.21461	6.21461	6.21461	6.18992	6.21461	6.21461	6.21461	6.21461	6.21461	6.21461	6.21461
	6.21461	6.21461	6.21461	6.21461	6.21461	6.21461	6.21461	6.21461	6.21461	6.21461	6.21461	6.21461	6.21461	6.21461	6.21461	6.21461	6.21461	6.21461	6.21461	6.21461	6.21461	6.21461	6.21461	6.21461	6.21461	6.21461	6.21461	6.21461	6.21461	6.21461	6.21461	6.21461	6.21461	6.21461	6.21461	6.21461	6.21461	6.21461	6.21461	6.21461	6.21461	6.21461	6.21461	6.21461	6.21461	6.21461	6.21461	6.21461	6.21461
	6.21461	6.21461	6.21461	6.21461	6.21461	6.21461	6.21461	6.21461	6.21461	6.21461	6.21461	6.21461	6.21461	6.21461	6.21461	6.21461	6.21461	6.21461	6.21461	6.21461	6.21461	6.21461	6.21461	6.21461	6.21461	6.21461	6.21461	6.21461	6.21461	6.21461	6.21461	6.21461	6.21461	6.21461	6.21461	6.21461	6.21461	6.21461	6.21461	6.21461	6.21461	6.21461	6.21461	6.21461	6.21461	6.21461	6.21461	6.21461	6.21461
	6.21461	6.21461	6.21461	6.21461	6.21461	6.21461	6.21461	6.21461	6.21461	6.21461	6.21461	6.21461	6.21461	6.21461	6.21461	6.21461	6.21461	6.21461	6.21461	6.21461	6.21461	6.21461	6.21461	6.21461	6.21461	6.21461	6.21461	6.21461	6.21461	6.21461	6.21461	6.21461	6.21461	6.21461	6.21461	6.21461	6.21461	6.21461	6.21461	6.21461	6.21461	6.21461	6.21461	6.21461	6.21461	6.21461	6.21461	6.21461	6.21461
	6.21461	6.21461	6.21461	6.21461	6.21461	6.21461	6.21461	6.21461	6.21461	6.21461	6.21461	6.21461	6.21461	6.21461	6.21461	6.21461	6.21461	6.21461	6.21461	6.21461	6.21461	6.21461	6.21461	6.21461	6.21461	6.21461	6.21461	6.21461	6.21461	6.21461	6.21461	6.21461	6.21461	6.21461	6.21461	6.21461	6.21461	6.21461	6.21461	6.21461	6.21461	6.21461	6.21461	6.21461	6.21461	6.21461	6.21461	6.21461	6.21461
wall projection
eccentricity=0
x projection				y projection
y position	-11.375	free energy	7.71461	x position	-11.375	free energy	7.71461
	-11.05		7.71461		-11.05		7.71461
	-10.725		7.71461		-10.725		7.71461
	-10.4		7.71461		-10.4		7.71461
	-10.075		7.71461		-10.075		7.66579
	-9.75		7.66579		-9.75		7.71461
	-9.425		7.66579		-9.425		7.66579
	-9.1		7.71461		-9.1		7.66579
	-8.775		7.57477		-8.775		7.66579
	-8.45		7.57477		-8.45		7.61924
	-8.125		7.49134		-8.125		7.53219
	-7.8		7.37796		-7.8		7.37796
	-7.475		7.37796		-7.475		7.45211
	-7.15		7.27614		-7.15		7.24438
	-6.825		7.15474		-6.825		7.27614
	-6.5		7.12655		-6.5		7.27614
	-6.175		7.2136		-6.175		7.2136
	-5.85		7.2136		-5.85		7.30894
	-5.525		7.09915		-5.525		7.24438
	-5.2		7.15474		-5.2		7.2136
	-4.875		7.15474		-4.875		7.12655
	-4.55		7.18373		-4.55		7.2136
	-4.225		7.07247		-4.225		7.15474
	-3.9		7.2136		-3.9		7.15474
	-3.575		7.24438		-3.575		7.07247
	-3.25		7.12655		-3.25		7.2136
	-2.925		7.2136		-2.925		7.15474
	-2.6		7.24438		-2.6		7.2136
	-2.275		7.24438		-2.275		7.12655
	-1.95		7.27614		-1.95		7.15474
	-1.625		7.24438		-1.625		7.2136
	-1.3		7.30894		-1.3		7.24438
	-0.975		7.30894		-0.975		7.2136
	-0.65		7.30894		-0.65		7.2136
	-0.325		7.27614		-0.325		7.24438
	0		7.27614		0		7.27614
	0.325		7.37796		0.325		7.24438
	0.65		7.34286		0.65		7.2136
	0.975		7.24438		0.975		7.15474
	1.3		7.27614		1.3		7.27614
	1.625		7.34286		1.625		7.27614
	1.95		7.30894		1.95		7.09915
	2.275		7.24438		2.275		7.2136
	2.6		7.30894		2.6		7.27614
	2.925		7.2136		2.925		7.27614
	3.25		7.2136		3.25		7.27614
	3.575		7.30894		3.575		7.24438
	3.9		7.27614		3.9		7.2136
	4.225		7.2136		4.225		7.2136
	4.55		7.15474		4.55		7.27614
	4.875		7.24438		4.875		7.2136
	5.2		7.30894		5.2		7.2136
	5.525		7.34286		5.525		7.24438
	5.85		7.27614		5.85		7.24438
	6.175		7.24438		6.175		7.27614
	6.5		7.27614		6.5		7.34286
	6.825		7.41435		6.825		7.37796
	7.15		7.49134		7.15		7.45211
	7.475		7.53219		7.475		7.53219
	7.8		7.53219		7.8		7.61924
	8.125		7.57477		8.125		7.61924
	8.45		7.61924		8.45		7.66579
	8.775		7.66579		8.775		7.66579
	9.1		7.71461		9.1		7.66579
	9.425		7.71461		9.425		7.71461
	9.75		7.71461		9.75		7.66579
	10.075		7.71461		10.075		7.71461
	10.4		7.71461		10.4		7.71461
	10.725		7.71461		10.725		7.71461
	11.05		7.71461		11.05		7.71461
	11.375		7.71461		11.375		7.71461
eccentricity=0.3
x projection				y projection
y position	-11.375	free energy	7.71461	x position	-11.375	free energy	7.71461
	-11.05		7.71461		-11.05		7.71461
	-10.725		7.71461		-10.725		7.71461
	-10.4		7.71461		-10.4		7.71461
	-10.075		7.71461		-10.075		7.71461
	-9.75		7.71461		-9.75		7.71461
	-9.425		7.71461		-9.425		7.71461
	-9.1		7.71461		-9.1		7.71461
	-8.775		7.71461		-8.775		7.71461
	-8.45		7.71461		-8.45		7.63457
	-8.125		7.63457		-8.125		7.63457
	-7.8		7.56046		-7.8		7.56046
	-7.475		7.49146		-7.475		7.56046
	-7.15		7.56046		-7.15		7.42693
	-6.825		7.56046		-6.825		7.3663
	-6.5		7.42693		-6.5		7.02146
	-6.175		7.30914		-6.175		7.15499
	-5.85		7.20378		-5.85		6.86731
	-5.525		7.20378		-5.525		6.90368
	-5.2		7.20378		-5.2		6.79832
	-4.875		7.06402		-4.875		6.98064
	-4.55		7.15499		-4.55		6.83222
	-4.225		7.06402		-4.225		6.94142
	-3.9		6.90368		-3.9		6.86731
	-3.575		6.83222		-3.575		7.06402
	-3.25		6.86731		-3.25		7.02146
	-2.925		6.94142		-2.925		7.06402
	-2.6		6.98064		-2.6		7.15499
	-2.275		7.02146		-2.275		7.06402
	-1.95		6.94142		-1.95		7.20378
	-1.625		6.98064		-1.625		7.06402
	-1.3		6.98064		-1.3		7.15499
	-0.975		6.86731		-0.975		7.10847
	-0.65		6.98064		-0.65		7.25508
	-0.325		6.79832		-0.325		7.15499
	0		7.02146		0		7.15499
	0.325		6.94142		0.325		7.10847
	0.65		7.02146		0.65		7.20378
	0.975		7.02146		0.975		7.02146
	1.3		7.02146		1.3		7.15499
	1.625		6.90368		1.625		7.06402
	1.95		7.10847		1.95		6.94142
	2.275		7.02146		2.275		6.90368
	2.6		7.06402		2.6		6.98064
	2.925		6.98064		2.925		7.06402
	3.25		7.06402		3.25		7.15499
	3.575		6.86731		3.575		7.02146
	3.9		7.10847		3.9		7.06402
	4.225		6.98064		4.225		6.86731
	4.55		7.02146		4.55		7.02146
	4.875		6.94142		4.875		7.02146
	5.2		7.06402		5.2		6.94142
	5.525		7.06402		5.525		7.06402
	5.85		7.15499		5.85		6.98064
	6.175		7.3663		6.175		7.06402
	6.5		7.56046		6.5		7.25508
	6.825		7.56046		6.825		7.30914
	7.15		7.63457		7.15		7.3663
	7.475		7.63457		7.475		7.56046
	7.8		7.63457		7.8		7.56046
	8.125		7.71461		8.125		7.71461
	8.45		7.71461		8.45		7.63457
	8.775		7.71461		8.775		7.71461
	9.1		7.71461		9.1		7.71461
	9.425		7.71461		9.425		7.71461
	9.75		7.71461		9.75		7.71461
	10.075		7.71461		10.075		7.71461
	10.4		7.71461		10.4		7.71461
	10.725		7.71461		10.725		7.71461
	11.05		7.71461		11.05		7.71461
	11.375		7.71461		11.375		7.71461
eccentricity=0.6
x projection				y projection
y position	-11.375	free energy	7.71461	x position	-11.375	free energy	7.71461
	-11.05		7.71461		-11.05		7.71461
	-10.725		7.71461		-10.725		7.71461
	-10.4		7.71461		-10.4		7.71461
	-10.075		7.71461		-10.075		7.71461
	-9.75		7.71461		-9.75		7.71461
	-9.425		7.71461		-9.425		7.71461
	-9.1		7.71461		-9.1		7.71461
	-8.775		7.71461		-8.775		7.71461
	-8.45		7.71461		-8.45		7.71461
	-8.125		7.71461		-8.125		7.68776
	-7.8		7.71461		-7.8		7.63614
	-7.475		7.71461		-7.475		7.59911
	-7.15		7.71461		-7.15		7.49558
	-6.825		7.66162		-6.825		7.36274
	-6.5		7.66162		-6.5		7.21202
	-6.175		7.63614		-6.175		7.02492
	-5.85		7.54027		-5.85		7.03177
	-5.525		7.44238		-5.525		6.97825
	-5.2		7.33444		-5.2		6.97176
	-4.875		7.21202		-4.875		7.11784
	-4.55		7.21202		-4.55		7.11784
	-4.225		7.16382		-4.225		7.1717
	-3.9		7.21202		-3.9		7.10297
	-3.575		7.20383		-3.575		7.22029
	-3.25		7.11784		-3.25		7.22029
	-2.925		7.01136		-2.925		7.18763
	-2.6		7.13293		-2.6		7.16382
	-2.275		6.98479		-2.275		7.2455
	-1.95		7.02492		-1.95		7.26266
	-1.625		7.03177		-1.625		7.29791
	-1.3		7.02492		-1.3		7.26266
	-0.975		6.97176		-0.975		7.2455
	-0.65		6.97825		-0.65		7.21202
	-0.325		6.97825		-0.325		7.21202
	0		7.02492		0		7.33444
	0.325		7.01812		0.325		7.22862
	0.65		7.05965		0.65		7.28013
	0.975		7.03177		0.975		7.29791
	1.3		7.06674		1.3		7.29791
	1.625		7.14826		1.625		7.20383
	1.95		7.08107		1.95		7.25404
	2.275		7.11784		2.275		7.22862
	2.6		7.15601		2.6		7.28013
	2.925		7.10297		2.925		7.23702
	3.25		7.22029		3.25		7.22862
	3.575		7.23702		3.575		7.1717
	3.9		7.26266		3.9		7.18763
	4.225		7.32518		4.225		7.11784
	4.55		7.36274		4.55		7.01136
	4.875		7.44238		4.875		7.05965
	5.2		7.52891		5.2		6.97825
	5.525		7.6113		5.525		7.01812
	5.85		7.6488		5.85		7.02492
	6.175		7.68776		6.175		7.15601
	6.5		7.7011		6.5		7.27136
	6.825		7.71461		6.825		7.38206
	7.15		7.71461		7.15		7.57516
	7.475		7.71461		7.475		7.59911
	7.8		7.71461		7.8		7.63614
	8.125		7.71461		8.125		7.68776
	8.45		7.71461		8.45		7.7011
	8.775		7.71461		8.775		7.71461
	9.1		7.71461		9.1		7.71461
	9.425		7.71461		9.425		7.71461
	9.75		7.71461		9.75		7.71461
	10.075		7.71461		10.075		7.71461
	10.4		7.71461		10.4		7.71461
	10.725		7.71461		10.725		7.71461
	11.05		7.71461		11.05		7.71461
	11.375		7.71461		11.375		7.71461
eccentricity=0.9
x projection				y projection
y position	-11.375	free energy	7.71461	x position	-11.375	free energy	7.64229
	-11.05		7.71461		-11.05		7.59683
	-10.725		7.71461		-10.725		7.55334
	-10.4		7.71461		-10.4		7.45224
	-10.075		7.71461		-10.075		7.30914
	-9.75		7.71461		-9.75		7.2291
	-9.425		7.71461		-9.425		7.086
	-9.1		7.71461		-9.1		6.89263
	-8.775		7.71461		-8.775		6.96084
	-8.45		7.71461		-8.45		6.8817
	-8.125		7.71461		-8.125		6.90368
	-7.8		7.71461		-7.8		6.81852
	-7.475		7.71461		-7.475		7.02146
	-7.15		7.71461		-7.15		6.99677
	-6.825		7.71461		-6.825		6.94914
	-6.5		7.71461		-6.5		7.11303
	-6.175		7.71461		-6.175		6.99677
	-5.85		7.71461		-5.85		7.12682
	-5.525		7.71461		-5.525		7.09942
	-5.2		7.68992		-5.2		7.07275
	-4.875		7.66582		-4.875		7.30914
	-4.55		7.59683		-4.55		7.29261
	-4.225		7.53229		-4.225		7.27635
	-3.9		7.39615		-3.9		7.36044
	-3.575		7.34304		-3.575		7.34304
	-3.25		7.27635		-3.25		7.36044
	-2.925		7.26035		-2.925		7.4145
	-2.6		7.27635		-2.6		7.39615
	-2.275		7.11303		-2.275		7.4145
	-1.95		7.05968		-1.95		7.45224
	-1.625		7.04678		-1.625		7.29261
	-1.3		6.94914		-1.3		7.39615
	-0.975		6.87089		-0.975		7.39615
	-0.65		6.86019		-0.65		7.39615
	-0.325		6.7591		-0.325		7.4145
	0		6.81852		0		7.4332
	0.325		6.89263		0.325		7.37814
	0.65		6.90368		0.65		7.39615
	0.975		6.86019		0.975		7.27635
	1.3		6.99677		1.3		7.32595
	1.625		7.11303		1.625		7.39615
	1.95		7.2446		1.95		7.32595
	2.275		7.27635		2.275		7.34304
	2.6		7.32595		2.6		7.36044
	2.925		7.34304		2.925		7.27635
	3.25		7.37814		3.25		7.30914
	3.575		7.51167		3.575		7.27635
	3.9		7.57485		3.9		7.26035
	4.225		7.64229		4.225		7.18398
	4.55		7.64229		4.55		7.18398
	4.875		7.71461		4.875		7.04678
	5.2		7.71461		5.2		7.05968
	5.525		7.71461		5.525		7.04678
	5.85		7.71461		5.85		6.93758
	6.175		7.71461		6.175		6.90368
	6.5		7.71461		6.5		6.90368
	6.825		7.71461		6.825		6.87089
	7.15		7.71461		7.15		6.91485
	7.475		7.71461		7.475		6.80837
	7.8		7.71461		7.8		6.7591
	8.125		7.71461		8.125		6.87089
	8.45		7.71461		8.45		6.87089
	8.775		7.71461		8.775		6.89263
	9.1		7.71461		9.1		7.03404
	9.425		7.71461		9.425		7.2291
	9.75		7.71461		9.75		7.36044
	10.075		7.71461		10.075		7.39615
	10.4		7.71461		10.4		7.57485
	10.725		7.71461		10.725		7.6193
	11.05		7.71461		11.05		7.68992
	11.375		7.71461		11.375		7.68992
Panel e
Ecc=0					Ecc=0.3					Ecc=0.6					Ecc=0.9
theta	0.000107806	Probability	0.051731		theta	3.00167e-05	Probability	0.0466667		theta	0	Probability	0.0279697		theta	0	Probability	0.013
	0.184892		0.0520312			0.184787		0.0473333			0.184792		0.0320237			0.184686		0.0139667
	0.369676		0.0559336			0.369544		0.0543333			0.369585		0.0355063			0.369372		0.0164333
	0.554461		0.055033			0.5543		0.0521667			0.554377		0.0435327			0.554058		0.0214667
	0.739245		0.0574345			0.739057		0.0623333			0.73917		0.0535996			0.738744		0.0293
	0.924029		0.0498299			0.923814		0.0703333			0.923962		0.0652174			0.92343		0.0450333
	1.10881		0.0514309			1.10857		0.0735			1.10875		0.0762366			1.10812		0.0749
	1.2936		0.0473284			1.29333		0.0726667			1.29355		0.0896773			1.2928		0.157433
	1.47838		0.0535321			1.47808		0.0768333			1.47834		0.0944659			1.47749		0.236333
	1.66317		0.0545327			1.66284		0.0731667			1.66313		0.0943571			1.66217		0.1646
	1.84795		0.0543326			1.8476		0.072			1.84792		0.0823856			1.84686		0.0819
	2.03273		0.0632379			2.03235		0.072			2.03272		0.0715296			2.03155		0.0421
	2.21752		0.0653392			2.21711		0.0601667			2.21751		0.0565109			2.21623		0.0300667
	2.4023		0.0732439			2.40187		0.049			2.4023		0.0482124			2.40092		0.0228667
	2.58709		0.0742445			2.58662		0.0373333			2.58709		0.0442673			2.58561		0.0185
	2.77187		0.0707424			2.77138		0.0413333			2.77189		0.0421995			2.77029		0.0168
	2.95666		0.070042			2.95614		0.0388333			2.95668		0.0423083			2.95498		0.0153
	3.14144					3.1409					3.14147					3.13966
Panel e_inset
e	0	S	-0.0504822	S_sem	0.00695264
	0.3		0.155522		0.00891169
	0.6		0.250366		0.00355667
	0.9		0.613706		0.00323474
[truncated: 35 more columns]

## Sheet: Fig.3
Panel a					Panel b
Time (s)	0	Normalized position	-0.528277		Time (s)	0	Normalized position	-0.654977
	0.05722		-0.633504			0.05722		-0.548933
	0.11444		-0.78484			0.11444		-0.713896
	0.17166		-0.778285			0.17166		-0.715189
	0.22888		-0.69768			0.22888		-0.671412
	0.2861		-0.500859			0.2861		-0.658751
	0.34332		-0.512254			0.34332		-0.663079
	0.40054		-0.496854			0.40054		-0.672526
	0.45776		-0.597968			0.45776		-0.670311
	0.51498		-0.474347			0.51498		-0.658076
	0.5722		-0.524114			0.5722		-0.624107
	0.62942		-0.703327			0.62942		-0.532919
	0.68664		-0.725975			0.68664		-0.554485
	0.74386		-0.766718			0.74386		-0.563401
	0.80108		-0.65732			0.80108		-0.484067
	0.8583		-0.780307			0.8583		-0.47927
	0.91552		-0.493538			0.91552		-0.426358
	0.97274		-0.671571			0.97274		-0.462045
	1.02996		-0.715659			1.02996		-0.357256
	1.08718		-0.668929			1.08718		-0.20178
	1.1444		-0.631358			1.1444		0.00820232
	1.20162		-0.502513			1.20162		-0.06414
	1.25884		-0.449667			1.25884		-0.113493
	1.31606		-0.5478			1.31606		-0.0400844
	1.37328		-0.561876			1.37328		-0.136221
	1.4305		-0.581463			1.4305		-0.24064
	1.48772		-0.423717			1.48772		-0.356829
	1.54494		-0.467827			1.54494		-0.271369
	1.60216		-0.488958			1.60216		-0.259152
	1.65938		-0.66173			1.65938		-0.243044
	1.7166		-0.420661			1.7166		-0.281324
	1.77382		-0.289038			1.77382		-0.155964
	1.83104		-0.134868			1.83104		-0.216978
	1.88826		0.0213922			1.88826		-0.21734
	1.94548		-0.203506			1.94548		-0.294368
	2.0027		-0.131508			2.0027		-0.256854
	2.05992		-0.269948			2.05992		-0.231372
	2.11714		-0.290428			2.11714		-0.307127
	2.17436		-0.343243			2.17436		-0.216672
	2.23158		-0.342117			2.23158		-0.32444
	2.2888		-0.396739			2.2888		-0.354722
	2.34602		-0.509675			2.34602		-0.329276
	2.40324		-0.595202			2.40324		-0.415537
	2.46046		-0.803433			2.46046		-0.46253
	2.51768		-0.546587			2.51768		-0.407967
	2.5749		-0.481719			2.5749		-0.552286
	2.63212		-0.251124			2.63212		-0.504613
	2.68934		-0.232748			2.68934		-0.536616
	2.74656		-0.223739			2.74656		-0.632155
	2.80378		-0.351142			2.80378		-0.575681
	2.861		-0.241524			2.861		-0.499079
	2.91822		-0.221252			2.91822		-0.486304
	2.97544		-0.0822158			2.97544		-0.610306
	3.03266		-0.112943			3.03266		-0.62857
	3.08988		-0.0204361			3.08988		-0.550631
	3.1471		-0.175759			3.1471		-0.451841
	3.20432		-0.283223			3.20432		-0.453083
	3.26154		-0.195211			3.26154		-0.402671
	3.31876		-0.426749			3.31876		-0.464424
	3.37598		-0.486475			3.37598		-0.520997
	3.4332		-0.444421			3.4332		-0.441834
	3.49042		-0.379987			3.49042		-0.434094
	3.54764		-0.394732			3.54764		-0.576986
	3.60486		-0.459756			3.60486		-0.59722
	3.66208		-0.486307			3.66208		-0.641484
	3.7193		-0.377121			3.7193		-0.773248
	3.77652		-0.494208			3.77652		-0.708391
	3.83374		-0.45125			3.83374		-0.761719
	3.89096		-0.556025			3.89096		-0.638676
	3.94818		-0.710261			3.94818		-0.605361
	4.0054		-0.804625			4.0054		-0.721007
	4.06262		-0.598448			4.06262		-0.709127
	4.11984		-0.695923			4.11984		-0.977358
	4.17706		-0.473463			4.17706		-0.75645
	4.23428		-0.695106			4.23428		-0.708133
	4.2915		-0.51503			4.2915		-0.609805
	4.34872		-0.512601			4.34872		-0.633834
	4.40594		-0.538235			4.40594		-0.574496
	4.46316		-0.701436			4.46316		-0.723505
	4.52038		-0.855778			4.52038		-0.729645
	4.5776		-0.701942			4.5776		-0.624641
	4.63482		-0.771221			4.63482		-0.731756
	4.69204		-0.771449			4.69204		-0.733996
	4.74926		-0.789119			4.74926		-0.738099
	4.80648		-0.733304			4.80648		-0.643103
	4.8637		-0.694674			4.8637		-0.637595
	4.92092		-0.796801			4.92092		-0.578805
	4.97814		-0.890114			4.97814		-0.587023
	5.03536		-0.931074			5.03536		-0.496543
	5.09258		-0.926665			5.09258		-0.505219
	5.1498		-0.732201			5.1498		-0.60382
	5.20702		-0.764058			5.20702		-0.757358
	5.26424		-0.774137			5.26424		-0.77363
	5.32146		-0.516365			5.32146		-0.665059
	5.37868		-0.699069			5.37868		-0.73036
	5.4359		-0.535821			5.4359		-0.693172
	5.49312		-0.49994			5.49312		-0.752884
	5.55034		-0.637894			5.55034		-0.755734
	5.60756		-0.629848			5.60756		-0.787111
	5.66478		-0.459633			5.66478		-0.751547
	5.722		-0.488387			5.722		-0.742863
	5.77922		-0.517202			5.77922		-0.757203
	5.83644		-0.468334			5.83644		-0.705945
	5.89366		-0.44787			5.89366		-0.763731
	5.95088		-0.461488			5.95088		-0.659167
	6.0081		-0.384708			6.0081		-0.878635
	6.06532		-0.394161			6.06532		-0.805298
	6.12254		-0.503207			6.12254		-0.804544
	6.17976		-0.425482			6.17976		-0.860104
	6.23698		-0.477589			6.23698		-0.761378
	6.2942		-0.369435			6.2942		-0.887945
	6.35142		-0.317018			6.35142		-0.94618
	6.40864		-0.302954			6.40864		-0.982524
	6.46586		-0.169148			6.46586		-0.905181
	6.52308		-0.227419			6.52308		-0.909434
	6.5803		-0.289717			6.5803		-0.80419
	6.63752		-0.18768			6.63752		-0.774816
	6.69474		-0.242001			6.69474		-0.727855
	6.75196		0.115344			6.75196		-0.759901
	6.80918		-0.00901416			6.80918		-0.829222
	6.8664		-0.108647			6.8664		-0.756364
	6.92362		-0.11649			6.92362		-0.711151
	6.98084		0.133507			6.98084		-0.862226
	7.03806		0.2844			7.03806		-0.786944
	7.09528		0.489801			7.09528		-0.903968
	7.1525		0.471237			7.1525		-0.779959
	7.20972		0.474759			7.20972		-0.721661
	7.26694		0.566658			7.26694		-0.697715
	7.32416		0.549595			7.32416		-0.726296
	7.38138		0.553482			7.38138		-0.59195
	7.4386		0.615363			7.4386		-0.604005
	7.49582		0.519186			7.49582		-0.721958
	7.55304		0.45642			7.55304		-0.814108
	7.61026		0.422163			7.61026		-0.720282
	7.66748		0.344067			7.66748		-0.706527
	7.7247		0.427704			7.7247		-0.695082
	7.78192		0.485477			7.78192		-0.656648
	7.83914		0.557843			7.83914		-0.626322
	7.89636		0.586254			7.89636		-0.720468
	7.95358		0.524343			7.95358		-0.81392
	8.0108		0.474851			8.0108		-0.739599
	8.06802		0.304996			8.06802		-0.678657
	8.12524		0.294445			8.12524		-0.691002
	8.18246		0.200261			8.18246		-0.665101
	8.23968		0.25692			8.23968		-0.766538
	8.2969		0.32568			8.2969		-0.787056
	8.35412		0.294978			8.35412		-0.660823
	8.41134		0.308013			8.41134		-0.77037
	8.46856		0.341847			8.46856		-0.697873
	8.52578		0.440057			8.52578		-0.623646
	8.583		0.46692			8.583		-0.71789
	8.64022		0.366471			8.64022		-0.574243
	8.69744		0.116672			8.69744		-0.584114
	8.75466		0.198174			8.75466		-0.659707
	8.81188		0.216671			8.81188		-0.600052
	8.8691		0.121154			8.8691		-0.640254
	8.92632		0.347803			8.92632		-0.601147
	8.98354		0.362777			8.98354		-0.645216
	9.04076		0.431695			9.04076		-0.697875
	9.09798		0.562911			9.09798		-0.664022
	9.1552		0.664623			9.1552		-0.743311
	9.21242		0.802026			9.21242		-0.658398
	9.26964		0.873106			9.26964		-0.641086
	9.32686		0.70745			9.32686		-0.654729
	9.38408		0.710511			9.38408		-0.603371
	9.4413		0.704193			9.4413		-0.644245
	9.49852		0.616106			9.49852		-0.735443
	9.55574		0.817302			9.55574		-0.763835
	9.61296		0.721042			9.61296		-0.785688
	9.67018		0.672987			9.67018		-0.754681
	9.7274		0.745983			9.7274		-0.693173
	9.78462		0.62197			9.78462		-0.69581
	9.84184		0.497858			9.84184		-0.727054
	9.89906		0.503831			9.89906		-0.724617
	9.95628		0.462901			9.95628		-0.587096
	10.0135		0.493257			10.0135		-0.538979
	10.0707		0.179886			10.0707		-0.682245
	10.1279		0.310849			10.1279		-0.671946
	10.1852		0.486303			10.1852		-0.70073
	10.2424		0.453448			10.2424		-0.69362
	10.2996		0.54305			10.2996		-0.665773
	10.3568		0.498085			10.3568		-0.658423
	10.414		0.556564			10.414		-0.577634
	10.4713		0.401454			10.4713		-0.569236
	10.5285		0.489075			10.5285		-0.591654
	10.5857		0.604283			10.5857		-0.589247
	10.6429		0.552659			10.6429		-0.652266
	10.7001		0.611263			10.7001		-0.625588
	10.7574		0.717618			10.7574		-0.72123
	10.8146		0.450831			10.8146		-0.664061
	10.8718		0.625668			10.8718		-0.624779
	10.929		0.569824			10.929		-0.672831
	10.9862		0.522426			10.9862		-0.663577
	11.0435		0.224809			11.0435		-0.586547
	11.1007		0.531464			11.1007		-0.581734
	11.1579		0.487744			11.1579		-0.55128
	11.2151		0.397863			11.2151		-0.558829
	11.2723		0.609103			11.2723		-0.574598
	11.3296		0.777601			11.3296		-0.594601
	11.3868		0.440791			11.3868		-0.607914
	11.444		0.514564			11.444		-0.639824
	11.5012		0.382285			11.5012		-0.686839
	11.5584		0.546184			11.5584		-0.641355
	11.6157		0.458229			11.6157		-0.657023
	11.6729		0.388323			11.6729		-0.548245
	11.7301		0.0538994			11.7301		-0.624975
	11.7873		0.283322			11.7873		-0.740306
	11.8445		-0.0394587			11.8445		-0.591
	11.9018		0.167121			11.9018		-0.668636
	11.959		0.255007			11.959		-0.57689
	12.0162		0.123904			12.0162		-0.544322
	12.0734		0.221167			12.0734		-0.583207
	12.1306		0.319207			12.1306		-0.664678
	12.1879		0.347664			12.1879		-0.666228
	12.2451		0.486286			12.2451		-0.611099
	12.3023		0.482465			12.3023		-0.578086
	12.3595		0.477146			12.3595		-0.626413
	12.4167		0.532002			12.4167		-0.640732
	12.474		0.476947			12.474		-0.555131
	12.5312		0.582841			12.5312		-0.652731
	12.5884		0.510591			12.5884		-0.633922
	12.6456		0.559691			12.6456		-0.608476
	12.7028		0.466471			12.7028		-0.617043
	12.7601		0.425596			12.7601		-0.567961
	12.8173		0.586667			12.8173		-0.558685
	12.8745		0.692638			12.8745		-0.427379
	12.9317		0.7333			12.9317		-0.476409
	12.9889		0.516156			12.9889		-0.40535
	13.0462		0.55243			13.0462		-0.385513
	13.1034		0.427597			13.1034		-0.256441
	13.1606		0.633219			13.1606		-0.275697
	13.2178		0.386571			13.2178		-0.216165
	13.275		0.301681			13.275		-0.374235
	13.3323		0.408506			13.3323		-0.438392
	13.3895		0.123284			13.3895		-0.455308
	13.4467		0.531958			13.4467		-0.502793
	13.5039		0.543953			13.5039		-0.656513
	13.5611		0.509475			13.5611		-0.758562
	13.6184		0.548843			13.6184		-0.695421
	13.6756		0.637438			13.6756		-0.667503
	13.7328		0.612167			13.7328		-0.640256
	13.79		0.786218			13.79		-0.656243
	13.8472		0.690427			13.8472		-0.493776
	13.9045		0.762077			13.9045		-0.539162
	13.9617		0.75473			13.9617		-0.463476
	14.0189		0.692834			14.0189		-0.462139
	14.0761		0.749281			14.0761		-0.577119
	14.1333		0.727722			14.1333		-0.638033
	14.1906		0.629863			14.1906		-0.652398
	14.2478		0.707287			14.2478		-0.673048
	14.305		0.746055			14.305		-0.658431
	14.3622		0.736746			14.3622		-0.674466
	14.4194		0.735304			14.4194		-0.674089
	14.4767		0.765175			14.4767		-0.584079
	14.5339		0.652076			14.5339		-0.478892
	14.5911		0.857015			14.5911		-0.444986
	14.6483		0.848287			14.6483		-0.344632
	14.7055		0.80507			14.7055		-0.486576
	14.7628		0.838942			14.7628		-0.45012
	14.82		0.66689			14.82		-0.363883
	14.8772		0.770779			14.8772		-0.379607
	14.9344		0.560916			14.9344		-0.494568
	14.9916		0.778603			14.9916		-0.465048
	15.0489		0.677408			15.0489		-0.459256
	15.1061		0.854514			15.1061		-0.537852
	15.1633		0.624715			15.1633		-0.685304
	15.2205		0.722254			15.2205		-0.761446
	15.2777		0.531964			15.2777		-0.696484
	15.335		0.743377			15.335		-0.619928
	15.3922		0.719231			15.3922		-0.735094
	15.4494		0.794169			15.4494		-0.701674
	15.5066		0.715497			15.5066		-0.551559
	15.5638		0.623098			15.5638		-0.628068
	15.6211		0.583939			15.6211		-0.701685
	15.6783		0.73213			15.6783		-0.754868
	15.7355		0.637308			15.7355		-0.712724
	15.7927		0.590432			15.7927		-0.728495
	15.8499		0.586624			15.8499		-0.702938
	15.9072		0.679051			15.9072		-0.773222
	15.9644		0.809655			15.9644		-0.861278
	16.0216		0.85135			16.0216		-0.798089
	16.0788		0.865225			16.0788		-0.707259
	16.136		0.872292			16.136		-0.778668
	16.1933		0.789839			16.1933		-0.733154
	16.2505		0.869957			16.2505		-0.686156
	16.3077		0.837382			16.3077		-0.778516
	16.3649		0.808384			16.3649		-0.817106
	16.4221		0.765953			16.4221		-0.782317
	16.4794		0.749061			16.4794		-0.819549
	16.5366		0.677941			16.5366		-0.759484
	16.5938		0.673657			16.5938		-0.767922
	16.651		0.601492			16.651		-0.808892
	16.7082		0.583751			16.7082		-0.720296
	16.7655		0.639116			16.7655		-0.733626
	16.8227		0.629916			16.8227		-0.729539
	16.8799		0.568162			16.8799		-0.751024
	16.9371		0.46316			16.9371		-0.764299
	16.9943		0.467817			16.9943		-0.829169
	17.0516		0.555998			17.0516		-0.730738
	17.1088		0.613955			17.1088		-0.675675
	17.166		0.610789			17.166		-0.740075
	17.2232		0.405409			17.2232		-0.69076
	17.2804		0.25546			17.2804		-0.735358
	17.3377		0.039697			17.3377		-0.726994
	17.3949		0.0448968			17.3949		-0.73575
	17.4521		0.195602			17.4521		-0.719826
	17.5093		0.135358			17.5093		-0.696911
	17.5665		0.502452			17.5665		-0.646132
	17.6238		0.453941			17.6238		-0.72127
	17.681		0.395726			17.681		-0.623772
	17.7382		0.415383			17.7382		-0.580486
	17.7954		0.451854			17.7954		-0.494101
	17.8526		0.532545			17.8526		-0.425298
	17.9099		0.457262			17.9099		-0.453335
	17.9671		0.375738			17.9671		-0.584216
	18.0243		0.219848			18.0243		-0.456403
	18.0815		0.202606			18.0815		-0.525158
	18.1387		0.180004			18.1387		-0.526402
	18.196		0.34978			18.196		-0.428641
	18.2532		0.497576			18.2532		-0.526825
	18.3104		0.340378			18.3104		-0.627063
	18.3676		0.166845			18.3676		-0.626032
	18.4248		0.121814			18.4248		-0.603359
	18.4821		0.199077			18.4821		-0.579519
	18.5393		0.159117			18.5393		-0.523837
	18.5965		0.154801			18.5965		-0.642796
	18.6537		0.325773			18.6537		-0.735523
	18.7109		-0.00150001			18.7109		-0.687005
	18.7682		-0.00180596			18.7682		-0.678014
	18.8254		0.135527			18.8254		-0.662094
	18.8826		0.309164			18.8826		-0.675856
	18.9398		0.462894			18.9398		-0.606174
	18.997		0.580749			18.997		-0.560848
	19.0543		0.522545			19.0543		-0.592918
	19.1115		0.515657			19.1115		-0.607723
	19.1687		0.575764			19.1687		-0.544178
	19.2259		0.61974			19.2259		-0.60298
	19.2831		0.688564			19.2831		-0.558231
	19.3404		0.642878			19.3404		-0.579302
	19.3976		0.827694			19.3976		-0.44689
	19.4548		0.672632			19.4548		-0.528872
	19.512		0.429685			19.512		-0.524253
	19.5692		0.306151			19.5692		-0.525386
	19.6265		0.455298			19.6265		-0.513475
	19.6837		0.418664			19.6837		-0.432209
	19.7409		0.621331			19.7409		-0.425154
	19.7981		0.676987			19.7981		-0.547971
	19.8553		0.649835			19.8553		-0.482626
	19.9126		0.651205			19.9126		-0.563505
	19.9698		0.790199			19.9698		-0.598546
	20.027		0.624355			20.027		-0.548057
	20.0842		0.655918			20.0842		-0.616613
	20.1414		0.748011			20.1414		-0.614564
	20.1987		0.763729			20.1987		-0.489906
	20.2559		0.814313			20.2559		-0.39118
	20.3131		0.715552			20.3131		-0.481031
	20.3703		0.765109			20.3703		-0.555316
	20.4275		0.729044			20.4275		-0.704874
	20.4848		0.731921			20.4848		-0.758019
	20.542		0.619267			20.542		-0.857304
	20.5992		0.646866			20.5992		-0.889411
	20.6564		0.690304			20.6564		-0.825399
	20.7136		0.597494			20.7136		-0.77823
	20.7709		0.70213			20.7709		-0.753067
	20.8281		0.688598			20.8281		-0.743075
	20.8853		0.664245			20.8853		-0.712675
	20.9425		0.782587			20.9425		-0.763402
	20.9997		0.85947			20.9997		-0.690755
	21.057		0.746145			21.057		-0.625567
	21.1142		0.840692			21.1142		-0.803088
	21.1714		0.663976			21.1714		-0.803911
	21.2286		0.583934			21.2286		-0.738821
	21.2858		0.79901			21.2858		-0.754257
	21.3431		0.779105			21.3431		-0.669879
	21.4003		0.503023			21.4003		-0.720835
	21.4575		0.478955			21.4575		-0.731897
	21.5147		0.545499			21.5147		-0.826528
	21.5719		0.613166			21.5719		-0.712369
	21.6292		0.67715			21.6292		-0.737399
	21.6864		0.815002			21.6864		-0.876671
[truncated: 2,268 more rows]
[truncated: 11 more columns]

## Sheet: Fig.4
Panel b
[truncated: 504 more rows]
[truncated: 25 more columns]

[truncated: 14 more sheets: Fig.5, Fig.6, Fig.7, Fig.8, Supp.Fig.1, Supp.Fig.2, Supp.Fig.3, Supp.Fig.4, Supp.Fig.5, Supp.Fig.6, Supp.Fig.7, Supp.Fig.8, Supp.Fig.9, Supp.Fig.10]
